# Supplementary material for: A cross-species genetic analysis identifies candidate genes for mouse anxiety and human bipolar disorder
Source: Front Behav Neurosci. 2015 Jul 1;9:171. doi: 10.3389/fnbeh.2015.00171 (PMC4486840; doi:10.3389/fnbeh.2015.00171)
Supplement: Supplementary file 3 [file Table1.XLSX]

## Sheet: Sheet1
Supplementary Table 1: Genes within the mouse QTL we identified with human homologues (Tables 1 and 2). This shows the mouse gene symbol, chromosome (chr), megabase pair (Mbp) start, gene length in kilobase pairs (Kbp), SNP count and SNP Density (SNP/Kbp) along with the human homologue, chromosome, Mbp start, gene length in Kbp, GATES p-value and hybrid set-based test (HYST) p-value. The two gene…
Mouse gene symbol	Mouse chr	Mouse Mbp start	Mouse gene length (Kbp)	SNP count BXD	SNP density (SNP/Kbp) BXD	Human gene symbol	Human chr	Human Mbp start	Human gene length (Kbp)	GATES p-value	HYST p-value
Cacna1e	1	156.24	333.402	1652	4.95498	CACNA1E	1	179.719	323.236	0.935	0.759
Ier5	1	156.943	3.27	11	3.36391	IER5	1	179.324	2.343	0.507	0.507
Mr1	1	156.975	18.903	130	6.87721	MR1	1	179.269	28.515	0.864	0.658
Stx6	1	157.006	44.815	0	0	STX6	1	179.208	50409	0.839	0.8
BC034090	1	157.06	20.251	2	0.098761	KIAA1614	1	179.149	32.928	0.597	0.72
Xpr1	1	157.123	141.788	7	0.049369	XPR1	1	178.868	258271	0.00231	0.0043
Cep350	1	157.35	0.05	0	0	CEP350	1	178.191	160.109	0.824	0.761
Acbd6	1	157.405	14.168	0	0	ACBD6	1	178.524	214.672	0.8	0.786
Lhx4	1	157.549	40.334	262	6.49576	LHX4	1	178.466	44.757	0.959	0.94
Qsox1	1	157.625	34.745	227	6.53331	QSOX1	1	178.391	43.203	0.251	0.146
A230106N23Rik	1	157.838	203.519	228	1.12029	FAM163A	1	177.979	73.038	0.841	0.697
Tor1aip1	1	157.852	31.881	68	2.13293	TOR1AIP1	1	178.118	38037	0.125	0.14
Tor1aip2	1	157.888	27.944	0	0	TOR1AIP2	1	178.076	37841	0.176	0.116
Tdrd5	1	158.185	48.045	123	2.5601	TDRD5	1	177.827	99652	0.227	0.12
Nphs2	1	158.241	17.301	75	4.33501	NPHS2	1	177.786	25.412	0.0406	0.103
9430070O13Rik	1	158.295	35.062	185	5.27637	AXDND1	1	177.602	188.765	0.24	0.278
Soat1	1	158.358	46.221	142	3.0722	SOAT1	1	177.529	64967	0.218	0.19
Abl2	1	158.489	90.833	321	3.53396	ABL2	1	177.335	130.359	0.0395	0.138
Tor3a	1	158.584	20.723	112	5.40462	TOR3A	1	177.318	14019	0.0548	0.0548
C530043G21Rik	1	158.609	40.34	164	4.06544	FAM20B	1	177.262	50.63	0.0866	0.0452
Ralgps2	1	158.734	135.46	572	4.22265	RALGPS2	1	176.961	196.697	0.969	0.928
Angptl1	1	158.769	22.054	60	2.72059	ANGPTL1	1	177.085	21.547	0.433	0.433
1700057K13Rik	1	159.029	9.498	35	3.68499	TEX35	1	176.749	10425	0.529	0.431
Rasal2	1	159.065	277.411	1214	4.37618	RASAL2	1	176.577	138.044	0.852	0.743
Sec16b	1	159.437	61.627	164	2.66117	SEC16B	1	176.165	40.81	0.95	0.955
6430517E21Rik	1	160.175	111.056	577	5.19558	BRINP2	1	175.407	110.927	0.0341	0.016
Astn1	1	160.292	329.447	1818	5.51834	ASTN1	1	175.093	307.601	0.739	0.534
Pappa2	1	160.642	245.708	1093	4.44837	PAPPA2	1	174.699	379.665	0.995	0.892
Rfwd2	1	161.162	115.255	588	5.10173	RFWD2	1	174.181	262.42	0.821	0.922
Tnr	1	161.454	401.154	2246	5.59885	TNR	1	173.559	420819	0.000748	0.0243
4930523C07Rik	1	161.915	0.05	1	20	KIAA0040	1	173.393	36.108	0.149	0.367
Tnn	1	162.015	68.542	347	5.06259	TNN	1	173.304	80210	0.676	0.625
Mrps14	1	162.125	5.927	43	7.25493	MRPS14	1	173.249	10.499	0.327	0.327
Cacybp	1	162.133	9.857	60	6.08704	CACYBP	1	173.235	12.594	0.312	0.312
Rabgap1l	1	162.187	536.365	1901	3.54423	RABGAP1L	1	173.201	-6.576	0.0332	0.00413
Rc3h1	1	162.837	68.566	274	3.99615	RC3H1	1	172.167	61.86	0.543	0.463
Gas5	1	162.875	0.05	0	0	GAS5	1	172.1	4.088	0.22	0.22
Serpinc1	1	162.909	24.407	97	3.97427	SERPINC1	1	172.14	13.576	0.0448	0.0448
Zbtb37	1	162.948	16.504	36	2.18129	ZBTB37	1	172.104	5287	0.0697	0.0697
Dars2	1	162.971	30.02	118	3.93071	DARS2	1	172.06	33.887	0.084	0.084
Cenpl	1	163.001	15.45	119	7.70226	CENPL	1	172.035	25.091	0.0825	0.0825
Klhl20	1	163.019	43.102	188	4.36175	KLHL20	1	171.951	71.762	0.271	0.271
Ankrd45	1	163.073	25.138	77	3.06309	ANKRD45	1	171.844	61.528	0.868	0.868
4930469G21Rik	1	163.085	4.757	14	2.94303	LOC730159	1	171.871	1.613	0.675	0.675
Prdx6	1	163.17	11.055	94	8.50294	PRDX6	1	171.713	11.462	0.913	0.913
Tnfsf4	1	163.326	22.769	49	2.15205	TNFSF4	1	171.419	23603	0.0877	0.143
Tnfsf18	1	163.425	10.632	31	2.91573	TNFSF18	1	171.277	9745	0.922	0.922
AI848100	1	163.653	0.05	0	0	SUCO	1	170.769	78719	0.905	0.941
Fasl	1	163.711	7.807	21	2.68989	FASLG	1	170.895	7.829	0.732	0.732
4930558K02Rik	1	163.872	27.051	155	5.72992	C1orf105	1	170.656	48.143	0.07	0.121
Pigc	1	163.899	4.248	3	0.706215	PIGC	1	170.677	2.635	0.104	0.104
Dnm3	1	163.917	490.729	1873	3.81677	DNM3	1	170.077	571.241	0.413	0.58
5630401D24Rik	1	164.464	14.672	57	3.88495	METTL13	1	170.017	16.097	0.832	0.776
Vamp4	1	164.501	28.251	106	3.75208	VAMP4	1	169.936	42085	0.697	0.71
Myoc	1	164.569	10.545	29	2.75012	MYOC	1	169.871	17.218	0.744	0.804
Bat2d	1	164.602	68.772	245	3.5625	PRRC2C	1	169.721	107.985	0.639	0.595
Fmo4	1	164.724	18.667	51	2.73209	FMO4	1	169.55	27.739	0.117	0.202
Fmo1	1	164.76	36.988	152	4.10944	FMO1	1	169.484	37.509	0.158	0.284
Fmo2	1	164.805	23.666	64	2.7043	FMO2	1	169.421	27.436	0.403	0.308
Fmo3	1	164.884	30.692	67	2.18298	FMO3	1	169.327	26.943	0.789	0.736
4921528O07Rik	1	164.954	61.321	303	4.94121	MROH9	1	169.171	129.296	0.991	0.988
Scyl1bp1	1	165.315	18.733	78	4.16378	GORAB	1	168.768	21.713	0.726	0.726
Gm207	1	165.494	0.05	0	0	METTL11B	1	168.382	21.737	0.832	0.912
Kifap3	1	165.71	137.422	565	4.11142	KIFAP3	1	168.157	153.411	0.494	0.395
Scyl3	1	165.86	25.063	50	1.99497	SCYL3	1	168.089	40.885	0.94	0.943
BC055324	1	165.884	40.776	214	5.24819	C1ORF112	1	168.031	57.681	0.943	0.923
2810422O20Rik	1	165.925	2.299	10	4.34972	METTL18	1	168.028	2.39	0.671	0.57
Sele	1	165.978	9.444	8	0.847099	SELE	1	167.958	11.441	0.77	0.745
Sell	1	165.992	18.568	112	6.03188	SELL	1	167.926	18.193	0.434	0.37
Selp	1	166.054	26.043	51	1.9583	SELP	1	167.825	41.291	0.0151	0.0405
F5	1	166.082	68.416	259	3.78566	F5	1	167.748	74.579	0.00726	0.0681
Slc19a2	1	166.179	16.314	52	3.18745	SLC19A2	1	167.7	22061	0.482	0.381
4930455F23Rik	1	166.206	12.248	31	2.53103	CCDC181	1	167.631	32.558	0.669	0.714
Blzf1	1	166.22	17.685	84	4.74979	BLZF1	1	167.604	28.588	0.765	0.655
Nme7	1	166.238	129.62	479	3.69542	NME7	1	167.368	235.435	0.988	0.942
Atp1b1	1	166.367	21.089	78	3.69861	ATP1B1	1	167.343	26.015	0.0933	0.272
Dpt	1	166.727	27.535	117	4.24914	DPT	1	166.931	33.749	0.147	0.0899
Xcl1	1	166.862	3.863	10	2.58866	XCL1	1	166.812	5606	0.625	0.625
Tbx19	1	167.068	22.921	62	2.70494	TBX19	1	166.517	33388	0.0855	0.139
Sft2d2	1	167.104	20.091	33	1.64253	SFT2D2	1	166.462	16.835	0.662	0.662
Tiprl	1	167.142	24.673	156	6.3227	TIPRL	1	166.415	23182	0.0412	0.0604
Gpr161	1	167.226	26.086	92	3.5268	GPR161	1	166.315	56.896	0.746	0.767
Iqwd1	1	167.26	130.598	581	4.44877	DCAF6	1	166.172	139.286	0.632	0.522
Brp44	1	167.391	20.007	107	5.34813	MPC2	1	166.153	19.528	0.573	0.573
Adcy10	1	167.415	91.591	298	3.25359	ADCY10	1	166.045	104.83	0.745	0.587
Mpzl1	1	167.522	42.361	243	5.73641	MPZL1	1	165.958	69.971	0.867	0.949
Rcsd1	1	167.579	59.15	335	5.66357	RCSD1	1	165.866	76.014	0.248	0.814
Creg1	1	167.694	11.525	73	6.33406	CREG1	1	165.777	12.807	0.371	0.455
Cd247	1	167.719	85.298	422	4.94736	CD247	1	165.667	87.972	0.689	0.915
Pou2f1	1	167.806	127.161	651	5.11949	POU2F1	1	165.565	98.303	0.639	0.68
Dusp27	1	168.028	29.75	129	4.33613	DUSP27	1	165.331	34.317	0.968	0.929
Gpa33	1	168.061	36.051	166	4.60459	GPA33	1	165.289	37.788	0.934	0.814
Mael	1	168.132	37.36	216	5.78158	MAEL	1	165.225	33.125	0.464	0.47
D1Ertd471e	1	168.153	0.05	1	20	ILDR2	1	165.149	62.122	0.229	0.217
Tada1l	1	168.309	14.452	33	2.28342	TADA1	1	165.092	19907	0.254	0.153
Pogk	1	168.324	16.218	63	3.88457	POGK	1	165.075	14.987	0.518	0.518
C030014K22Rik	1	168.932	89.533	326	3.64112	FAM78B	1	164.306	96.704	0.728	0.828
Uck2	1	169.156	59.042	155	2.62525	UCK2	1	164.063	84125	0.378	0.216
Tmco1	1	169.239	25.309	85	3.35849	TMCO1	1	163.96	44633	0.982	0.901
Aldh9a1	1	169.28	18.54	83	4.47681	ALDH9A1	1	163.898	36.453	0.881	0.667
Mgst3	1	169.303	21.414	93	4.34295	MGST3	1	163.867	25.264	0.0896	0.0559
Lrrc52	1	169.376	21.106	67	3.17445	LRRC52	1	163.78	19.709	0.132	0.0928
Rxrg	1	169.528	41.263	132	3.19899	RXRG	1	163.673	-11.942	0.000963	0.00123
Lmx1a	1	169.62	159.176	640	4.02071	LMX1A	1	163.438	154.85	0.564	0.331
Pbx1	1	170.049	312.895	27	0.086291	PBX1	1	162.795	292.465	0.6	0.407
Nuf2	1	171.428	33.531	9	0.268408	NUF2	1	161.558	33.832	0.072	0.0516
Rgs5	1	171.586	38.026	0	0	RGS5	1	161.541	17.587	0.356	0.288
Rgs4	1	171.672	6.166	0	0	RGS4	1	161.308	4.899	0.542	0.542
1700084C01Rik	1	171.859	5.715	2	0.349956	C1ORF110	1	161.091	14.52	0.255	0.365
Hsd17b7	1	171.88	19.669	0	0	HSD17B7	1	161.027	22.114	0.465	0.465
Ddr2	1	171.902	116.638	3	0.025721	DDR2	1	160.869	148.021	0.977	0.989
Uap1	1	172.072	32.944	1	0.030355	UAP1	1	160.798	38339	0.415	0.316
Uhmk1	1	172.129	16.138	0	0	UHMK1	1	160.734	31826	0.663	0.578
Sh2d1b1	1	172.207	8.339	0	0	SH2D1B	1	160.632	16.874	0.209	0.173
1700015E13Rik	1	172.239	3.265	0	0	C1ORF111	1	160.61	3.131	0.157	0.247
Nos1ap	1	172.248	272.354	10	0.036717	NOS1AP	1	160.306	300.234	0.631	0.469
Olfml2b	1	172.575	38.258	4	0.104553	OLFML2B	1	160.22	40.664	0.541	0.703
Atf6	1	172.635	163.315	6	0.036739	ATF6	1	160.003	197.828	0.115	0.0751
Dusp12	1	172.804	11.353	0	0	DUSP12	1	159.986	7.373	0.893	0.893
Fcrlb	1	172.837	5.669	0	0	FCRLB	1	159.959	5.478	0.472	0.361
Fcrla	1	172.848	9.988	0	0	FCRLA	1	159.943	7.382	0.563	0.511
Fcgr2b	1	172.891	15.514	43	2.77169	FCGR2B	1	159.9	15.541	0.707	0.707
Fcgr4	1	172.949	10.836	24	2.21484	FCGR3A	1	159.778	8.269	0.936	0.936
Fcgr3	1	172.981	8.235	59	7.16454	FCGR2A	1	159.742	14.157	0.434	0.348
1700009P17Rik	1	173.052	5.307	13	2.44959	C1ORF192	1	159.601	3.154	0.854	0.854
Sdhc	1	173.059	21.446	107	4.98928	SDHC	1	159.551	50.371	0.879	0.923
Mpz	1	173.081	10.411	53	5.09077	MPZ	1	159.541	5.239	0.788	0.788
Pcp4l1	1	173.103	23.005	105	4.56423	PCP4L1	1	159.495	26.725	0.0262	0.121
Nr1i3	1	173.144	4.875	18	3.69231	NR1I3	1	159.466	8.546	0.0138	0.0138
Tomm40l	1	173.148	4.712	1	0.212224	TOMM40L	1	159.462	4809	0.0209	0.0209
Apoa2	1	173.155	1.326	2	1.5083	APOA2	1	159.459	1.337	0.0222	0.0222
Fcer1g	1	173.16	4.778	13	2.7208	FCER1G	1	159.452	3.953	0.0363	0.0363
Ndufs2	1	173.165	12.253	48	3.91741	NDUFS2	1	159.436	15.081	0.0539	0.0539
Adamts4	1	173.181	9.501	36	3.78907	ADAMTS4	1	159.426	9.309	0.121	0.121
B4galt3	1	173.2	6.568	61	9.28745	B4GALT3	1	159.408	6.66	0.546	0.546
Ppox	1	173.207	4.195	22	5.24434	PPOX	1	159.403	4.831	0.429	0.429
Usp21	1	173.212	6.007	24	3.99534	USP21	1	159.396	6264	0.292	0.292
Ufc1	1	173.219	6.419	45	7.01044	UFC1	1	159.39	5114	0.327	0.327
EG226654	1	173.257	0.05	1	20	TSTD1	1	159.274	1355	0.9	0.9
Dedd	1	173.259	13.357	59	4.41716	DEDD	1	159.357	11.712	0.584	0.584
Nit1	1	173.272	3.383	21	6.20751	NIT1	1	159.354	7.375	0.606	0.606
Pfdn2	1	173.276	12.472	28	2.24503	PFDN2	1	159.337	17.522	0.613	0.613
Klhdc9	1	173.289	2.35	6	2.55319	KLHDC9	1	159.335	1.959	0.706	0.706
Pvrl4	1	173.3	18.115	58	3.20177	PVRL4	1	159.307	18.606	0.978	0.994
Arhgap30	1	173.319	21.278	53	2.49084	ARHGAP30	1	159.283	23.03	0.899	0.899
Usf1	1	173.342	7.062	16	2.26565	USF1	1	159.276	6730	0.902	0.902
F11r	1	173.368	27.033	72	2.66341	F11R	1	159.232	26.134	0.891	0.8
Itln1	1	173.448	17.17	36	2.09668	ITLN1	1	159.113	8.632	0.997	0.997
Cd244	1	173.489	26.124	145	5.55045	CD244	1	159.067	32.744	0.339	0.487
Ly9	1	173.519	18.748	92	4.90719	LY9	1	159.032	6.674	0.0834	0.0385
Slamf7	1	173.563	20.635	67	3.24691	SLAMF7	1	158.975	15.763	0.135	0.135
Cd48	1	173.612	23.203	87	3.74952	CD48	1	158.917	31.431	0.0321	0.0609
Slamf1	1	173.697	34.053	97	2.8485	SLAMF1	1	158.846	37.494	0.959	0.875
Cd84	1	173.771	50.14	281	5.60431	CD84	1	158.778	38.424	0.762	0.593
Slamf6	1	173.848	26.332	91	3.45587	SLAMF6	1	158.721	38.234	0.436	0.392
Vangl2	1	173.935	22.898	115	5.02227	VANGL2	1	158.637	28106	0.245	0.221
Nhlh1	1	173.982	5.305	14	2.63902	NHLH1	1	158.603	5.779	0.294	0.294
Ncstn	1	173.996	16.736	80	4.78012	NCSTN	1	158.58	15.681	0.404	0.372
Copa	1	174.013	39.804	127	3.19063	COPA	1	158.525	54.979	0.231	0.175
Pex19	1	174.057	9.743	61	6.26091	PEX19	1	158.513	8.344	0.192	0.192
Atp1a4	1	174.06	0.32	2	6.25	ATP1A4	1	158.388	35.417	0.0411	0.049
Wdr42a	1	174.078	48.379	257	5.31222	DCAF8	1	158.452	46.815	0.186	0.285
Pea15a	1	174.127	10.053	80	7.95782	PEA15	1	158.442	10.039	0.25	0.25
Casq1	1	174.14	10.002	37	3.69926	CASQ1	1	158.427	11.393	0.0464	0.0464
Atp1a2	1	174.202	26.356	111	4.21157	ATP1A2	1	158.352	27.856	0.82	0.822
Igsf8	1	174.243	7.429	30	4.03823	IGSF8	1	158.328	7.312	0.216	0.216
Kcnj9	1	174.251	8.231	31	3.76625	KCNJ9	1	158.318	7.854	0.322	0.322
Kcnj10	1	174.271	32.876	119	3.61966	KCNJ10	1	158.274	32.796	0.73	0.805
Pigm	1	174.307	7.569	39	5.1526	PIGM	1	158.264	4.323	0.85	0.85
Slamf9	1	174.405	3.05	18	5.90164	SLAMF9	1	158.188	2764	0.0117	0.0421
Igsf9	1	174.412	16.665	82	4.92049	IGSF9	1	158.163	18.559	0.0278	0.014
Tagln2	1	174.43	7.13	1	0.140252	TAGLN2	1	158.155	5612	0.136	0.136
Ccdc19	1	174.451	24.732	67	2.70904	CCDC19	1	158.109	27.754	0.982	0.928
Vsig8	1	174.486	7.779	35	4.49929	VSIG8	1	158.091	8343	0.875	0.875
Slamf8	1	174.512	9.192	11	1.19669	SLAMF8	1	158.063	10805	0.176	0.111
Fcrl6	1	174.528	4.263	1	0.234577	FCRL6	1	158.037	15.748	0.0481	0.0886
Dusp23	1	174.561	2.206	2	0.906618	DUSP23	1	158.017	1.576	0.683	0.683
Crp	1	174.628	1.911	0	0	CRP	1	157.949	2.302	0.158	0.158
Apcs	1	174.824	1.093	5	4.57456	APCS	1	157.824	1.047	0.125	0.125
Olfr16	1	174.887	0.93	4	4.30107	OR10J5	1	157.771	0.931	0.353	0.353
Olfr218	1	175.133	0.942	5	5.30786	OR10J1	1	157.676	1.09	0.744	0.744
Olfr1404	1	175.146	0.942	3	3.18471	OR10J3	1	157.55	0.991	0.584	0.584
Fcer1a	1	175.151	5.958	37	6.21014	FCER1A	1	157.526	18.512	0.922	0.98
Darc	1	175.262	1.618	9	5.56242	DARC	1	157.44	2.489	0.444	0.444
Cadm3	1	175.264	33.442	142	4.24616	CADM3	1	157.408	31.52	0.457	0.461
Slc12a7	13	73.9011	53.046	0	0	SLC12A7	5	1.10349	61685	0.781	0.843
Nkd2	13	73.9576	27.48	0	0	NKD2	5	1.06208	29.852	0.468	0.468
Trip13	13	74.0499	25.306	0	0	TRIP13	5	0.945968	25197	0.158	0.158
Brd9	13	74.0753	23.058	0	0	BRD9	5	0.916849	29.091	0.505	0.505
Zdhhc11	13	74.1013	28.979	1	0.034508	ZDHHC11	5	0.848719	55383	0.404	0.383
Tppp	13	74.1469	26.276	0	0	TPPP	5	0.712976	33535	0.902	0.818
Cep72	13	74.1739	25.791	1	0.038773	CEP72	5	0.665404	41.263	0.978	0.981
Slc9a3	13	74.259	44.55	2	0.044893	SLC9A3	5	0.526333	51217	0.469	0.475
Exoc3	13	74.3073	38.896	0	0	EXOC3	5	0.496333	24.077	0.225	0.282
Ahrr	13	74.3486	81.192	3	0.036949	AHRR	5	0.35729	134.116	0.966	0.956
Pdcd6	13	74.4406	14.206	1	0.070393	PDCD6	5	0.324735	43.355	0.912	0.773
Sdha	13	74.4597	27.986	0	0	SDHA	5	0.271355	38.46	0.778	0.887
Ccdc127	13	74.4878	9.297	0	0	CCDC127	5	0.257874	13.424	0.878	0.878
AI595366	13	74.497	4.419	0	0	LRRC14B	5	0.244625	3.844	0.99	0.99
Zfp72	13	74.5089	5.141	0	0	ZNF678	1	225.818	98946	0.489	0.817
Erap1	13	74.7773	52.004	2	0.038459	ERAP1	5	96.1359	33.706	0.825	0.71
Cast	13	74.8317	113.636	20	0.176001	CAST	5	96.0643	71.877	0.703	0.6
Pcsk1	13	75.2274	42.512	0	0	PCSK1	5	95.7518	41.825	0.978	0.977
Ell2	13	75.8449	64.875	0	0	ELL2	5	95.2466	76.975	0.068	0.0437
Glrx	13	75.9773	10.266	3	0.292227	GLRX	5	95.1753	9.026	0.817	0.823
Rhobtb3	13	76.007	74.288	1	0.013461	RHOBTB3	5	95.0926	65.223	0.3	0.377
Spata9	13	76.1052	31.23	1	0.03202	SPATA9	5	95.0198	24696	0.631	0.589
Rfesd	13	76.139	17.028	0	0	RFESD	5	95.0083	10.268	0.174	0.174
Gpr150	13	76.1923	2.146	0	0	GPR150	5	94.9817	1.306	0.577	0.577
Arsk	13	76.1979	38.239	60	1.56908	ARSK	5	94.9166	49.983	0.788	0.905
AK129128	13	76.2362	89.25	405	4.53782	TTC37	5	94.8254	91112	0.97	0.838
Hspg2	13	76.3788	0.05	0	0	HSPG2	1	22.0213	115.015	0.246	0.623
Mctp1	13	76.5224	648.663	2313	3.5658	MCTP1	5	94.068	577.99	0.00681	0.000459
Gm276	13	76.6665	0.05	0	0	FAM81B	5	94.7528	59.098	0.709	0.656
Ankrd32	13	77.1823	92.381	371	4.01598	ANKRD32	5	93.9801	77.184	0.0317	0.023
2210408I21Rik	13	77.2748	58.37	280	4.79699	KIAA0825	5	93.5123	467.755	0.409	0.276
Pou5f2	13	78.1642	1.291	0	0	POU5F2	5	93.1018	1.296	0.295	0.295
Nr2f1	13	78.3282	10.008	7	0.69944	NR2F1	5	92.9448	10.745	0.217	0.217
1110033M05Rik	13	78.6294	0.05	0	0	FAM172A	5	92.9792	493.975	0.586	0.494
Arrdc3	13	81.0227	12.621	0	0	ARRDC3	5	90.7003	14.61	0.833	0.833
Gpr98	13	81.2341	538.077	550	1.02216	GPR98	5	89.8904	605.418	0.999	0.947
Lysmd3	13	81.7968	14.085	0	0	LYSMD3	5	89.8472	13.96	0.302	0.302
Polr3g	13	81.8128	37.177	0	0	POLR3G	5	89.8064	39.69	0.633	0.487
2900024O10Rik	13	81.8504	41.857	2	0.047782	MBLAC2	5	89.7898	16.567	0.575	0.575
Cetn3	13	81.9223	13.866	0	0	CETN3	5	89.7253	16.076	0.53	0.53
Mef2c	13	83.6432	159.755	117	0.732371	MEF2C	5	88.0498	185.866	0.354	0.238
Tmem161b	13	84.3619	73.639	9	0.122218	TMEM161B	5	87.5268	73644	0.116	0.0706
Papd4	13	93.9174	44.884	1	0.02228	PAPD4	5	78.944	74.23	0.00722	0.00875
Mtx3	13	93.9497	0.045	0	0	MTX3	5	79.3083	14.551	0.117	0.0546
Homer1	13	94.0744	100.468	171	1.70203	HOMER1	5	78.7054	140.014	0.233	0.31
Jmy	13	94.2042	65.488	113	1.72551	JMY	5	78.5677	91.115	0.88	0.796
Cmya5	13	94.2452	0.05	0	0	CMYA5	5	79.0214	110.392	0.0126	0.000157
Bhmt	13	94.3868	20.868	18	0.862565	BHMT	5	78.4434	20.511	0.965	0.789
Bhmt2	13	94.4261	18.206	11	0.604196	BHMT2	5	78.4013	20.352	0.0554	0.0554
Dmgdh	13	94.4444	78.388	11	0.140328	DMGDH	5	78.3522	49.009	0.118	0.277
Arsb	13	94.5416	171.338	130	0.758734	ARSB	5	78.1088	209.322	0.632	0.473
Lhfpl2	13	94.8277	137.614	381	2.76861	LHFPL2	5	77.8168	163.612	0.102	0.0398
Scamp1	13	94.9714	83.849	60	0.715572	SCAMP1	5	77.6921	120.225	0.154	0.115
Ap3b1	13	95.1289	207.357	7	0.033758	AP3B1	5	77.3339	292.431	0.409	0.282
Tbca	13	95.5589	53.957	2	0.037067	TBCA	5	77.0228	85192	0.764	0.697
Otp	13	95.6456	8.055	0	0	OTP	5	76.9603	9.987	0.448	0.448
Wdr41	13	95.7463	46.967	1	0.021292	WDR41	5	76.7638	60265	0.0537	0.0177
Pde8b	13	95.7945	225.796	8	0.03543	PDE8B	5	76.5425	217.376	0.546	0.447
Zbed3	13	96.0952	12.605	0	0	ZBED3	5	76.4083	10500	0.692	0.692
Aggf1	13	96.1207	24.618	0	0	AGGF1	5	76.362	34.85	0.732	0.854
Crhbp	13	96.2013	13.456	1	0.074316	CRHBP	5	76.2844	16.621	0.358	0.358
S100z	13	96.2473	1.355	1	0.738007	S100Z	5	76.1816	71.232	0.00234	0.00568
F2rl1	13	96.2817	13.512	0	0	F2RL1	5	76.1506	16.309	0.0649	0.146
