# Supplementary material for: A cross-species genetic analysis identifies candidate genes for mouse anxiety and human bipolar disorder
Source: Front Behav Neurosci. 2015 Jul 1;9:171. doi: 10.3389/fnbeh.2015.00171 (PMC4486840; doi:10.3389/fnbeh.2015.00171)
Supplement: Supplementary file 4 [file Table2.XLSX]

## Sheet: Sheet1
Supplementary Table 2: Genes commonly coexpressed (coexpression value ≥ 0.5, p-value ≤ 0.05) with MCTP1 and RXRG in humans, independent of tissue or treatment, as calculated by GeneFriends. This shows the human Entrez gene ID, the gene symbol, the p-value of the coexpression, the human chromosome on which the gene is located, the megabase pair (Mbp) location of the start and end of the gene, and …
Entrez gene ID	Gene symbol	p-value	Geneset friends	Total friends	Chromosome	Chromosome start	Chromosome end	MCTP1	RXRG
6622	SNCA	0.000863	3	1878	4	90645250	90759466	0.504	0.534
3759	KCNJ2	0.00249	3	2674	17	68164814	68176189	0.502	0.525
55790	CSGALNACT1	0.00358	3	3019	8	19261672	19615540	0.502	0.525
5142	PDE4B	0.00499	3	3370	1	66258197	66840259	0.51	0.53
4208	MEF2C	0.00512	3	3400	5	88013975	88199922	0.506	0.534
7130	TNFAIP6	0.00687	3	3751	2	152214106	152236560	0.51	0.526
23462	HEY1	0.00792	3	3933	8	80676245	80680098	0.505	0.554
2162	F13A1	0.0122	3	4543	6	6144318	6321246	0.501	0.534
51299	NRN1	0.0229	3	5602	6	5998232	6007200	0.502	0.567
5569	PKIA	0.0242	3	5704	8	79428374	79517502	0.508	0.533
8900	CCNA1	0.0302	3	6141	13	37005967	37017019	0.5	0.535
5376	PMP22	0.0369	3	6568	17	15133095	15168643	0.517	0.531
590	BCHE	0.0403	3	6762	3	165490692	165555260	0.501	0.578
