# Supplementary material for: A cross-species genetic analysis identifies candidate genes for mouse anxiety and human bipolar disorder
Source: Front Behav Neurosci. 2015 Jul 1;9:171. doi: 10.3389/fnbeh.2015.00171 (PMC4486840; doi:10.3389/fnbeh.2015.00171)
Supplement: Supplementary file 5 [file Table3.XLSX]

## Sheet: Sheet1
Supplementary Table 3: Enrichment of disease annotations from WebGestalt for genes commonly coexpressed with MCTP1 and RXRG (Supplementary Table 2). Showing the disease annotations, annotation ID, number of reference genes in the category, number of genes in the gene set and also in the category, expected number of genes in the category, ratio of enrichment, p-value from hypergeometric test and p…
Disease annotation	Annotation ID	Number of reference genes in the category	Number of genes in the gene set and also in the category	Expected number of genes in the category	Ratio of enrichment	p-value from hypergeometric test	p-value adjusted for multiple testing	Symbols of genes within the annotation	Entrez ID of genes within the annotation	Ensemble ID of genes within the annotation
Tooth malformation	PA165108563	78	2	0.02	85.06	0.0002	0.0009	KCNJ2	3759	ENSG00000123700
								PMP22	5376	ENSG00000109099
Paralysis	PA445233	83	2	0.03	79.94	0.0003	0.0009	KCNJ2	3759	ENSG00000123700
								PMP22	5376	ENSG00000109099
Atrial fibrillation	PA443459	67	2	0.02	99.03	0.0002	0.0009	F13A1	2162	ENSG00000124491
								KCNJ2	3759	ENSG00000123700
Brain diseases	PA443553	411	3	0.12	24.22	0.0002	0.0009	BCHE	590	ENSG00000114200
								F13A1	2162	ENSG00000124491
								SNCA	6622	ENSG00000145335
Central nervous system diseases	PA443657	438	3	0.13	22.72	0.0003	0.0009	BCHE	590	ENSG00000114200
								F13A1	2162	ENSG00000124491
								SNCA	6622	ENSG00000145335
Scoliosis	PA445619	81	2	0.02	81.91	0.0003	0.0009	KCNJ2	3759	ENSG00000123700
								PMP22	5376	ENSG00000109099
Lewy Body disease	PA447127	38	2	0.01	174.6	5.86e-05	0.0009	BCHE	590	ENSG00000114200
								SNCA	6622	ENSG00000145335
Neurodegenerative diseases	PA446858	404	3	0.12	24.63	0.0002	0.0009	BCHE	590	ENSG00000114200
								PMP22	5376	ENSG00000109099
								SNCA	6622	ENSG00000145335
Mental disorders	PA447208	564	3	0.17	17.65	0.0006	0.0015	BCHE	590	ENSG00000114200
								PDE4B	5142	ENSG00000184588
								SNCA	6622	ENSG00000145335
Alexander disease	PA152241270	147	2	0.04	45.14	0.0009	0.0021	BCHE	590	ENSG00000114200
								PMP22	5376	ENSG00000109099
