# Supplementary material for: A cross-species genetic analysis identifies candidate genes for mouse anxiety and human bipolar disorder
Source: Front Behav Neurosci. 2015 Jul 1;9:171. doi: 10.3389/fnbeh.2015.00171 (PMC4486840; doi:10.3389/fnbeh.2015.00171)
Supplement: Supplementary file 6 [file Table4.XLSX]

## Sheet: Sheet1
Supplementary Table 4: Gene Ontology (GO) annotation enrichment from WebGestalt for genes commonly coexpressed with MCTP1 and RXRG (Supplementary Table 2). Showing the GO category, GO annotation, GO ID, number of reference genes in the category, number of genes in the gene set and also in the category, expected number of genes in the category, ratio of enrichment, p-value from hypergeometric test…
GO category	GO annotation	Annotation ID	Number of reference genes in the category	Number of genes in the gene set and also in the category	Expected number of genes in the category	Ratio of enrichment	p-value from hypergeometric test	p-value adjusted for multiple testing	Symbols of genes within the annotation	Entrez ID of genes within the annotation	Ensemble ID of genes within the annotation
Biological process	Cell-cell signaling	GO:0007267	1099	6	0.98	6.14	0.0002	0.019	BCHE	590	ENSG00000114200
									KCNJ2	3759	ENSG00000123700
									MEF2C	4208	ENSG00000081189
									PMP22	5376	ENSG00000109099
									SNCA	6622	ENSG00000145335
									TNFAIP6	7130	ENSG00000123610
Biological process	Synaptic transmission	GO:0007268	651	5	0.58	8.64	0.0002	0.0109	BCHE	590	ENSG00000114200
									KCNJ2	3759	ENSG00000123700
									MEF2C	4208	ENSG00000081189
									PMP22	5376	ENSG00000109099
									SNCA	6622	ENSG00000145335
Biological process	Replacement ossification	GO:0036075	21	2	0.02	107.18	0.0002	0.0109	CSGALNACT1	55790	ENSG00000147408
									MEF2C	4208	ENSG00000081189
Biological process	Heart valve morphogenesis	GO:0003179	23	2	0.02	97.86	0.0002	0.0109	HEY1	23462	ENSG00000164683
									MEF2C	4208	ENSG00000081189
Biological process	Endochondral ossification	GO:0001958	21	2	0.02	107.18	0.0002	0.0109	CSGALNACT1	55790	ENSG00000147408
									MEF2C	4208	ENSG00000081189
Biological process	Heart valve development	GO:0003170	24	2	0.02	93.78	0.0002	0.0109	HEY1	23462	ENSG00000164683
									MEF2C	4208	ENSG00000081189
Biological process	Transmission of nerve impulse	GO:0019226	735	5	0.65	7.66	0.0003	0.0122	BCHE	590	ENSG00000114200
									KCNJ2	3759	ENSG00000123700
									MEF2C	4208	ENSG00000081189
									PMP22	5376	ENSG00000109099
									SNCA	6622	ENSG00000145335
Biological process	Multicellular organismal signaling	GO:0035637	751	5	0.67	7.49	0.0003	0.0122	BCHE	590	ENSG00000114200
									KCNJ2	3759	ENSG00000123700
									MEF2C	4208	ENSG00000081189
									PMP22	5376	ENSG00000109099
									SNCA	6622	ENSG00000145335
Biological process	Regulation of synaptic transmission	GO:0050804	186	3	0.17	18.15	0.0005	0.0178	BCHE	590	ENSG00000114200
									MEF2C	4208	ENSG00000081189
									SNCA	6622	ENSG00000145335
Biological process	Endochondral bone morphogenesis	GO:0060350	41	2	0.04	54.9	0.0006	0.0178	CSGALNACT1	55790	ENSG00000147408
									MEF2C	4208	ENSG00000081189
Molecular function	RNA polymerase II core promoter sequence-specific DNA binding transcription factor activity	GO:0000983	9	2	0.01	283.04	2.03e-05	0.0005	HEY1	23462	ENSG00000164683
									MEF2C	4208	ENSG00000081189
