# Supplementary material for: A cross-species genetic analysis identifies candidate genes for mouse anxiety and human bipolar disorder
Source: Front Behav Neurosci. 2015 Jul 1;9:171. doi: 10.3389/fnbeh.2015.00171 (PMC4486840; doi:10.3389/fnbeh.2015.00171)
Supplement: Supplementary file 8 [file Table6.XLSX]

## Sheet: Sheet1
Supplementary Table 6: Enrichment of disease annotations from WebGestalt for genes commonly coexpressed of RXRG and TNR (Supplementary Table 5). Showing the disease annotation, the annotation ID, number of reference genes in the category, number of genes in the gene set and also in the category, expected number of genes in the category, ratio of enrichment, p-value from hypergeometric test and p-…
Disease annotation	Annotation ID	Number of reference genes in the category	Number of genes in the gene set and also in the category	Expected number of genes in the category	Ratio of enrichment	p-value from hypergeometric test	p-value adjusted for multiple testing	Symbols of genes within the annotation	Entrez ID of genes within the annotation	Ensemble ID of genes within the annotation
Substance-related disorders	PA446876	203	49	3.71	13.19	4.05e-40	5.16e-37	ADH1A	124	ENSG00000187758
								ADH6	130	ENSG00000172955
								ADH7	131	ENSG00000196344
								ADRA2A	150	ENSG00000150594
								ARHGEF38	54848	ENSG00000236699
								CARTPT	9607	ENSG00000164326
								CCKBR	887	ENSG00000110148
								CHRM2	1129	ENSG00000181072
								CHRNA1	1134	ENSG00000138435
								CHRNA10	57053	ENSG00000129749
								CHRNB3	1142	ENSG00000147432
								CHRNB4	1143	ENSG00000117971
								CHRNE	1145	ENSG00000108556
								CTRC	11330	ENSG00000162438
								CYP1A1	1543	ENSG00000140465
								CYP2B6	1555	ENSG00000197408
								CYP2C19	1557	ENSG00000165841
								CYP2C9	1559	ENSG00000138109
								GABRA2	2555	ENSG00000151834
								GABRA4	2557	ENSG00000109158
								GABRB1	2560	ENSG00000163288
								GABRB2	2561	ENSG00000145864
								GABRG2	2566	ENSG00000113327
								GABRG3	2567	ENSG00000182256
								GABRR2	2570	ENSG00000111886
								GLRA2	2742	ENSG00000101958
								GRIK1	2897	ENSG00000171189
								GRIN2B	2904	ENSG00000150086
								GRM3	2913	ENSG00000198822
								GRM6	2916	ENSG00000113262
								GSTA1	2938	ENSG00000243955
								HCRT	3060	ENSG00000161610
								HTR2A	3356	ENSG00000102468
								HTR2C	3358	ENSG00000147246
								HTR3B	9177	ENSG00000149305
								HTR6	3362	ENSG00000158748
								MOBP	4336	ENSG00000168314
								NEUROD2	4761	ENSG00000171532
								NPY	4852	ENSG00000122585
								NPY2R	4887	ENSG00000185149
								NRXN1	9378	ENSG00000179915
								NTRK2	4915	ENSG00000148053
								OPRK1	4986	ENSG00000082556
								PENK	5179	ENSG00000181195
								SLC1A2	6506	ENSG00000110436
								SLC6A4	6532	ENSG00000108576
								TAGLN3	29114	ENSG00000144834
								TAS2R16	50833	ENSG00000128519
								TNF	7124	ENSG00000232810
Mental disorders	PA447208	564	70	10.32	6.78	1.02e-36	6.49e-34	ACSL6	23305	ENSG00000164398
								ADCYAP1	116	ENSG00000141433
								ADH1A	124	ENSG00000187758
								ADRA2A	150	ENSG00000150594
								AGRP	181	ENSG00000159723
								APOD	347	ENSG00000189058
								CARTPT	9607	ENSG00000164326
								CCKBR	887	ENSG00000110148
								CHGB	1114	ENSG00000089199
								CHRM2	1129	ENSG00000181072
								CHRM5	1133	ENSG00000184984
								CHRNA10	57053	ENSG00000129749
								CHRNB3	1142	ENSG00000147432
								CHRNB4	1143	ENSG00000117971
								CNR2	1269	ENSG00000188822
								CRHR2	1395	ENSG00000106113
								DAO	1610	ENSG00000110887
								DCX	1641	ENSG00000077279
								DISC1	27185	ENSG00000162946
								DOC2A	8448	ENSG00000149927
								ERBB4	2066	ENSG00000178568
								GABRA2	2555	ENSG00000151834
								GABRA4	2557	ENSG00000109158
								GABRA5	2558	ENSG00000186297
								GABRB1	2560	ENSG00000163288
								GABRB2	2561	ENSG00000145864
								GABRG2	2566	ENSG00000113327
								GABRG3	2567	ENSG00000182256
								GABRR1	2569	ENSG00000146276
								GABRR2	2570	ENSG00000111886
								GAD2	2572	ENSG00000136750
								GRIA4	2893	ENSG00000152578
								GRIK1	2897	ENSG00000171189
								GRIN2A	2903	ENSG00000183454
								GRIN2B	2904	ENSG00000150086
								GRM3	2913	ENSG00000198822
								GRM6	2916	ENSG00000113262
								HCRT	3060	ENSG00000161610
								HCRTR2	3062	ENSG00000137252
								HSD17B3	3293	ENSG00000130948
								HTR2A	3356	ENSG00000102468
								HTR2C	3358	ENSG00000147246
								HTR3B	9177	ENSG00000149305
								HTR6	3362	ENSG00000158748
								IL1RAPL1	11141	ENSG00000169306
								IL1RAPL2	26280	ENSG00000189108
								MAP2	4133	ENSG00000078018
								MOG	4340	ENSG00000204655
								NDP	4693	ENSG00000124479
								NEUROD2	4761	ENSG00000171532
								NOS1	4842	ENSG00000089250
								NPAS3	64067	ENSG00000151322
								NPY	4852	ENSG00000122585
								NRXN1	9378	ENSG00000179915
								NTNG1	22854	ENSG00000162631
								NTRK2	4915	ENSG00000148053
								NTRK3	4916	ENSG00000140538
								OLIG2	10215	ENSG00000205927
								OPRK1	4986	ENSG00000082556
								PENK	5179	ENSG00000181195
								PHKG1	5260	ENSG00000164776
								RBFOX1	54715	ENSG00000078328
								RELN	5649	ENSG00000189056
								SLC17A6	57084	ENSG00000091664
								SLC18A1	6570	ENSG00000036565
								SLC1A2	6506	ENSG00000110436
								SLC6A1	6529	ENSG00000157103
								SLC6A4	6532	ENSG00000108576
								SYP	6855	ENSG00000102003
								VGF	7425	ENSG00000128564
Eating disorders	PA152530886	172	41	3.15	13.03	1.61e-33	6.83e-31	ADCYAP1	116	ENSG00000141433
								ADCYAP1R1	117	ENSG00000078549
								ADIPOQ	9370	ENSG00000181092
								AGRP	181	ENSG00000159723
								CARTPT	9607	ENSG00000164326
								CCKBR	887	ENSG00000110148
								CNR2	1269	ENSG00000188822
								CNTN6	27255	ENSG00000134115
								CRHR2	1395	ENSG00000106113
								DISC1	27185	ENSG00000162946
								DLK1	8788	ENSG00000185559
								GABRA2	2555	ENSG00000151834
								GABRA5	2558	ENSG00000186297
								GABRB2	2561	ENSG00000145864
								GABRG2	2566	ENSG00000113327
								GABRG3	2567	ENSG00000182256
								GABRQ	55879	ENSG00000147402
								GABRR1	2569	ENSG00000146276
								GABRR2	2570	ENSG00000111886
								GAD2	2572	ENSG00000136750
								GRIN2A	2903	ENSG00000183454
								GRIN2B	2904	ENSG00000150086
								HCRT	3060	ENSG00000161610
								HCRTR2	3062	ENSG00000137252
								HTR2A	3356	ENSG00000102468
								HTR2C	3358	ENSG00000147246
								HTR3B	9177	ENSG00000149305
								HTR6	3362	ENSG00000158748
								MC3R	4159	ENSG00000124089
								NEUROD4	58158	ENSG00000123307
								NPY	4852	ENSG00000122585
								NPY2R	4887	ENSG00000185149
								NPY5R	4889	ENSG00000164129
								NTRK2	4915	ENSG00000148053
								NTRK3	4916	ENSG00000140538
								OPRK1	4986	ENSG00000082556
								PENK	5179	ENSG00000181195
								PRL	5617	ENSG00000172179
								SLC1A2	6506	ENSG00000110436
								SLC6A13	6540	ENSG00000010379
								SLC6A4	6532	ENSG00000108576
Genetic predisposition to disease	PA446882	808	76	14.78	5.14	1.49e-31	4.74e-29	ACSL6	23305	ENSG00000164398
								ADH7	131	ENSG00000196344
								ADIPOQ	9370	ENSG00000181092
								ADRA2A	150	ENSG00000150594
								APOB	338	ENSG00000084674
								ARHGEF38	54848	ENSG00000236699
								BHMT	635	ENSG00000145692
								CARTPT	9607	ENSG00000164326
								CCL11	6356	ENSG00000172156
								CCR3	1232	ENSG00000183625
								CD226	10666	ENSG00000150637
								CHIA	27159	ENSG00000134216
								CHRNB3	1142	ENSG00000147432
								CHRNB4	1143	ENSG00000117971
								CMA1	1215	ENSG00000092009
								COL11A2	1302	ENSG00000204248
								CRHR2	1395	ENSG00000106113
								CTRC	11330	ENSG00000162438
								CYP11A1	1583	ENSG00000140459
								CYP17A1	1586	ENSG00000148795
								CYP1A1	1543	ENSG00000140465
								DAO	1610	ENSG00000110887
								DISC1	27185	ENSG00000162946
								FASLG	356	ENSG00000117560
								FCN2	2220	ENSG00000160339
								FGB	2244	ENSG00000171564
								GABRA2	2555	ENSG00000151834
								GABRA4	2557	ENSG00000109158
								GABRA5	2558	ENSG00000186297
								GABRB2	2561	ENSG00000145864
								GABRG2	2566	ENSG00000113327
								GABRG3	2567	ENSG00000182256
								GABRQ	55879	ENSG00000147402
								GABRR1	2569	ENSG00000146276
								GABRR2	2570	ENSG00000111886
								GAD2	2572	ENSG00000136750
								GC	2638	ENSG00000145321
								GRM3	2913	ENSG00000198822
								GSTA1	2938	ENSG00000243955
								HAVCR1	26762	ENSG00000113249
								HSD17B3	3293	ENSG00000130948
								HTR2A	3356	ENSG00000102468
								HTR2C	3358	ENSG00000147246
								HTR3B	9177	ENSG00000149305
								IFNG	3458	ENSG00000111537
								IL12B	3593	ENSG00000113302
								IL13	3596	ENSG00000169194
								IL19	29949	ENSG00000142224
								IL21	59067	ENSG00000138684
								KIF5A	3798	ENSG00000155980
								KIR3DL2	3812	ENSG00000240403
								MEFV	4210	ENSG00000103313
								MLXIPL	51085	ENSG00000009950
								MMP12	4321	NULL
								MMP8	4317	ENSG00000118113
								MS4A2	2206	ENSG00000149534
								NOS1	4842	ENSG00000089250
								NOS2	4843	ENSG00000007171
								NPPA	4878	ENSG00000175206
								NPY	4852	ENSG00000122585
								NRXN1	9378	ENSG00000179915
								NTNG1	22854	ENSG00000162631
								PARK2	5071	ENSG00000185345
								PDCD1	5133	ENSG00000188389
								PHOX2B	8929	ENSG00000109132
								PON1	5444	ENSG00000005421
								RBFOX1	54715	ENSG00000078328
								RELN	5649	ENSG00000189056
								RET	5979	ENSG00000165731
								ROS1	6098	ENSG00000047936
								SCGB1A1	7356	ENSG00000149021
								SLC17A3	10786	ENSG00000124564
								SLC6A4	6532	ENSG00000108576
								SOD3	6649	ENSG00000109610
								TLR6	10333	ENSG00000174130
								TNF	7124	ENSG00000232810
Alcoholism	PA443309	125	35	2.29	15.3	1.87e-31	4.76e-29	ADH1A	124	ENSG00000187758
								ADH6	130	ENSG00000172955
								ADH7	131	ENSG00000196344
								ADRA2A	150	ENSG00000150594
								CARTPT	9607	ENSG00000164326
								CCKBR	887	ENSG00000110148
								CHRM2	1129	ENSG00000181072
								CHRNB3	1142	ENSG00000147432
								CHRNB4	1143	ENSG00000117971
								CNR2	1269	ENSG00000188822
								DISC1	27185	ENSG00000162946
								GABRA2	2555	ENSG00000151834
								GABRA4	2557	ENSG00000109158
								GABRB1	2560	ENSG00000163288
								GABRB2	2561	ENSG00000145864
								GABRG2	2566	ENSG00000113327
								GABRG3	2567	ENSG00000182256
								GAD2	2572	ENSG00000136750
								GLRA2	2742	ENSG00000101958
								GRIK1	2897	ENSG00000171189
								GRIN2A	2903	ENSG00000183454
								GRIN2B	2904	ENSG00000150086
								HCRT	3060	ENSG00000161610
								HTR2A	3356	ENSG00000102468
								HTR2C	3358	ENSG00000147246
								HTR3B	9177	ENSG00000149305
								NPY	4852	ENSG00000122585
								NPY5R	4889	ENSG00000164129
								OPRK1	4986	ENSG00000082556
								PENK	5179	ENSG00000181195
								PNOC	5368	ENSG00000168081
								SLC6A4	6532	ENSG00000108576
								TACR3	6870	ENSG00000169836
								TAS2R16	50833	ENSG00000128519
								TDO2	6999	ENSG00000151790
Disease susceptibility	PA443919	825	76	15.09	5.04	5.88e-31	1.25e-28	ACSL6	23305	ENSG00000164398
								ADH7	131	ENSG00000196344
								ADRA2A	150	ENSG00000150594
								APOB	338	ENSG00000084674
								ARHGEF38	54848	ENSG00000236699
								BHMT	635	ENSG00000145692
								CARTPT	9607	ENSG00000164326
								CCL11	6356	ENSG00000172156
								CCR3	1232	ENSG00000183625
								CD226	10666	ENSG00000150637
								CHIA	27159	ENSG00000134216
								CHRNB3	1142	ENSG00000147432
								CHRNB4	1143	ENSG00000117971
								CMA1	1215	ENSG00000092009
								COL11A2	1302	ENSG00000204248
								CRHR2	1395	ENSG00000106113
								CYP11A1	1583	ENSG00000140459
								CYP17A1	1586	ENSG00000148795
								CYP1A1	1543	ENSG00000140465
								DAO	1610	ENSG00000110887
								DISC1	27185	ENSG00000162946
								DPP6	1804	ENSG00000130226
								FASLG	356	ENSG00000117560
								FCN2	2220	ENSG00000160339
								FGB	2244	ENSG00000171564
								GABRA2	2555	ENSG00000151834
								GABRA4	2557	ENSG00000109158
								GABRB2	2561	ENSG00000145864
								GABRG2	2566	ENSG00000113327
								GABRG3	2567	ENSG00000182256
								GABRQ	55879	ENSG00000147402
								GABRR2	2570	ENSG00000111886
								GAD2	2572	ENSG00000136750
								GC	2638	ENSG00000145321
								GRM3	2913	ENSG00000198822
								GSTA1	2938	ENSG00000243955
								HAVCR1	26762	ENSG00000113249
								HCRTR2	3062	ENSG00000137252
								HSD17B3	3293	ENSG00000130948
								HTR2A	3356	ENSG00000102468
								HTR2C	3358	ENSG00000147246
								HTR3B	9177	ENSG00000149305
								IFNG	3458	ENSG00000111537
								IL12B	3593	ENSG00000113302
								IL13	3596	ENSG00000169194
								IL19	29949	ENSG00000142224
								IL21	59067	ENSG00000138684
								KIF5A	3798	ENSG00000155980
								KIR3DL2	3812	ENSG00000240403
								MEFV	4210	ENSG00000103313
								MLXIPL	51085	ENSG00000009950
								MMP12	4321	NULL
								MMP8	4317	ENSG00000118113
								MOG	4340	ENSG00000204655
								MS4A2	2206	ENSG00000149534
								NOS1	4842	ENSG00000089250
								NOS2	4843	ENSG00000007171
								NPPA	4878	ENSG00000175206
								NPY	4852	ENSG00000122585
								NRXN1	9378	ENSG00000179915
								NTNG1	22854	ENSG00000162631
								PARK2	5071	ENSG00000185345
								PDCD1	5133	ENSG00000188389
								PHOX2B	8929	ENSG00000109132
								PON1	5444	ENSG00000005421
								RBFOX1	54715	ENSG00000078328
								RELN	5649	ENSG00000189056
								RET	5979	ENSG00000165731
								ROS1	6098	ENSG00000047936
								SCGB1A1	7356	ENSG00000149021
								SLC17A3	10786	ENSG00000124564
								SLC6A4	6532	ENSG00000108576
								SOD3	6649	ENSG00000109610
								TG	7038	ENSG00000042832
								TLR6	10333	ENSG00000174130
								TNF	7124	ENSG00000232810
Panic disorder	PA447212	121	31	2.21	14	1.06e-26	1.93e-24	CALCB	797	ENSG00000175868
								CCKBR	887	ENSG00000110148
								CHRNB4	1143	ENSG00000117971
								CNTN6	27255	ENSG00000134115
								CRHR2	1395	ENSG00000106113
								DISC1	27185	ENSG00000162946
								EFHC2	80258	ENSG00000183690
								GABRQ	55879	ENSG00000147402
								GAD2	2572	ENSG00000136750
								GLRA2	2742	ENSG00000101958
								GRM6	2916	ENSG00000113262
								GRPR	2925	ENSG00000126010
								HCRTR2	3062	ENSG00000137252
								HTR1F	3355	NULL
								HTR2A	3356	ENSG00000102468
								HTR2C	3358	ENSG00000147246
								NCAM2	4685	ENSG00000154654
								NEUROD2	4761	ENSG00000171532
								NEUROD4	58158	ENSG00000123307
								NPPA	4878	ENSG00000175206
								NPY	4852	ENSG00000122585
								NPY2R	4887	ENSG00000185149
								NPY5R	4889	ENSG00000164129
								NRXN1	9378	ENSG00000179915
								NTRK3	4916	ENSG00000140538
								SLC17A6	57084	ENSG00000091664
								SLC1A7	6512	ENSG00000162383
								SLC6A1	6529	ENSG00000157103
								SLC6A12	6539	ENSG00000111181
								SLC6A13	6540	ENSG00000010379
								SLC6A4	6532	ENSG00000108576
Schizophrenia	PA447216	360	47	6.59	7.14	6.1e-26	9.71e-24	ACSL6	23305	ENSG00000164398
								ADCYAP1	116	ENSG00000141433
								ADRA2A	150	ENSG00000150594
								APOD	347	ENSG00000189058
								CACNG2	10369	ENSG00000166862
								CHRM5	1133	ENSG00000184984
								CRYM	1428	ENSG00000103316
								DAO	1610	ENSG00000110887
								DISC1	27185	ENSG00000162946
								DOC2A	8448	ENSG00000149927
								ERBB4	2066	ENSG00000178568
								GABRA4	2557	ENSG00000109158
								GABRA5	2558	ENSG00000186297
								GABRB2	2561	ENSG00000145864
								GABRG2	2566	ENSG00000113327
								GABRG3	2567	ENSG00000182256
								GABRR1	2569	ENSG00000146276
								GAD2	2572	ENSG00000136750
								GRIA4	2893	ENSG00000152578
								GRIN2A	2903	ENSG00000183454
								GRIN2B	2904	ENSG00000150086
								GRM3	2913	ENSG00000198822
								HTR2A	3356	ENSG00000102468
								HTR2C	3358	ENSG00000147246
								HTR3B	9177	ENSG00000149305
								HTR6	3362	ENSG00000158748
								KLHL1	57626	ENSG00000150361
								MOBP	4336	ENSG00000168314
								MOG	4340	ENSG00000204655
								NCAN	1463	ENSG00000130287
								NOS1	4842	ENSG00000089250
								NPAS3	64067	ENSG00000151322
								NPY	4852	ENSG00000122585
								NRXN1	9378	ENSG00000179915
								NTNG1	22854	ENSG00000162631
								NTRK2	4915	ENSG00000148053
								OLIG2	10215	ENSG00000205927
								POM121L2	94026	ENSG00000158553
								RBFOX1	54715	ENSG00000078328
								RELN	5649	ENSG00000189056
								SLC17A6	57084	ENSG00000091664
								SLC18A1	6570	ENSG00000036565
								SLC1A2	6506	ENSG00000110436
								SLC6A4	6532	ENSG00000108576
								SULT4A1	25830	ENSG00000130540
								SYP	6855	ENSG00000102003
								TNR	7143	ENSG00000116147
Mood disorders	PA447209	258	40	4.72	8.47	4.08e-25	5.77e-23	ADCYAP1	116	ENSG00000141433
								ADRA2A	150	ENSG00000150594
								CARTPT	9607	ENSG00000164326
								CHRM2	1129	ENSG00000181072
								CHRNB3	1142	ENSG00000147432
								CNR2	1269	ENSG00000188822
								CNTN6	27255	ENSG00000134115
								CRHR2	1395	ENSG00000106113
								DAO	1610	ENSG00000110887
								DISC1	27185	ENSG00000162946
								GABRA2	2555	ENSG00000151834
								GABRA5	2558	ENSG00000186297
								GABRB2	2561	ENSG00000145864
								GABRG2	2566	ENSG00000113327
								GABRG3	2567	ENSG00000182256
								GABRQ	55879	ENSG00000147402
								GABRR1	2569	ENSG00000146276
								GABRR2	2570	ENSG00000111886
								GRIA4	2893	ENSG00000152578
								GRIK1	2897	ENSG00000171189
								GRIN2B	2904	ENSG00000150086
								GRM3	2913	ENSG00000198822
								HTR2A	3356	ENSG00000102468
								HTR2C	3358	ENSG00000147246
								HTR3B	9177	ENSG00000149305
								HTR6	3362	ENSG00000158748
								NCAN	1463	ENSG00000130287
								NOS1	4842	ENSG00000089250
								NPAS3	64067	ENSG00000151322
								NPY	4852	ENSG00000122585
								NTRK2	4915	ENSG00000148053
								NTRK3	4916	ENSG00000140538
								PDE11A	50940	ENSG00000128655
								RBFOX1	54715	ENSG00000078328
								RELN	5649	ENSG00000189056
								SLC17A6	57084	ENSG00000091664
								SLC18A1	6570	ENSG00000036565
								SLC6A13	6540	ENSG00000010379
								SLC6A4	6532	ENSG00000108576
								VGF	7425	ENSG00000128564
Anxiety disorders	PA447196	154	31	2.82	11	2.82e-23	3.59e-21	ADCYAP1R1	117	ENSG00000078549
								CARTPT	9607	ENSG00000164326
								CCKBR	887	ENSG00000110148
								CNTN6	27255	ENSG00000134115
								CRHR2	1395	ENSG00000106113
								DAO	1610	ENSG00000110887
								DISC1	27185	ENSG00000162946
								GABRA2	2555	ENSG00000151834
								GABRA5	2558	ENSG00000186297
								GABRG2	2566	ENSG00000113327
								GABRG3	2567	ENSG00000182256
								GAD2	2572	ENSG00000136750
								GRIN2A	2903	ENSG00000183454
								GRIN2B	2904	ENSG00000150086
								GRPR	2925	ENSG00000126010
								HCRTR2	3062	ENSG00000137252
								HTR2A	3356	ENSG00000102468
								HTR2C	3358	ENSG00000147246
								HTR3B	9177	ENSG00000149305
								NEUROD2	4761	ENSG00000171532
								NPY	4852	ENSG00000122585
								NPY2R	4887	ENSG00000185149
								NPY5R	4889	ENSG00000164129
								NRXN1	9378	ENSG00000179915
								NTRK2	4915	ENSG00000148053
								NTRK3	4916	ENSG00000140538
								OPRK1	4986	ENSG00000082556
								PENK	5179	ENSG00000181195
								SLC6A1	6529	ENSG00000157103
								SLC6A13	6540	ENSG00000010379
								SLC6A4	6532	ENSG00000108576
