# Supplementary material for: A cross-species genetic analysis identifies candidate genes for mouse anxiety and human bipolar disorder
Source: Front Behav Neurosci. 2015 Jul 1;9:171. doi: 10.3389/fnbeh.2015.00171 (PMC4486840; doi:10.3389/fnbeh.2015.00171)
Supplement: Supplementary file 9 [file Table7.XLSX]

## Sheet: Sheet1
Supplementary Table 7: Gene Ontology (GO) annotation enrichment from WebGestalt for genes commonly coexpressed with RXRG and TNR (Supplementary Table 5). Showing the GO category, GO annotation, GO ID, number of reference genes in the category, number of genes in the gene set and also in the category, expected number of genes in the category, ratio of enrichment, p-value from hypergeometric test a…
GO category	GO annotation	Annotation ID	Number of reference genes in the category	Number of genes in the gene set and also in the category	Expected number of genes in the category	Ratio of enrichment	p-value from hypergeometric test	p-value adjusted for multiple testing	Symbols of genes within the annotation	Entrez ID of genes within the annotation	Ensemble ID of genes within the annotation
Biological process	System process	GO:0003008	1695	203	80.52	2.52	2.18e-38	6.3e-35	ACSBG1	23205	ENSG00000103740
									ACTN3	89	NULL
									ADCY1	107	ENSG00000164742
									ADIPOQ	9370	ENSG00000181092
									ADORA1	134	ENSG00000163485
									ADORA3	140	ENSG00000121933
									ADRA2A	150	ENSG00000150594
									AGTR2	186	ENSG00000180772
									AMOT	154796	ENSG00000126016
									AMPH	273	ENSG00000078053
									ANK2	287	ENSG00000145362
									AOC2	314	ENSG00000131480
									AP3B2	8120	ENSG00000103723
									ASIC3	9311	ENSG00000213199
									ATP1A2	477	ENSG00000018625
									ATP2A1	487	ENSG00000196296
									ATP6V0A4	50617	ENSG00000105929
									BDKRB1	623	ENSG00000100739
									BEST2	54831	ENSG00000039987
									BMP10	27302	ENSG00000163217
									CACNG2	10369	ENSG00000166862
									CADPS	8618	ENSG00000163618
									CALB1	793	ENSG00000104327
									CALCB	797	ENSG00000175868
									CAMK2B	816	ENSG00000058404
									CARTPT	9607	ENSG00000164326
									CASQ1	844	ENSG00000143318
									CCKBR	887	ENSG00000110148
									CHGA	1113	ENSG00000100604
									CHRM2	1129	ENSG00000181072
									CHRNA1	1134	ENSG00000138435
									CHRNA10	57053	ENSG00000129749
									CHRNA9	55584	ENSG00000174343
									CHRNB3	1142	ENSG00000147432
									CHRNB4	1143	ENSG00000117971
									CHRNE	1145	ENSG00000108556
									CKMT2	1160	ENSG00000131730
									CNGA1	1259	ENSG00000198515
									CNGB3	54714	ENSG00000170289
									CNR2	1269	ENSG00000188822
									COL11A2	1302	ENSG00000204248
									CRYGC	1420	ENSG00000163254
									CRYM	1428	ENSG00000103316
									CTNND2	1501	ENSG00000169862
									CXCL10	3627	ENSG00000169245
									CYP11B1	1584	ENSG00000160882
									CYP7B1	9420	ENSG00000172817
									DISC1	27185	ENSG00000162946
									DLGAP2	9228	ENSG00000198010
									DOC2A	8448	ENSG00000149927
									DPP6	1804	ENSG00000130226
									ERBB4	2066	ENSG00000178568
									FABP7	2173	ENSG00000164434
									GABRA2	2555	ENSG00000151834
									GABRA4	2557	ENSG00000109158
									GABRA5	2558	ENSG00000186297
									GABRB1	2560	ENSG00000163288
									GABRB2	2561	ENSG00000145864
									GABRG2	2566	ENSG00000113327
									GABRG3	2567	ENSG00000182256
									GABRR1	2569	ENSG00000146276
									GABRR2	2570	ENSG00000111886
									GAD2	2572	ENSG00000136750
									GDF9	2661	ENSG00000164404
									GJB3	2707	ENSG00000188910
									GJD2	57369	ENSG00000159248
									GLRA1	2741	ENSG00000145888
									GNAO1	2775	ENSG00000087258
									GNAT3	346562	ENSG00000214415
									GNG3	2785	ENSG00000162188
									GPR98	84059	ENSG00000164199
									GRIA4	2893	ENSG00000152578
									GRID2	2895	ENSG00000152208
									GRIK1	2897	ENSG00000171189
									GRIN2A	2903	ENSG00000183454
									GRIN2B	2904	ENSG00000150086
									GRM3	2913	ENSG00000198822
									GRM6	2916	ENSG00000113262
									GRPR	2925	ENSG00000126010
									GUCY2D	3000	ENSG00000132518
									HCRT	3060	ENSG00000161610
									HCRTR2	3062	ENSG00000137252
									HTR1F	3355	NULL
									HTR2A	3356	ENSG00000102468
									HTR2C	3358	ENSG00000147246
									HTR3B	9177	ENSG00000149305
									HTR6	3362	ENSG00000158748
									IFNG	3458	ENSG00000111537
									INHA	3623	ENSG00000123999
									ITGA8	8516	ENSG00000077943
									KCNA1	3736	ENSG00000111262
									KCNA6	3742	ENSG00000151079
									KCNAB3	9196	ENSG00000170049
									KCNB1	3745	ENSG00000158445
									KCNC1	3746	ENSG00000129159
									KCNC3	3748	ENSG00000131398
									KCNE1	3753	ENSG00000180509
									KCNH4	23415	ENSG00000089558
									KCNIP1	30820	ENSG00000182132
									KCNIP2	30819	ENSG00000120049
									KCNJ10	3766	ENSG00000177807
									KCNJ16	3773	ENSG00000153822
									KCNJ3	3760	ENSG00000162989
									KCNJ9	3765	ENSG00000162728
									KCNK10	54207	ENSG00000100433
									KCNMB2	10242	ENSG00000197584
									KCNS1	3787	ENSG00000124134
									KCNV2	169522	ENSG00000168263
									KERA	11081	ENSG00000139330
									KIF5A	3798	ENSG00000155980
									KLK8	11202	ENSG00000129455
									LCN1	3933	ENSG00000160349
									LPAR3	23566	ENSG00000171517
									MAL	4118	ENSG00000172005
									MB	4151	ENSG00000198125
									MIP	4284	ENSG00000135517
									MOGAT2	80168	ENSG00000166391
									MPZ	4359	ENSG00000158887
									MUSK	4593	ENSG00000030304
									MYBPC1	4604	ENSG00000196091
									MYH13	8735	ENSG00000006788
									MYH2	4620	ENSG00000125414
									MYH7	4625	ENSG00000092054
									MYH8	4626	ENSG00000133020
									MYL1	4632	ENSG00000168530
									MYL2	4633	ENSG00000111245
									MYO1A	4640	ENSG00000166866
									NCAN	1463	ENSG00000130287
									NDP	4693	ENSG00000124479
									NEUROD2	4761	ENSG00000171532
									NOS1	4842	ENSG00000089250
									NPPA	4878	ENSG00000175206
									NPPB	4879	ENSG00000120937
									NPY	4852	ENSG00000122585
									NPY5R	4889	ENSG00000164129
									NRXN1	9378	ENSG00000179915
									NTRK2	4915	ENSG00000148053
									NYX	60506	ENSG00000188937
									OCLM	10896	ENSG00000262180
									OLIG2	10215	ENSG00000205927
									OPRK1	4986	ENSG00000082556
									OR1D2	4991	ENSG00000184166
									OR2C1	4993	ENSG00000168158
									OR2H2	7932	ENSG00000204657
									OR2S2	56656	ENSG00000122718
									OR3A2	4995	ENSG00000221882
									OR52A1	23538	ENSG00000182070
									OTOR	56914	ENSG00000125879
									PAX2	5076	ENSG00000075891
									PAX3	5077	ENSG00000135903
									PDE6A	5145	ENSG00000132915
									PENK	5179	ENSG00000181195
									PHOX2B	8929	ENSG00000109132
									PNLIP	5406	ENSG00000175535
									PNOC	5368	ENSG00000168081
									POU4F1	5457	ENSG00000152192
									POU4F2	5458	ENSG00000151615
									PPEF1	5475	ENSG00000086717
									PRKCQ	5588	ENSG00000065675
									PROL1	58503	ENSG00000171199
									RELN	5649	ENSG00000189056
									RLBP1	6017	ENSG00000140522
									RPGRIP1	57096	ENSG00000092200
									RRH	10692	ENSG00000180245
									RS1	6247	ENSG00000102104
									RYR3	6263	ENSG00000198838
									SAG	6295	ENSG00000130561
									SCN10A	6336	ENSG00000185313
									SCN3B	55800	ENSG00000166257
									SCNN1D	6339	ENSG00000162572
									SCNN1G	6340	ENSG00000166828
									SERPINF2	5345	ENSG00000167711
									SH3TC2	79628	ENSG00000169247
									SIX6	4990	ENSG00000184302
									SLC12A5	57468	ENSG00000124140
									SLC17A6	57084	ENSG00000091664
									SLC18A1	6570	ENSG00000036565
									SLC1A2	6506	ENSG00000110436
									SLC24A2	25769	ENSG00000155886
									SLC5A1	6523	ENSG00000100170
									SLC6A1	6529	ENSG00000157103
									SLC6A12	6539	ENSG00000111181
									SLC6A13	6540	ENSG00000010379
									SLC6A4	6532	ENSG00000108576
									SYNDIG1	79953	ENSG00000101463
									SYP	6855	ENSG00000102003
									SYT5	6861	ENSG00000129990
									TACR3	6870	ENSG00000169836
									TAS2R1	50834	ENSG00000169777
									TAS2R16	50833	ENSG00000128519
									TAS2R4	50832	ENSG00000127364
									TAS2R9	50835	ENSG00000121381
									TECTA	7007	ENSG00000109927
									TG	7038	ENSG00000042832
									TNF	7124	ENSG00000232810
									TNNT3	7140	ENSG00000130595
									TNR	7143	ENSG00000116147
									TRPA1	8989	ENSG00000104321
									TULP1	7287	ENSG00000112041
									TULP2	7288	ENSG00000104804
									TYR	7299	ENSG00000077498
									USH1C	10083	ENSG00000006611
									VGF	7425	ENSG00000128564
Biological process	Neurological system process	GO:0050877	1237	168	58.76	2.86	5.08e-38	7.34e-35	ACSBG1	23205	ENSG00000103740
									ADCY1	107	ENSG00000164742
									ADIPOQ	9370	ENSG00000181092
									ADORA1	134	ENSG00000163485
									AGTR2	186	ENSG00000180772
									AMPH	273	ENSG00000078053
									AOC2	314	ENSG00000131480
									AP3B2	8120	ENSG00000103723
									ASIC3	9311	ENSG00000213199
									ATP1A2	477	ENSG00000018625
									ATP6V0A4	50617	ENSG00000105929
									BDKRB1	623	ENSG00000100739
									BEST2	54831	ENSG00000039987
									CACNG2	10369	ENSG00000166862
									CADPS	8618	ENSG00000163618
									CALB1	793	ENSG00000104327
									CAMK2B	816	ENSG00000058404
									CARTPT	9607	ENSG00000164326
									CCKBR	887	ENSG00000110148
									CHRNA1	1134	ENSG00000138435
									CHRNA10	57053	ENSG00000129749
									CHRNA9	55584	ENSG00000174343
									CHRNB3	1142	ENSG00000147432
									CHRNB4	1143	ENSG00000117971
									CHRNE	1145	ENSG00000108556
									CNGA1	1259	ENSG00000198515
									CNGB3	54714	ENSG00000170289
									CNR2	1269	ENSG00000188822
									COL11A2	1302	ENSG00000204248
									CRYGC	1420	ENSG00000163254
									CRYM	1428	ENSG00000103316
									CTNND2	1501	ENSG00000169862
									CYP7B1	9420	ENSG00000172817
									DISC1	27185	ENSG00000162946
									DLGAP2	9228	ENSG00000198010
									DOC2A	8448	ENSG00000149927
									DPP6	1804	ENSG00000130226
									ERBB4	2066	ENSG00000178568
									FABP7	2173	ENSG00000164434
									GABRA2	2555	ENSG00000151834
									GABRA4	2557	ENSG00000109158
									GABRA5	2558	ENSG00000186297
									GABRB1	2560	ENSG00000163288
									GABRB2	2561	ENSG00000145864
									GABRG2	2566	ENSG00000113327
									GABRG3	2567	ENSG00000182256
									GABRR1	2569	ENSG00000146276
									GABRR2	2570	ENSG00000111886
									GAD2	2572	ENSG00000136750
									GJB3	2707	ENSG00000188910
									GJD2	57369	ENSG00000159248
									GLRA1	2741	ENSG00000145888
									GNAT3	346562	ENSG00000214415
									GNG3	2785	ENSG00000162188
									GPR98	84059	ENSG00000164199
									GRIA4	2893	ENSG00000152578
									GRID2	2895	ENSG00000152208
									GRIK1	2897	ENSG00000171189
									GRIN2A	2903	ENSG00000183454
									GRIN2B	2904	ENSG00000150086
									GRM3	2913	ENSG00000198822
									GRM6	2916	ENSG00000113262
									GRPR	2925	ENSG00000126010
									GUCY2D	3000	ENSG00000132518
									HCRT	3060	ENSG00000161610
									HCRTR2	3062	ENSG00000137252
									HTR1F	3355	NULL
									HTR2A	3356	ENSG00000102468
									HTR2C	3358	ENSG00000147246
									HTR3B	9177	ENSG00000149305
									HTR6	3362	ENSG00000158748
									IFNG	3458	ENSG00000111537
									ITGA8	8516	ENSG00000077943
									KCNA1	3736	ENSG00000111262
									KCNA6	3742	ENSG00000151079
									KCNAB3	9196	ENSG00000170049
									KCNB1	3745	ENSG00000158445
									KCNC1	3746	ENSG00000129159
									KCNC3	3748	ENSG00000131398
									KCNE1	3753	ENSG00000180509
									KCNH4	23415	ENSG00000089558
									KCNIP1	30820	ENSG00000182132
									KCNIP2	30819	ENSG00000120049
									KCNJ10	3766	ENSG00000177807
									KCNJ16	3773	ENSG00000153822
									KCNJ3	3760	ENSG00000162989
									KCNJ9	3765	ENSG00000162728
									KCNK10	54207	ENSG00000100433
									KCNMB2	10242	ENSG00000197584
									KCNS1	3787	ENSG00000124134
									KCNV2	169522	ENSG00000168263
									KERA	11081	ENSG00000139330
									KIF5A	3798	ENSG00000155980
									KLK8	11202	ENSG00000129455
									LCN1	3933	ENSG00000160349
									LPAR3	23566	ENSG00000171517
									MAL	4118	ENSG00000172005
									MIP	4284	ENSG00000135517
									MPZ	4359	ENSG00000158887
									MUSK	4593	ENSG00000030304
									MYO1A	4640	ENSG00000166866
									NCAN	1463	ENSG00000130287
									NDP	4693	ENSG00000124479
									NEUROD2	4761	ENSG00000171532
									NOS1	4842	ENSG00000089250
									NPY	4852	ENSG00000122585
									NPY5R	4889	ENSG00000164129
									NRXN1	9378	ENSG00000179915
									NTRK2	4915	ENSG00000148053
									NYX	60506	ENSG00000188937
									OCLM	10896	ENSG00000262180
									OLIG2	10215	ENSG00000205927
									OPRK1	4986	ENSG00000082556
									OR1D2	4991	ENSG00000184166
									OR2C1	4993	ENSG00000168158
									OR2H2	7932	ENSG00000204657
									OR2S2	56656	ENSG00000122718
									OR3A2	4995	ENSG00000221882
									OR52A1	23538	ENSG00000182070
									OTOR	56914	ENSG00000125879
									PAX2	5076	ENSG00000075891
									PAX3	5077	ENSG00000135903
									PDE6A	5145	ENSG00000132915
									PENK	5179	ENSG00000181195
									PHOX2B	8929	ENSG00000109132
									PNOC	5368	ENSG00000168081
									POU4F1	5457	ENSG00000152192
									POU4F2	5458	ENSG00000151615
									PPEF1	5475	ENSG00000086717
									PROL1	58503	ENSG00000171199
									RELN	5649	ENSG00000189056
									RLBP1	6017	ENSG00000140522
									RPGRIP1	57096	ENSG00000092200
									RRH	10692	ENSG00000180245
									RS1	6247	ENSG00000102104
									SAG	6295	ENSG00000130561
									SCN10A	6336	ENSG00000185313
									SCN3B	55800	ENSG00000166257
									SCNN1D	6339	ENSG00000162572
									SCNN1G	6340	ENSG00000166828
									SH3TC2	79628	ENSG00000169247
									SIX6	4990	ENSG00000184302
									SLC12A5	57468	ENSG00000124140
									SLC17A6	57084	ENSG00000091664
									SLC18A1	6570	ENSG00000036565
									SLC1A2	6506	ENSG00000110436
									SLC24A2	25769	ENSG00000155886
									SLC6A1	6529	ENSG00000157103
									SLC6A12	6539	ENSG00000111181
									SLC6A13	6540	ENSG00000010379
									SLC6A4	6532	ENSG00000108576
									SYNDIG1	79953	ENSG00000101463
									SYP	6855	ENSG00000102003
									SYT5	6861	ENSG00000129990
									TAS2R1	50834	ENSG00000169777
									TAS2R16	50833	ENSG00000128519
									TAS2R4	50832	ENSG00000127364
									TAS2R9	50835	ENSG00000121381
									TECTA	7007	ENSG00000109927
									TG	7038	ENSG00000042832
									TNF	7124	ENSG00000232810
									TNR	7143	ENSG00000116147
									TRPA1	8989	ENSG00000104321
									TULP1	7287	ENSG00000112041
									TULP2	7288	ENSG00000104804
									TYR	7299	ENSG00000077498
									USH1C	10083	ENSG00000006611
									VGF	7425	ENSG00000128564
Biological process	Multicellular organismal process	GO:0032501	5644	431	268.12	1.61	1.58e-37	1.52e-34	ACSBG1	23205	ENSG00000103740
									ACSBG2	81616	ENSG00000130377
									ACSL6	23305	ENSG00000164398
									ACTN3	89	NULL
									ADAM18	8749	ENSG00000168619
									ADAM23	8745	ENSG00000114948
									ADCY1	107	ENSG00000164742
									ADCY10	55811	ENSG00000143199
									ADCYAP1	116	ENSG00000141433
									ADCYAP1R1	117	ENSG00000078549
									ADIPOQ	9370	ENSG00000181092
									ADORA1	134	ENSG00000163485
									ADORA3	140	ENSG00000121933
									ADRA2A	150	ENSG00000150594
									AGRP	181	ENSG00000159723
									AGTR2	186	ENSG00000180772
									AKR1D1	6718	ENSG00000122787
									ALOX15B	247	ENSG00000179593
									ALX3	257	ENSG00000156150
									AMELY	266	ENSG00000099721
									AMOT	154796	ENSG00000126016
									AMPH	273	ENSG00000078053
									ANK2	287	ENSG00000145362
									AOC2	314	ENSG00000131480
									AP3B2	8120	ENSG00000103723
									APOB	338	ENSG00000084674
									APOD	347	ENSG00000189058
									ARSE	415	ENSG00000157399
									ASIC3	9311	ENSG00000213199
									ASIP	434	ENSG00000101440
									ATP1A2	477	ENSG00000018625
									ATP1B2	482	ENSG00000129244
									ATP2A1	487	ENSG00000196296
									ATP6V0A4	50617	ENSG00000105929
									BDKRB1	623	ENSG00000100739
									BEST2	54831	ENSG00000039987
									BMP10	27302	ENSG00000163217
									BMP15	9210	ENSG00000130385
									BMP3	651	ENSG00000152785
									C4orf6	10141	ENSG00000082929
									C6	729	ENSG00000039537
									CA4	762	ENSG00000167434
									CACNG2	10369	ENSG00000166862
									CADPS	8618	ENSG00000163618
									CALB1	793	ENSG00000104327
									CALCB	797	ENSG00000175868
									CAMK2B	816	ENSG00000058404
									CAPN9	10753	ENSG00000135773
									CARTPT	9607	ENSG00000164326
									CASQ1	844	ENSG00000143318
									CCKBR	887	ENSG00000110148
									CCR3	1232	ENSG00000183625
									CCR4	1233	ENSG00000183813
									CD177	57126	NULL
									CD226	10666	ENSG00000150637
									CD80	941	ENSG00000121594
									CELA3A	10136	ENSG00000142789
									CER1	9350	ENSG00000147869
									CHGA	1113	ENSG00000100604
									CHIA	27159	ENSG00000134216
									CHRM2	1129	ENSG00000181072
									CHRNA1	1134	ENSG00000138435
									CHRNA10	57053	ENSG00000129749
									CHRNA9	55584	ENSG00000174343
									CHRNB3	1142	ENSG00000147432
									CHRNB4	1143	ENSG00000117971
									CHRNE	1145	ENSG00000108556
									CHST8	64377	ENSG00000124302
									CKMT2	1160	ENSG00000131730
									CMA1	1215	ENSG00000092009
									CMKLR1	1240	ENSG00000174600
									CNGA1	1259	ENSG00000198515
									CNGB3	54714	ENSG00000170289
									CNR2	1269	ENSG00000188822
									CNTN1	1272	ENSG00000018236
									CNTN6	27255	ENSG00000134115
									COL11A2	1302	ENSG00000204248
									CPB2	1361	ENSG00000080618
									CRB1	23418	ENSG00000134376
									CRHR2	1395	ENSG00000106113
									CRYGC	1420	ENSG00000163254
									CRYM	1428	ENSG00000103316
									CTNND2	1501	ENSG00000169862
									CTRB2	440387	ENSG00000168928
									CTSE	1510	ENSG00000196188
									CUBN	8029	ENSG00000107611
									CXCL10	3627	ENSG00000169245
									CYLC1	1538	ENSG00000183035
									CYLC2	1539	ENSG00000155833
									CYP11A1	1583	ENSG00000140459
									CYP11B1	1584	ENSG00000160882
									CYP17A1	1586	ENSG00000148795
									CYP1A1	1543	ENSG00000140465
									CYP26A1	1592	ENSG00000095596
									CYP2B6	1555	ENSG00000197408
									CYP2C19	1557	ENSG00000165841
									CYP2C9	1559	ENSG00000138109
									CYP7B1	9420	ENSG00000172817
									DCC	1630	ENSG00000187323
									DCT	1638	ENSG00000080166
									DCX	1641	ENSG00000077279
									DGKI	9162	ENSG00000157680
									DISC1	27185	ENSG00000162946
									DLGAP2	9228	ENSG00000198010
									DLK1	8788	ENSG00000185559
									DNM3	26052	ENSG00000197959
									DOC2A	8448	ENSG00000149927
									DPP6	1804	ENSG00000130226
									DUSP13	51207	ENSG00000079393
									EGFL6	25975	ENSG00000198759
									EPHA5	2044	ENSG00000145242
									EPYC	1833	ENSG00000083782
									ERBB4	2066	ENSG00000178568
									F9	2158	ENSG00000101981
									FABP7	2173	ENSG00000164434
									FASLG	356	ENSG00000117560
									FGB	2244	ENSG00000171564
									FGF4	2249	ENSG00000075388
									FGG	2266	ENSG00000171557
									FIGF	2277	ENSG00000165197
									FKBP6	8468	ENSG00000077800
									FLT3	2322	ENSG00000122025
									FOXD2	2306	ENSG00000186564
									FOXF1	2294	ENSG00000103241
									FOXH1	8928	ENSG00000160973
									FOXI1	2299	ENSG00000168269
									GABRA2	2555	ENSG00000151834
									GABRA4	2557	ENSG00000109158
									GABRA5	2558	ENSG00000186297
									GABRB1	2560	ENSG00000163288
									GABRB2	2561	ENSG00000145864
									GABRG2	2566	ENSG00000113327
									GABRG3	2567	ENSG00000182256
									GABRR1	2569	ENSG00000146276
									GABRR2	2570	ENSG00000111886
									GAD2	2572	ENSG00000136750
									GAP43	2596	ENSG00000172020
									GAPDHS	26330	ENSG00000105679
									GCM2	9247	ENSG00000124827
									GCNT4	51301	ENSG00000176928
									GDF10	2662	ENSG00000107623
									GDF9	2661	ENSG00000164404
									GJB3	2707	ENSG00000188910
									GJD2	57369	ENSG00000159248
									GLRA1	2741	ENSG00000145888
									GLRA2	2742	ENSG00000101958
									GNAO1	2775	ENSG00000087258
									GNAT3	346562	ENSG00000214415
									GNG3	2785	ENSG00000162188
									GNRH2	2797	ENSG00000125787
									GNRHR	2798	ENSG00000109163
									GP5	2814	ENSG00000178732
									GPR98	84059	ENSG00000164199
									GRIA4	2893	ENSG00000152578
									GRID2	2895	ENSG00000152208
									GRIK1	2897	ENSG00000171189
									GRIN2A	2903	ENSG00000183454
									GRIN2B	2904	ENSG00000150086
									GRM3	2913	ENSG00000198822
									GRM6	2916	ENSG00000113262
									GRPR	2925	ENSG00000126010
									GUCY2D	3000	ENSG00000132518
									HCRT	3060	ENSG00000161610
									HCRTR2	3062	ENSG00000137252
									HIST1H3F	8968	ENSG00000256316
									HOXA6	3203	ENSG00000106006
									HOXB1	3211	ENSG00000120094
									HRG	3273	ENSG00000113905
									HSD17B3	3293	ENSG00000130948
									HTN1	3346	ENSG00000126550
									HTR1F	3355	NULL
									HTR2A	3356	ENSG00000102468
									HTR2C	3358	ENSG00000147246
									HTR3B	9177	ENSG00000149305
									HTR6	3362	ENSG00000158748
									HUNK	30811	ENSG00000142149
									IFNA10	3446	ENSG00000186803
									IFNA14	3448	ENSG00000228083
									IFNA16	3449	ENSG00000147885
									IFNA17	3451	ENSG00000234829
									IFNA4	3441	ENSG00000236637
									IFNA5	3442	ENSG00000147873
									IFNA6	3443	ENSG00000120235
									IFNA7	3444	ENSG00000214042
									IFNG	3458	ENSG00000111537
									IL12B	3593	ENSG00000113302
									IL13	3596	ENSG00000169194
									IL19	29949	ENSG00000142224
									IL1RAPL1	11141	ENSG00000169306
									IL1RAPL2	26280	ENSG00000189108
									IL21	59067	ENSG00000138684
									INA	9118	ENSG00000148798
									INHA	3623	ENSG00000123999
									INSL4	3641	ENSG00000120211
									ITGA8	8516	ENSG00000077943
									IVL	3713	ENSG00000163207
									KCNA1	3736	ENSG00000111262
									KCNA6	3742	ENSG00000151079
									KCNAB3	9196	ENSG00000170049
									KCNB1	3745	ENSG00000158445
									KCNC1	3746	ENSG00000129159
									KCNC3	3748	ENSG00000131398
									KCNE1	3753	ENSG00000180509
									KCNH4	23415	ENSG00000089558
									KCNIP1	30820	ENSG00000182132
									KCNIP2	30819	ENSG00000120049
									KCNJ10	3766	ENSG00000177807
									KCNJ16	3773	ENSG00000153822
									KCNJ3	3760	ENSG00000162989
									KCNJ9	3765	ENSG00000162728
									KCNK10	54207	ENSG00000100433
									KCNMB2	10242	ENSG00000197584
									KCNS1	3787	ENSG00000124134
									KCNV2	169522	ENSG00000168263
									KERA	11081	ENSG00000139330
									KIF5A	3798	ENSG00000155980
									KLHL1	57626	ENSG00000150361
									KLK5	25818	ENSG00000167754
									KLK8	11202	ENSG00000129455
									KRT1	3848	ENSG00000167768
									KRT2	3849	ENSG00000172867
									KRT31	3881	ENSG00000094796
									KRT32	3882	ENSG00000108759
									KRT85	3891	ENSG00000135443
									LCN1	3933	ENSG00000160349
									LECT1	11061	ENSG00000136110
									LEFTY1	10637	ENSG00000243709
									LHB	3972	ENSG00000104826
									LIM2	3982	ENSG00000105370
									LPAR3	23566	ENSG00000171517
									LPPR1	54886	ENSG00000148123
									LPPR4	9890	ENSG00000117600
									LRP2	4036	ENSG00000081479
									LY6H	4062	ENSG00000176956
									MAB21L1	4081	ENSG00000180660
									MAB21L2	10586	ENSG00000181541
									MADCAM1	8174	ENSG00000099866
									MAL	4118	ENSG00000172005
									MAP2	4133	ENSG00000078018
									MAS1	4142	ENSG00000130368
									MB	4151	ENSG00000198125
									MEFV	4210	ENSG00000103313
									MEP1B	4225	ENSG00000141434
									MIP	4284	ENSG00000135517
									MLXIPL	51085	ENSG00000009950
									MMP16	4325	ENSG00000156103
									MMP26	56547	ENSG00000167346
									MMP27	64066	ENSG00000137675
									MMP8	4317	ENSG00000118113
									MOBP	4336	ENSG00000168314
									MOG	4340	ENSG00000204655
									MOGAT2	80168	ENSG00000166391
									MPZ	4359	ENSG00000158887
									MS4A2	2206	ENSG00000149534
									MSH4	4438	ENSG00000057468
									MT3	4504	ENSG00000087250
									MUSK	4593	ENSG00000030304
									MYBPC1	4604	ENSG00000196091
									MYH13	8735	ENSG00000006788
									MYH2	4620	ENSG00000125414
									MYH7	4625	ENSG00000092054
									MYH8	4626	ENSG00000133020
									MYL1	4632	ENSG00000168530
									MYL2	4633	ENSG00000111245
									MYO1A	4640	ENSG00000166866
									NCAN	1463	ENSG00000130287
									NDP	4693	ENSG00000124479
									NEUROD2	4761	ENSG00000171532
									NEUROD4	58158	ENSG00000123307
									NEUROD6	63974	ENSG00000164600
									NME5	8382	ENSG00000112981
									NNAT	4826	ENSG00000053438
									NODAL	4838	ENSG00000156574
									NOS1	4842	ENSG00000089250
									NOS2	4843	ENSG00000007171
									NPAP1	23742	ENSG00000185823
									NPAS3	64067	ENSG00000151322
									NPPA	4878	ENSG00000175206
									NPPB	4879	ENSG00000120937
									NPY	4852	ENSG00000122585
									NPY2R	4887	ENSG00000185149
									NPY5R	4889	ENSG00000164129
									NR0B1	190	ENSG00000169297
									NR0B2	8431	ENSG00000131910
									NR1H4	9971	ENSG00000012504
									NRXN1	9378	ENSG00000179915
									NTN1	9423	ENSG00000065320
									NTNG1	22854	ENSG00000162631
									NTRK2	4915	ENSG00000148053
									NTRK3	4916	ENSG00000140538
									NYX	60506	ENSG00000188937
									OCLM	10896	ENSG00000262180
									ODAM	54959	ENSG00000109205
									ODF1	4956	ENSG00000155087
									OLIG2	10215	ENSG00000205927
									ONECUT2	9480	ENSG00000119547
									OPCML	4978	ENSG00000183715
									OPRK1	4986	ENSG00000082556
									OR1D2	4991	ENSG00000184166
									OR2C1	4993	ENSG00000168158
									OR2H2	7932	ENSG00000204657
									OR2S2	56656	ENSG00000122718
									OR3A2	4995	ENSG00000221882
									OR52A1	23538	ENSG00000182070
									OR7C1	26664	ENSG00000127530
									OTOR	56914	ENSG00000125879
									PARK2	5071	ENSG00000185345
									PAX1	5075	ENSG00000125813
									PAX2	5076	ENSG00000075891
									PAX3	5077	ENSG00000135903
									PCYT1B	9468	ENSG00000102230
									PDCD1	5133	ENSG00000188389
									PDE11A	50940	ENSG00000128655
									PDE6A	5145	ENSG00000132915
									PENK	5179	ENSG00000181195
									PGLYRP4	57115	ENSG00000163218
									PHOX2B	8929	ENSG00000109132
									PLAC1	10761	ENSG00000170965
									PNLIP	5406	ENSG00000175535
									PNOC	5368	ENSG00000168081
									POU4F1	5457	ENSG00000152192
									POU4F2	5458	ENSG00000151615
									PPEF1	5475	ENSG00000086717
									PPP1R17	10842	ENSG00000106341
									PPY	5539	ENSG00000108849
									PRG3	10394	ENSG00000156575
									PRKACG	5568	ENSG00000165059
									PRKCQ	5588	ENSG00000065675
									PRKG2	5593	ENSG00000138669
									PRL	5617	ENSG00000172179
									PROL1	58503	ENSG00000171199
									PROZ	8858	ENSG00000126231
									PSG11	5680	ENSG00000243130
									PSG2	5670	ENSG00000242221
									PSG4	5672	ENSG00000243137
									PSG5	5673	ENSG00000204941
									PSG6	5675	ENSG00000170848
									PSG9	5678	ENSG00000183668
									PTH1R	5745	ENSG00000160801
									PTPRR	5801	ENSG00000153233
									PTPRZ1	5803	ENSG00000106278
									PZP	5858	ENSG00000126838
									RBMY1J	378951	ENSG00000226941
									REG3A	5068	ENSG00000172016
									RELN	5649	ENSG00000189056
									RET	5979	ENSG00000165731
									RLBP1	6017	ENSG00000140522
									RNF17	56163	ENSG00000132972
									ROS1	6098	ENSG00000047936
									RPGRIP1	57096	ENSG00000092200
									RPH3A	22895	ENSG00000089169
									RRH	10692	ENSG00000180245
									RS1	6247	ENSG00000102104
									RXRG	6258	ENSG00000143171
									RYR3	6263	ENSG00000198838
									SAG	6295	ENSG00000130561
									SCGB1A1	7356	ENSG00000149021
									SCN10A	6336	ENSG00000185313
									SCN3B	55800	ENSG00000166257
									SCNN1D	6339	ENSG00000162572
									SCNN1G	6340	ENSG00000166828
									SCRG1	11341	ENSG00000164106
									SEBOX	645832	ENSG00000109072
									SEMA3G	56920	ENSG00000010319
									SEMA6D	80031	ENSG00000137872
									SEMA7A	8482	ENSG00000138623
									SERPINF2	5345	ENSG00000167711
									SFRP4	6424	ENSG00000106483
									SH3GL3	6457	ENSG00000140600
									SH3TC2	79628	ENSG00000169247
									SIRPG	55423	ENSG00000089012
									SIX6	4990	ENSG00000184302
									SLC12A5	57468	ENSG00000124140
									SLC17A6	57084	ENSG00000091664
									SLC18A1	6570	ENSG00000036565
									SLC1A2	6506	ENSG00000110436
									SLC24A2	25769	ENSG00000155886
									SLC28A3	64078	ENSG00000197506
									SLC34A2	10568	ENSG00000157765
									SLC5A1	6523	ENSG00000100170
									SLC6A1	6529	ENSG00000157103
									SLC6A12	6539	ENSG00000111181
									SLC6A13	6540	ENSG00000010379
									SLC6A4	6532	ENSG00000108576
									SLC7A9	11136	ENSG00000021488
									SLITRK3	22865	ENSG00000121871
									SOX21	11166	ENSG00000125285
									SPAG6	9576	ENSG00000077327
									SPAM1	6677	ENSG00000106304
									SPIN2A	54466	ENSG00000147059
									SPTA1	6708	ENSG00000163554
									SPTBN5	51332	ENSG00000137877
									STAB2	55576	ENSG00000136011
									SYCP1	6847	ENSG00000198765
									SYNDIG1	79953	ENSG00000101463
									SYP	6855	ENSG00000102003
									SYT5	6861	ENSG00000129990
									TACR3	6870	ENSG00000169836
									TAGLN3	29114	ENSG00000144834
									TAS2R1	50834	ENSG00000169777
									TAS2R16	50833	ENSG00000128519
									TAS2R4	50832	ENSG00000127364
									TAS2R9	50835	ENSG00000121381
									TBX6	6911	ENSG00000149922
									TCP11	6954	ENSG00000124678
									TECTA	7007	ENSG00000109927
									TEX15	56154	ENSG00000133863
									TG	7038	ENSG00000042832
									TGM3	7053	ENSG00000125780
									TLR6	10333	ENSG00000174130
									TMPRSS11D	9407	ENSG00000153802
									TNF	7124	ENSG00000232810
									TNN	63923	ENSG00000120332
									TNNT3	7140	ENSG00000130595
									TNR	7143	ENSG00000116147
									TP63	8626	ENSG00000073282
									TRPA1	8989	ENSG00000104321
									TRPC3	7222	ENSG00000138741
									TRPC6	7225	ENSG00000137672
									TTPA	7274	ENSG00000137561
									TULP1	7287	ENSG00000112041
									TULP2	7288	ENSG00000104804
									TYR	7299	ENSG00000077498
									UPK2	7379	ENSG00000110375
									USH1C	10083	ENSG00000006611
									VGF	7425	ENSG00000128564
									WNT1	7471	ENSG00000125084
									ZBTB16	7704	ENSG00000109906
									ZNF287	57336	ENSG00000141040
									ZNF536	9745	ENSG00000198597
									ZPBP	11055	ENSG00000042813
Biological process	Single-multicellular organism process	GO:0044707	5612	422	266.6	1.58	2.34e-34	1.69e-31	ACSBG1	23205	ENSG00000103740
									ACSBG2	81616	ENSG00000130377
									ACSL6	23305	ENSG00000164398
									ACTN3	89	NULL
									ADAM18	8749	ENSG00000168619
									ADAM23	8745	ENSG00000114948
									ADCY1	107	ENSG00000164742
									ADCY10	55811	ENSG00000143199
									ADCYAP1R1	117	ENSG00000078549
									ADIPOQ	9370	ENSG00000181092
									ADORA1	134	ENSG00000163485
									ADORA3	140	ENSG00000121933
									ADRA2A	150	ENSG00000150594
									AGRP	181	ENSG00000159723
									AGTR2	186	ENSG00000180772
									AKR1D1	6718	ENSG00000122787
									ALOX15B	247	ENSG00000179593
									ALX3	257	ENSG00000156150
									AMELY	266	ENSG00000099721
									AMOT	154796	ENSG00000126016
									AMPH	273	ENSG00000078053
									ANK2	287	ENSG00000145362
									AOC2	314	ENSG00000131480
									AP3B2	8120	ENSG00000103723
									APOB	338	ENSG00000084674
									APOD	347	ENSG00000189058
									ARSE	415	ENSG00000157399
									ASIC3	9311	ENSG00000213199
									ASIP	434	ENSG00000101440
									ATP1A2	477	ENSG00000018625
									ATP1B2	482	ENSG00000129244
									ATP2A1	487	ENSG00000196296
									ATP6V0A4	50617	ENSG00000105929
									BDKRB1	623	ENSG00000100739
									BEST2	54831	ENSG00000039987
									BMP10	27302	ENSG00000163217
									BMP15	9210	ENSG00000130385
									BMP3	651	ENSG00000152785
									C4orf6	10141	ENSG00000082929
									C6	729	ENSG00000039537
									CA4	762	ENSG00000167434
									CACNG2	10369	ENSG00000166862
									CADPS	8618	ENSG00000163618
									CALB1	793	ENSG00000104327
									CALCB	797	ENSG00000175868
									CAMK2B	816	ENSG00000058404
									CAPN9	10753	ENSG00000135773
									CARTPT	9607	ENSG00000164326
									CASQ1	844	ENSG00000143318
									CCKBR	887	ENSG00000110148
									CCR3	1232	ENSG00000183625
									CCR4	1233	ENSG00000183813
									CD177	57126	NULL
									CD226	10666	ENSG00000150637
									CD80	941	ENSG00000121594
									CELA3A	10136	ENSG00000142789
									CER1	9350	ENSG00000147869
									CHGA	1113	ENSG00000100604
									CHIA	27159	ENSG00000134216
									CHRM2	1129	ENSG00000181072
									CHRNA1	1134	ENSG00000138435
									CHRNA10	57053	ENSG00000129749
									CHRNA9	55584	ENSG00000174343
									CHRNB3	1142	ENSG00000147432
									CHRNB4	1143	ENSG00000117971
									CHRNE	1145	ENSG00000108556
									CHST8	64377	ENSG00000124302
									CKMT2	1160	ENSG00000131730
									CMA1	1215	ENSG00000092009
									CMKLR1	1240	ENSG00000174600
									CNGA1	1259	ENSG00000198515
									CNGB3	54714	ENSG00000170289
									CNR2	1269	ENSG00000188822
									CNTN1	1272	ENSG00000018236
									CNTN6	27255	ENSG00000134115
									COL11A2	1302	ENSG00000204248
									CPB2	1361	ENSG00000080618
									CRB1	23418	ENSG00000134376
									CRHR2	1395	ENSG00000106113
									CRYGC	1420	ENSG00000163254
									CRYM	1428	ENSG00000103316
									CTNND2	1501	ENSG00000169862
									CTRB2	440387	ENSG00000168928
									CTSE	1510	ENSG00000196188
									CUBN	8029	ENSG00000107611
									CXCL10	3627	ENSG00000169245
									CYLC1	1538	ENSG00000183035
									CYLC2	1539	ENSG00000155833
									CYP11A1	1583	ENSG00000140459
									CYP11B1	1584	ENSG00000160882
									CYP17A1	1586	ENSG00000148795
									CYP1A1	1543	ENSG00000140465
									CYP26A1	1592	ENSG00000095596
									CYP2B6	1555	ENSG00000197408
									CYP2C19	1557	ENSG00000165841
									CYP2C9	1559	ENSG00000138109
									CYP7B1	9420	ENSG00000172817
									DCC	1630	ENSG00000187323
									DCT	1638	ENSG00000080166
									DCX	1641	ENSG00000077279
									DGKI	9162	ENSG00000157680
									DISC1	27185	ENSG00000162946
									DLGAP2	9228	ENSG00000198010
									DLK1	8788	ENSG00000185559
									DNM3	26052	ENSG00000197959
									DOC2A	8448	ENSG00000149927
									DPP6	1804	ENSG00000130226
									DUSP13	51207	ENSG00000079393
									EGFL6	25975	ENSG00000198759
									EPHA5	2044	ENSG00000145242
									ERBB4	2066	ENSG00000178568
									F9	2158	ENSG00000101981
									FABP7	2173	ENSG00000164434
									FASLG	356	ENSG00000117560
									FGB	2244	ENSG00000171564
									FGF4	2249	ENSG00000075388
									FGG	2266	ENSG00000171557
									FIGF	2277	ENSG00000165197
									FKBP6	8468	ENSG00000077800
									FLT3	2322	ENSG00000122025
									FOXD2	2306	ENSG00000186564
									FOXF1	2294	ENSG00000103241
									FOXH1	8928	ENSG00000160973
									FOXI1	2299	ENSG00000168269
									GABRA2	2555	ENSG00000151834
									GABRA4	2557	ENSG00000109158
									GABRA5	2558	ENSG00000186297
									GABRB1	2560	ENSG00000163288
									GABRB2	2561	ENSG00000145864
									GABRG2	2566	ENSG00000113327
									GABRG3	2567	ENSG00000182256
									GABRR1	2569	ENSG00000146276
									GABRR2	2570	ENSG00000111886
									GAD2	2572	ENSG00000136750
									GAP43	2596	ENSG00000172020
									GAPDHS	26330	ENSG00000105679
									GCM2	9247	ENSG00000124827
									GCNT4	51301	ENSG00000176928
									GDF10	2662	ENSG00000107623
									GDF9	2661	ENSG00000164404
									GJB3	2707	ENSG00000188910
									GJD2	57369	ENSG00000159248
									GLRA1	2741	ENSG00000145888
									GLRA2	2742	ENSG00000101958
									GNAO1	2775	ENSG00000087258
									GNAT3	346562	ENSG00000214415
									GNG3	2785	ENSG00000162188
									GNRH2	2797	ENSG00000125787
									GNRHR	2798	ENSG00000109163
									GP5	2814	ENSG00000178732
									GPR98	84059	ENSG00000164199
									GRIA4	2893	ENSG00000152578
									GRID2	2895	ENSG00000152208
									GRIK1	2897	ENSG00000171189
									GRIN2A	2903	ENSG00000183454
									GRIN2B	2904	ENSG00000150086
									GRM3	2913	ENSG00000198822
									GRM6	2916	ENSG00000113262
									GRPR	2925	ENSG00000126010
									GUCY2D	3000	ENSG00000132518
									HCRT	3060	ENSG00000161610
									HCRTR2	3062	ENSG00000137252
									HIST1H3F	8968	ENSG00000256316
									HOXA6	3203	ENSG00000106006
									HOXB1	3211	ENSG00000120094
									HRG	3273	ENSG00000113905
									HSD17B3	3293	ENSG00000130948
									HTN1	3346	ENSG00000126550
									HTR1F	3355	NULL
									HTR2A	3356	ENSG00000102468
									HTR2C	3358	ENSG00000147246
									HTR3B	9177	ENSG00000149305
									HTR6	3362	ENSG00000158748
									HUNK	30811	ENSG00000142149
									IFNA10	3446	ENSG00000186803
									IFNA14	3448	ENSG00000228083
									IFNA16	3449	ENSG00000147885
									IFNA17	3451	ENSG00000234829
									IFNA4	3441	ENSG00000236637
									IFNA5	3442	ENSG00000147873
									IFNA6	3443	ENSG00000120235
									IFNA7	3444	ENSG00000214042
									IFNG	3458	ENSG00000111537
									IL12B	3593	ENSG00000113302
									IL13	3596	ENSG00000169194
									IL19	29949	ENSG00000142224
									IL1RAPL1	11141	ENSG00000169306
									IL1RAPL2	26280	ENSG00000189108
									IL21	59067	ENSG00000138684
									INA	9118	ENSG00000148798
									INHA	3623	ENSG00000123999
									INSL4	3641	ENSG00000120211
									ITGA8	8516	ENSG00000077943
									IVL	3713	ENSG00000163207
									KCNA1	3736	ENSG00000111262
									KCNA6	3742	ENSG00000151079
									KCNAB3	9196	ENSG00000170049
									KCNB1	3745	ENSG00000158445
									KCNC1	3746	ENSG00000129159
									KCNC3	3748	ENSG00000131398
									KCNE1	3753	ENSG00000180509
									KCNH4	23415	ENSG00000089558
									KCNIP1	30820	ENSG00000182132
									KCNIP2	30819	ENSG00000120049
									KCNJ10	3766	ENSG00000177807
									KCNJ16	3773	ENSG00000153822
									KCNJ3	3760	ENSG00000162989
									KCNJ9	3765	ENSG00000162728
									KCNK10	54207	ENSG00000100433
									KCNMB2	10242	ENSG00000197584
									KCNS1	3787	ENSG00000124134
									KCNV2	169522	ENSG00000168263
									KERA	11081	ENSG00000139330
									KIF5A	3798	ENSG00000155980
									KLHL1	57626	ENSG00000150361
									KLK5	25818	ENSG00000167754
									KLK8	11202	ENSG00000129455
									KRT1	3848	ENSG00000167768
									KRT2	3849	ENSG00000172867
									KRT31	3881	ENSG00000094796
									KRT32	3882	ENSG00000108759
									KRT85	3891	ENSG00000135443
									LCN1	3933	ENSG00000160349
									LECT1	11061	ENSG00000136110
									LEFTY1	10637	ENSG00000243709
									LHB	3972	ENSG00000104826
									LIM2	3982	ENSG00000105370
									LPAR3	23566	ENSG00000171517
									LPPR1	54886	ENSG00000148123
									LPPR4	9890	ENSG00000117600
									LRP2	4036	ENSG00000081479
									LY6H	4062	ENSG00000176956
									MAB21L1	4081	ENSG00000180660
									MAB21L2	10586	ENSG00000181541
									MADCAM1	8174	ENSG00000099866
									MAL	4118	ENSG00000172005
									MAP2	4133	ENSG00000078018
									MAS1	4142	ENSG00000130368
									MB	4151	ENSG00000198125
									MEFV	4210	ENSG00000103313
									MEP1B	4225	ENSG00000141434
									MIP	4284	ENSG00000135517
									MLXIPL	51085	ENSG00000009950
									MMP16	4325	ENSG00000156103
									MMP26	56547	ENSG00000167346
									MMP27	64066	ENSG00000137675
									MMP8	4317	ENSG00000118113
									MOBP	4336	ENSG00000168314
									MOG	4340	ENSG00000204655
									MOGAT2	80168	ENSG00000166391
									MPZ	4359	ENSG00000158887
									MS4A2	2206	ENSG00000149534
									MSH4	4438	ENSG00000057468
									MT3	4504	ENSG00000087250
									MUSK	4593	ENSG00000030304
									MYBPC1	4604	ENSG00000196091
									MYH13	8735	ENSG00000006788
									MYH2	4620	ENSG00000125414
									MYH7	4625	ENSG00000092054
									MYH8	4626	ENSG00000133020
									MYL1	4632	ENSG00000168530
									MYL2	4633	ENSG00000111245
									MYO1A	4640	ENSG00000166866
									NCAN	1463	ENSG00000130287
									NDP	4693	ENSG00000124479
									NEUROD2	4761	ENSG00000171532
									NEUROD4	58158	ENSG00000123307
									NEUROD6	63974	ENSG00000164600
									NME5	8382	ENSG00000112981
									NNAT	4826	ENSG00000053438
									NODAL	4838	ENSG00000156574
									NOS1	4842	ENSG00000089250
									NOS2	4843	ENSG00000007171
									NPAP1	23742	ENSG00000185823
									NPAS3	64067	ENSG00000151322
									NPPA	4878	ENSG00000175206
									NPPB	4879	ENSG00000120937
									NPY	4852	ENSG00000122585
									NPY2R	4887	ENSG00000185149
									NPY5R	4889	ENSG00000164129
									NR0B1	190	ENSG00000169297
									NR0B2	8431	ENSG00000131910
									NR1H4	9971	ENSG00000012504
									NRXN1	9378	ENSG00000179915
									NTN1	9423	ENSG00000065320
									NTNG1	22854	ENSG00000162631
									NTRK2	4915	ENSG00000148053
									NTRK3	4916	ENSG00000140538
									NYX	60506	ENSG00000188937
									OCLM	10896	ENSG00000262180
									ODAM	54959	ENSG00000109205
									ODF1	4956	ENSG00000155087
									OLIG2	10215	ENSG00000205927
									ONECUT2	9480	ENSG00000119547
									OPCML	4978	ENSG00000183715
									OPRK1	4986	ENSG00000082556
									OR1D2	4991	ENSG00000184166
									OR2C1	4993	ENSG00000168158
									OR2H2	7932	ENSG00000204657
									OR2S2	56656	ENSG00000122718
									OR3A2	4995	ENSG00000221882
									OR52A1	23538	ENSG00000182070
									OR7C1	26664	ENSG00000127530
									OTOR	56914	ENSG00000125879
									PARK2	5071	ENSG00000185345
									PAX1	5075	ENSG00000125813
									PAX2	5076	ENSG00000075891
									PAX3	5077	ENSG00000135903
									PCYT1B	9468	ENSG00000102230
									PDCD1	5133	ENSG00000188389
									PDE11A	50940	ENSG00000128655
									PDE6A	5145	ENSG00000132915
									PENK	5179	ENSG00000181195
									PGLYRP4	57115	ENSG00000163218
									PHOX2B	8929	ENSG00000109132
									PLAC1	10761	ENSG00000170965
									PNLIP	5406	ENSG00000175535
									PNOC	5368	ENSG00000168081
									POU4F1	5457	ENSG00000152192
									POU4F2	5458	ENSG00000151615
									PPEF1	5475	ENSG00000086717
									PPP1R17	10842	ENSG00000106341
									PPY	5539	ENSG00000108849
									PRG3	10394	ENSG00000156575
									PRKACG	5568	ENSG00000165059
									PRKCQ	5588	ENSG00000065675
									PRKG2	5593	ENSG00000138669
									PRL	5617	ENSG00000172179
									PROL1	58503	ENSG00000171199
									PROZ	8858	ENSG00000126231
									PTH1R	5745	ENSG00000160801
									PTPRR	5801	ENSG00000153233
									PTPRZ1	5803	ENSG00000106278
									RBMY1J	378951	ENSG00000226941
									REG3A	5068	ENSG00000172016
									RELN	5649	ENSG00000189056
									RET	5979	ENSG00000165731
									RLBP1	6017	ENSG00000140522
									RNF17	56163	ENSG00000132972
									ROS1	6098	ENSG00000047936
									RPGRIP1	57096	ENSG00000092200
									RPH3A	22895	ENSG00000089169
									RRH	10692	ENSG00000180245
									RS1	6247	ENSG00000102104
									RXRG	6258	ENSG00000143171
									RYR3	6263	ENSG00000198838
									SAG	6295	ENSG00000130561
									SCGB1A1	7356	ENSG00000149021
									SCN10A	6336	ENSG00000185313
									SCN3B	55800	ENSG00000166257
									SCNN1D	6339	ENSG00000162572
									SCNN1G	6340	ENSG00000166828
									SCRG1	11341	ENSG00000164106
									SEBOX	645832	ENSG00000109072
									SEMA3G	56920	ENSG00000010319
									SEMA6D	80031	ENSG00000137872
									SEMA7A	8482	ENSG00000138623
									SERPINF2	5345	ENSG00000167711
									SFRP4	6424	ENSG00000106483
									SH3GL3	6457	ENSG00000140600
									SH3TC2	79628	ENSG00000169247
									SIRPG	55423	ENSG00000089012
									SIX6	4990	ENSG00000184302
									SLC12A5	57468	ENSG00000124140
									SLC17A6	57084	ENSG00000091664
									SLC18A1	6570	ENSG00000036565
									SLC1A2	6506	ENSG00000110436
									SLC24A2	25769	ENSG00000155886
									SLC28A3	64078	ENSG00000197506
									SLC34A2	10568	ENSG00000157765
									SLC5A1	6523	ENSG00000100170
									SLC6A1	6529	ENSG00000157103
									SLC6A12	6539	ENSG00000111181
									SLC6A13	6540	ENSG00000010379
									SLC6A4	6532	ENSG00000108576
									SLC7A9	11136	ENSG00000021488
									SLITRK3	22865	ENSG00000121871
									SOX21	11166	ENSG00000125285
									SPAG6	9576	ENSG00000077327
									SPAM1	6677	ENSG00000106304
									SPIN2A	54466	ENSG00000147059
									SPTA1	6708	ENSG00000163554
									SPTBN5	51332	ENSG00000137877
									STAB2	55576	ENSG00000136011
									SYCP1	6847	ENSG00000198765
									SYNDIG1	79953	ENSG00000101463
									SYP	6855	ENSG00000102003
									SYT5	6861	ENSG00000129990
									TACR3	6870	ENSG00000169836
									TAGLN3	29114	ENSG00000144834
									TAS2R1	50834	ENSG00000169777
									TAS2R16	50833	ENSG00000128519
									TAS2R4	50832	ENSG00000127364
									TAS2R9	50835	ENSG00000121381
									TBX6	6911	ENSG00000149922
									TCP11	6954	ENSG00000124678
									TECTA	7007	ENSG00000109927
									TEX15	56154	ENSG00000133863
									TG	7038	ENSG00000042832
									TGM3	7053	ENSG00000125780
									TLR6	10333	ENSG00000174130
									TMPRSS11D	9407	ENSG00000153802
									TNF	7124	ENSG00000232810
									TNN	63923	ENSG00000120332
									TNNT3	7140	ENSG00000130595
									TNR	7143	ENSG00000116147
									TP63	8626	ENSG00000073282
									TRPA1	8989	ENSG00000104321
									TRPC3	7222	ENSG00000138741
									TRPC6	7225	ENSG00000137672
									TTPA	7274	ENSG00000137561
									TULP1	7287	ENSG00000112041
									TULP2	7288	ENSG00000104804
									TYR	7299	ENSG00000077498
									UPK2	7379	ENSG00000110375
									USH1C	10083	ENSG00000006611
									VGF	7425	ENSG00000128564
									WNT1	7471	ENSG00000125084
									ZBTB16	7704	ENSG00000109906
									ZNF287	57336	ENSG00000141040
									ZNF536	9745	ENSG00000198597
									ZPBP	11055	ENSG00000042813
Biological process	Multicellular organismal signaling	GO:0035637	751	108	35.68	3.03	5.26e-26	3.04e-23	ACSBG1	23205	ENSG00000103740
									ADCY1	107	ENSG00000164742
									ADIPOQ	9370	ENSG00000181092
									ADORA1	134	ENSG00000163485
									AMPH	273	ENSG00000078053
									ANK2	287	ENSG00000145362
									AP3B2	8120	ENSG00000103723
									ATP1A2	477	ENSG00000018625
									CACNG2	10369	ENSG00000166862
									CADPS	8618	ENSG00000163618
									CALB1	793	ENSG00000104327
									CAMK2B	816	ENSG00000058404
									CARTPT	9607	ENSG00000164326
									CCKBR	887	ENSG00000110148
									CHRNA1	1134	ENSG00000138435
									CHRNA10	57053	ENSG00000129749
									CHRNA9	55584	ENSG00000174343
									CHRNB3	1142	ENSG00000147432
									CHRNB4	1143	ENSG00000117971
									CHRNE	1145	ENSG00000108556
									CNR2	1269	ENSG00000188822
									CTNND2	1501	ENSG00000169862
									DISC1	27185	ENSG00000162946
									DLGAP2	9228	ENSG00000198010
									DOC2A	8448	ENSG00000149927
									DPP6	1804	ENSG00000130226
									ERBB4	2066	ENSG00000178568
									GABRA2	2555	ENSG00000151834
									GABRA4	2557	ENSG00000109158
									GABRA5	2558	ENSG00000186297
									GABRB1	2560	ENSG00000163288
									GABRB2	2561	ENSG00000145864
									GABRG2	2566	ENSG00000113327
									GABRG3	2567	ENSG00000182256
									GABRR1	2569	ENSG00000146276
									GABRR2	2570	ENSG00000111886
									GAD2	2572	ENSG00000136750
									GJD2	57369	ENSG00000159248
									GLRA1	2741	ENSG00000145888
									GNG3	2785	ENSG00000162188
									GRIA4	2893	ENSG00000152578
									GRID2	2895	ENSG00000152208
									GRIK1	2897	ENSG00000171189
									GRIN2A	2903	ENSG00000183454
									GRIN2B	2904	ENSG00000150086
									GRM3	2913	ENSG00000198822
									GRM6	2916	ENSG00000113262
									HCRT	3060	ENSG00000161610
									HCRTR2	3062	ENSG00000137252
									HTR1F	3355	NULL
									HTR2A	3356	ENSG00000102468
									HTR2C	3358	ENSG00000147246
									HTR3B	9177	ENSG00000149305
									HTR6	3362	ENSG00000158748
									IFNG	3458	ENSG00000111537
									KCNA1	3736	ENSG00000111262
									KCNA6	3742	ENSG00000151079
									KCNAB3	9196	ENSG00000170049
									KCNB1	3745	ENSG00000158445
									KCNC1	3746	ENSG00000129159
									KCNC3	3748	ENSG00000131398
									KCNH4	23415	ENSG00000089558
									KCNIP1	30820	ENSG00000182132
									KCNIP2	30819	ENSG00000120049
									KCNJ10	3766	ENSG00000177807
									KCNJ16	3773	ENSG00000153822
									KCNJ3	3760	ENSG00000162989
									KCNJ9	3765	ENSG00000162728
									KCNK10	54207	ENSG00000100433
									KCNMB2	10242	ENSG00000197584
									KCNS1	3787	ENSG00000124134
									KCNV2	169522	ENSG00000168263
									KIF5A	3798	ENSG00000155980
									KLK8	11202	ENSG00000129455
									LPAR3	23566	ENSG00000171517
									MAL	4118	ENSG00000172005
									MPZ	4359	ENSG00000158887
									MUSK	4593	ENSG00000030304
									NCAN	1463	ENSG00000130287
									NEUROD2	4761	ENSG00000171532
									NOS1	4842	ENSG00000089250
									NPY	4852	ENSG00000122585
									NPY5R	4889	ENSG00000164129
									NRXN1	9378	ENSG00000179915
									NTRK2	4915	ENSG00000148053
									OLIG2	10215	ENSG00000205927
									OPRK1	4986	ENSG00000082556
									PNOC	5368	ENSG00000168081
									RELN	5649	ENSG00000189056
									SCN10A	6336	ENSG00000185313
									SCN3B	55800	ENSG00000166257
									SH3TC2	79628	ENSG00000169247
									SLC12A5	57468	ENSG00000124140
									SLC17A6	57084	ENSG00000091664
									SLC18A1	6570	ENSG00000036565
									SLC1A2	6506	ENSG00000110436
									SLC24A2	25769	ENSG00000155886
									SLC6A1	6529	ENSG00000157103
									SLC6A12	6539	ENSG00000111181
									SLC6A13	6540	ENSG00000010379
									SLC6A4	6532	ENSG00000108576
									SYNDIG1	79953	ENSG00000101463
									SYP	6855	ENSG00000102003
									SYT5	6861	ENSG00000129990
									TG	7038	ENSG00000042832
									TNF	7124	ENSG00000232810
									TNR	7143	ENSG00000116147
									VGF	7425	ENSG00000128564
Biological process	Synaptic transmission	GO:0007268	651	99	30.93	3.2	1e-25	4.82e-23	ADCY1	107	ENSG00000164742
									ADIPOQ	9370	ENSG00000181092
									ADORA1	134	ENSG00000163485
									AMPH	273	ENSG00000078053
									AP3B2	8120	ENSG00000103723
									ATP1A2	477	ENSG00000018625
									CACNG2	10369	ENSG00000166862
									CADPS	8618	ENSG00000163618
									CALB1	793	ENSG00000104327
									CAMK2B	816	ENSG00000058404
									CARTPT	9607	ENSG00000164326
									CCKBR	887	ENSG00000110148
									CHRNA1	1134	ENSG00000138435
									CHRNA10	57053	ENSG00000129749
									CHRNA9	55584	ENSG00000174343
									CHRNB3	1142	ENSG00000147432
									CHRNB4	1143	ENSG00000117971
									CHRNE	1145	ENSG00000108556
									CNR2	1269	ENSG00000188822
									CTNND2	1501	ENSG00000169862
									DISC1	27185	ENSG00000162946
									DLGAP2	9228	ENSG00000198010
									DOC2A	8448	ENSG00000149927
									ERBB4	2066	ENSG00000178568
									GABRA2	2555	ENSG00000151834
									GABRA4	2557	ENSG00000109158
									GABRA5	2558	ENSG00000186297
									GABRB1	2560	ENSG00000163288
									GABRB2	2561	ENSG00000145864
									GABRG2	2566	ENSG00000113327
									GABRG3	2567	ENSG00000182256
									GABRR1	2569	ENSG00000146276
									GABRR2	2570	ENSG00000111886
									GAD2	2572	ENSG00000136750
									GJD2	57369	ENSG00000159248
									GLRA1	2741	ENSG00000145888
									GNG3	2785	ENSG00000162188
									GRIA4	2893	ENSG00000152578
									GRID2	2895	ENSG00000152208
									GRIK1	2897	ENSG00000171189
									GRIN2A	2903	ENSG00000183454
									GRIN2B	2904	ENSG00000150086
									GRM3	2913	ENSG00000198822
									GRM6	2916	ENSG00000113262
									HCRT	3060	ENSG00000161610
									HCRTR2	3062	ENSG00000137252
									HTR1F	3355	NULL
									HTR2A	3356	ENSG00000102468
									HTR2C	3358	ENSG00000147246
									HTR3B	9177	ENSG00000149305
									HTR6	3362	ENSG00000158748
									IFNG	3458	ENSG00000111537
									KCNA1	3736	ENSG00000111262
									KCNA6	3742	ENSG00000151079
									KCNAB3	9196	ENSG00000170049
									KCNB1	3745	ENSG00000158445
									KCNC1	3746	ENSG00000129159
									KCNC3	3748	ENSG00000131398
									KCNH4	23415	ENSG00000089558
									KCNIP1	30820	ENSG00000182132
									KCNIP2	30819	ENSG00000120049
									KCNJ10	3766	ENSG00000177807
									KCNJ16	3773	ENSG00000153822
									KCNJ3	3760	ENSG00000162989
									KCNJ9	3765	ENSG00000162728
									KCNK10	54207	ENSG00000100433
									KCNMB2	10242	ENSG00000197584
									KCNS1	3787	ENSG00000124134
									KCNV2	169522	ENSG00000168263
									KIF5A	3798	ENSG00000155980
									KLK8	11202	ENSG00000129455
									LPAR3	23566	ENSG00000171517
									MPZ	4359	ENSG00000158887
									MUSK	4593	ENSG00000030304
									NCAN	1463	ENSG00000130287
									NEUROD2	4761	ENSG00000171532
									NOS1	4842	ENSG00000089250
									NPY	4852	ENSG00000122585
									NPY5R	4889	ENSG00000164129
									NRXN1	9378	ENSG00000179915
									NTRK2	4915	ENSG00000148053
									OPRK1	4986	ENSG00000082556
									PNOC	5368	ENSG00000168081
									RELN	5649	ENSG00000189056
									SLC12A5	57468	ENSG00000124140
									SLC17A6	57084	ENSG00000091664
									SLC18A1	6570	ENSG00000036565
									SLC1A2	6506	ENSG00000110436
									SLC24A2	25769	ENSG00000155886
									SLC6A1	6529	ENSG00000157103
									SLC6A12	6539	ENSG00000111181
									SLC6A13	6540	ENSG00000010379
									SLC6A4	6532	ENSG00000108576
									SYNDIG1	79953	ENSG00000101463
									SYP	6855	ENSG00000102003
									SYT5	6861	ENSG00000129990
									TNF	7124	ENSG00000232810
									TNR	7143	ENSG00000116147
									VGF	7425	ENSG00000128564
Biological process	Transmission of nerve impulse	GO:0019226	735	105	34.92	3.01	4.86e-25	2.01e-22	ACSBG1	23205	ENSG00000103740
									ADCY1	107	ENSG00000164742
									ADIPOQ	9370	ENSG00000181092
									ADORA1	134	ENSG00000163485
									AMPH	273	ENSG00000078053
									AP3B2	8120	ENSG00000103723
									ATP1A2	477	ENSG00000018625
									CACNG2	10369	ENSG00000166862
									CADPS	8618	ENSG00000163618
									CALB1	793	ENSG00000104327
									CAMK2B	816	ENSG00000058404
									CARTPT	9607	ENSG00000164326
									CCKBR	887	ENSG00000110148
									CHRNA1	1134	ENSG00000138435
									CHRNA10	57053	ENSG00000129749
									CHRNA9	55584	ENSG00000174343
									CHRNB3	1142	ENSG00000147432
									CHRNB4	1143	ENSG00000117971
									CHRNE	1145	ENSG00000108556
									CNR2	1269	ENSG00000188822
									CTNND2	1501	ENSG00000169862
									DISC1	27185	ENSG00000162946
									DLGAP2	9228	ENSG00000198010
									DOC2A	8448	ENSG00000149927
									DPP6	1804	ENSG00000130226
									ERBB4	2066	ENSG00000178568
									GABRA2	2555	ENSG00000151834
									GABRA4	2557	ENSG00000109158
									GABRA5	2558	ENSG00000186297
									GABRB1	2560	ENSG00000163288
									GABRB2	2561	ENSG00000145864
									GABRG2	2566	ENSG00000113327
									GABRG3	2567	ENSG00000182256
									GABRR1	2569	ENSG00000146276
									GABRR2	2570	ENSG00000111886
									GAD2	2572	ENSG00000136750
									GJD2	57369	ENSG00000159248
									GLRA1	2741	ENSG00000145888
									GNG3	2785	ENSG00000162188
									GRIA4	2893	ENSG00000152578
									GRID2	2895	ENSG00000152208
									GRIK1	2897	ENSG00000171189
									GRIN2A	2903	ENSG00000183454
									GRIN2B	2904	ENSG00000150086
									GRM3	2913	ENSG00000198822
									GRM6	2916	ENSG00000113262
									HCRT	3060	ENSG00000161610
									HCRTR2	3062	ENSG00000137252
									HTR1F	3355	NULL
									HTR2A	3356	ENSG00000102468
									HTR2C	3358	ENSG00000147246
									HTR3B	9177	ENSG00000149305
									HTR6	3362	ENSG00000158748
									IFNG	3458	ENSG00000111537
									KCNA1	3736	ENSG00000111262
									KCNA6	3742	ENSG00000151079
									KCNAB3	9196	ENSG00000170049
									KCNB1	3745	ENSG00000158445
									KCNC1	3746	ENSG00000129159
									KCNC3	3748	ENSG00000131398
									KCNH4	23415	ENSG00000089558
									KCNIP1	30820	ENSG00000182132
									KCNIP2	30819	ENSG00000120049
									KCNJ10	3766	ENSG00000177807
									KCNJ16	3773	ENSG00000153822
									KCNJ3	3760	ENSG00000162989
									KCNJ9	3765	ENSG00000162728
									KCNK10	54207	ENSG00000100433
									KCNMB2	10242	ENSG00000197584
									KCNS1	3787	ENSG00000124134
									KCNV2	169522	ENSG00000168263
									KIF5A	3798	ENSG00000155980
									KLK8	11202	ENSG00000129455
									LPAR3	23566	ENSG00000171517
									MAL	4118	ENSG00000172005
									MPZ	4359	ENSG00000158887
									MUSK	4593	ENSG00000030304
									NCAN	1463	ENSG00000130287
									NEUROD2	4761	ENSG00000171532
									NOS1	4842	ENSG00000089250
									NPY	4852	ENSG00000122585
									NPY5R	4889	ENSG00000164129
									NRXN1	9378	ENSG00000179915
									NTRK2	4915	ENSG00000148053
									OLIG2	10215	ENSG00000205927
									OPRK1	4986	ENSG00000082556
									PNOC	5368	ENSG00000168081
									RELN	5649	ENSG00000189056
									SH3TC2	79628	ENSG00000169247
									SLC12A5	57468	ENSG00000124140
									SLC17A6	57084	ENSG00000091664
									SLC18A1	6570	ENSG00000036565
									SLC1A2	6506	ENSG00000110436
									SLC24A2	25769	ENSG00000155886
									SLC6A1	6529	ENSG00000157103
									SLC6A12	6539	ENSG00000111181
									SLC6A13	6540	ENSG00000010379
									SLC6A4	6532	ENSG00000108576
									SYNDIG1	79953	ENSG00000101463
									SYP	6855	ENSG00000102003
									SYT5	6861	ENSG00000129990
									TG	7038	ENSG00000042832
									TNF	7124	ENSG00000232810
									TNR	7143	ENSG00000116147
									VGF	7425	ENSG00000128564
Biological process	Cell-cell signaling	GO:0007267	1099	133	52.21	2.55	1.11e-24	4.01e-22	ADCY1	107	ENSG00000164742
									ADCYAP1	116	ENSG00000141433
									ADIPOQ	9370	ENSG00000181092
									ADORA1	134	ENSG00000163485
									ADORA3	140	ENSG00000121933
									ADRA2A	150	ENSG00000150594
									AMPH	273	ENSG00000078053
									ANK2	287	ENSG00000145362
									AP3B2	8120	ENSG00000103723
									ASIP	434	ENSG00000101440
									ATP1A2	477	ENSG00000018625
									BMP3	651	ENSG00000152785
									CACNG2	10369	ENSG00000166862
									CADPS	8618	ENSG00000163618
									CALB1	793	ENSG00000104327
									CAMK2B	816	ENSG00000058404
									CARTPT	9607	ENSG00000164326
									CCKBR	887	ENSG00000110148
									CCL16	6360	ENSG00000161573
									CD80	941	ENSG00000121594
									CHRNA1	1134	ENSG00000138435
									CHRNA10	57053	ENSG00000129749
									CHRNA9	55584	ENSG00000174343
									CHRNB3	1142	ENSG00000147432
									CHRNB4	1143	ENSG00000117971
									CHRNE	1145	ENSG00000108556
									CNR2	1269	ENSG00000188822
									CRB1	23418	ENSG00000134376
									CTNND2	1501	ENSG00000169862
									CXCL10	3627	ENSG00000169245
									CXCL9	4283	ENSG00000138755
									DISC1	27185	ENSG00000162946
									DLGAP2	9228	ENSG00000198010
									DOC2A	8448	ENSG00000149927
									EPHA5	2044	ENSG00000145242
									ERBB4	2066	ENSG00000178568
									FASLG	356	ENSG00000117560
									FGF4	2249	ENSG00000075388
									GABRA2	2555	ENSG00000151834
									GABRA4	2557	ENSG00000109158
									GABRA5	2558	ENSG00000186297
									GABRB1	2560	ENSG00000163288
									GABRB2	2561	ENSG00000145864
									GABRG2	2566	ENSG00000113327
									GABRG3	2567	ENSG00000182256
									GABRR1	2569	ENSG00000146276
									GABRR2	2570	ENSG00000111886
									GAD2	2572	ENSG00000136750
									GDF9	2661	ENSG00000164404
									GJD2	57369	ENSG00000159248
									GLRA1	2741	ENSG00000145888
									GNG3	2785	ENSG00000162188
									GRIA4	2893	ENSG00000152578
									GRID2	2895	ENSG00000152208
									GRIK1	2897	ENSG00000171189
									GRIN2A	2903	ENSG00000183454
									GRIN2B	2904	ENSG00000150086
									GRM3	2913	ENSG00000198822
									GRM6	2916	ENSG00000113262
									HCRT	3060	ENSG00000161610
									HCRTR2	3062	ENSG00000137252
									HTR1F	3355	NULL
									HTR2A	3356	ENSG00000102468
									HTR2C	3358	ENSG00000147246
									HTR3B	9177	ENSG00000149305
									HTR6	3362	ENSG00000158748
									IFNA7	3444	ENSG00000214042
									IFNG	3458	ENSG00000111537
									IL13	3596	ENSG00000169194
									IL36G	56300	ENSG00000136688
									INHA	3623	ENSG00000123999
									INSL4	3641	ENSG00000120211
									KCNA1	3736	ENSG00000111262
									KCNA6	3742	ENSG00000151079
									KCNAB3	9196	ENSG00000170049
									KCNB1	3745	ENSG00000158445
									KCNC1	3746	ENSG00000129159
									KCNC3	3748	ENSG00000131398
									KCNH4	23415	ENSG00000089558
									KCNIP1	30820	ENSG00000182132
									KCNIP2	30819	ENSG00000120049
									KCNJ10	3766	ENSG00000177807
									KCNJ16	3773	ENSG00000153822
									KCNJ3	3760	ENSG00000162989
									KCNJ9	3765	ENSG00000162728
									KCNK10	54207	ENSG00000100433
									KCNMB2	10242	ENSG00000197584
									KCNS1	3787	ENSG00000124134
									KCNV2	169522	ENSG00000168263
									KIF5A	3798	ENSG00000155980
									KLK8	11202	ENSG00000129455
									LHB	3972	ENSG00000104826
									LPAR3	23566	ENSG00000171517
									LRP2	4036	ENSG00000081479
									MPZ	4359	ENSG00000158887
									MUSK	4593	ENSG00000030304
									NCAN	1463	ENSG00000130287
									NDP	4693	ENSG00000124479
									NEUROD2	4761	ENSG00000171532
									NNAT	4826	ENSG00000053438
									NODAL	4838	ENSG00000156574
									NOS1	4842	ENSG00000089250
									NOS2	4843	ENSG00000007171
									NPY	4852	ENSG00000122585
									NPY5R	4889	ENSG00000164129
									NR0B2	8431	ENSG00000131910
									NRXN1	9378	ENSG00000179915
									NTRK2	4915	ENSG00000148053
									OPRK1	4986	ENSG00000082556
									PNOC	5368	ENSG00000168081
									PRKACG	5568	ENSG00000165059
									RELN	5649	ENSG00000189056
									SCN3B	55800	ENSG00000166257
									SIRPG	55423	ENSG00000089012
									SLC12A5	57468	ENSG00000124140
									SLC17A6	57084	ENSG00000091664
									SLC18A1	6570	ENSG00000036565
									SLC1A2	6506	ENSG00000110436
									SLC24A2	25769	ENSG00000155886
									SLC6A1	6529	ENSG00000157103
									SLC6A12	6539	ENSG00000111181
									SLC6A13	6540	ENSG00000010379
									SLC6A4	6532	ENSG00000108576
									SYNDIG1	79953	ENSG00000101463
									SYP	6855	ENSG00000102003
									SYT5	6861	ENSG00000129990
									TNF	7124	ENSG00000232810
									TNR	7143	ENSG00000116147
									TP63	8626	ENSG00000073282
									TSHB	7252	ENSG00000134200
									VGF	7425	ENSG00000128564
									WISP3	8838	ENSG00000112761
									WNT1	7471	ENSG00000125084
Biological process	Ion transport	GO:0006811	969	118	46.03	2.56	4.69e-22	1.51e-19	ADCYAP1R1	117	ENSG00000078549
									ADORA1	134	ENSG00000163485
									ADORA3	140	ENSG00000121933
									ADRA2A	150	ENSG00000150594
									ANK2	287	ENSG00000145362
									AQP8	343	ENSG00000103375
									ASIC3	9311	ENSG00000213199
									ATP10B	23120	ENSG00000118322
									ATP12A	479	ENSG00000075673
									ATP1A2	477	ENSG00000018625
									ATP1B2	482	ENSG00000129244
									ATP1B4	23439	ENSG00000101892
									ATP2A1	487	ENSG00000196296
									ATP4A	495	ENSG00000105675
									ATP4B	496	ENSG00000186009
									ATP6V0A4	50617	ENSG00000105929
									ATP6V1G2	534	ENSG00000213760
									BDKRB1	623	ENSG00000100739
									CA1	759	ENSG00000133742
									CA14	23632	ENSG00000118298
									CA4	762	ENSG00000167434
									CA5A	763	ENSG00000174990
									CA7	766	ENSG00000168748
									CACNG2	10369	ENSG00000166862
									CAMK2B	816	ENSG00000058404
									CASQ1	844	ENSG00000143318
									CCKBR	887	ENSG00000110148
									CHRM5	1133	ENSG00000184984
									CHRNB4	1143	ENSG00000117971
									CHRNE	1145	ENSG00000108556
									CLCA1	1179	ENSG00000016490
									CNNM1	26507	ENSG00000119946
									CRYM	1428	ENSG00000103316
									CSN2	1447	ENSG00000135222
									DPP6	1804	ENSG00000130226
									FXYD7	53822	ENSG00000221946
									GABRA2	2555	ENSG00000151834
									GABRA4	2557	ENSG00000109158
									GABRA5	2558	ENSG00000186297
									GABRB1	2560	ENSG00000163288
									GABRB2	2561	ENSG00000145864
									GABRG2	2566	ENSG00000113327
									GABRG3	2567	ENSG00000182256
									GABRR1	2569	ENSG00000146276
									GABRR2	2570	ENSG00000111886
									GLRA1	2741	ENSG00000145888
									GLRA2	2742	ENSG00000101958
									GNAO1	2775	ENSG00000087258
									GRIK1	2897	ENSG00000171189
									GRIN2B	2904	ENSG00000150086
									HCRT	3060	ENSG00000161610
									HEPH	9843	ENSG00000089472
									HTR2A	3356	ENSG00000102468
									HTR2C	3358	ENSG00000147246
									HTR3B	9177	ENSG00000149305
									IL13	3596	ENSG00000169194
									KCNA1	3736	ENSG00000111262
									KCNA6	3742	ENSG00000151079
									KCNAB3	9196	ENSG00000170049
									KCNC1	3746	ENSG00000129159
									KCNC3	3748	ENSG00000131398
									KCNE1	3753	ENSG00000180509
									KCNH4	23415	ENSG00000089558
									KCNIP2	30819	ENSG00000120049
									KCNJ10	3766	ENSG00000177807
									KCNJ16	3773	ENSG00000153822
									KCNJ3	3760	ENSG00000162989
									KCNMB2	10242	ENSG00000197584
									KCNS1	3787	ENSG00000124134
									LPAR3	23566	ENSG00000171517
									MIP	4284	ENSG00000135517
									MS4A2	2206	ENSG00000149534
									MT3	4504	ENSG00000087250
									NOS1	4842	ENSG00000089250
									NPY	4852	ENSG00000122585
									NPY5R	4889	ENSG00000164129
									NRXN1	9378	ENSG00000179915
									NTRK2	4915	ENSG00000148053
									P2RY4	5030	ENSG00000186912
									RELN	5649	ENSG00000189056
									RHAG	6005	ENSG00000112077
									ROS1	6098	ENSG00000047936
									RYR3	6263	ENSG00000198838
									SCN10A	6336	ENSG00000185313
									SCN11A	11280	ENSG00000168356
									SCN3B	55800	ENSG00000166257
									SCNN1D	6339	ENSG00000162572
									SCNN1G	6340	ENSG00000166828
									SFRP4	6424	ENSG00000106483
									SLC10A1	6554	ENSG00000100652
									SLC10A2	6555	ENSG00000125255
									SLC12A5	57468	ENSG00000124140
									SLC17A1	6568	ENSG00000124568
									SLC17A3	10786	ENSG00000124564
									SLC17A4	10050	ENSG00000146039
									SLC17A6	57084	ENSG00000091664
									SLC18A1	6570	ENSG00000036565
									SLC1A2	6506	ENSG00000110436
									SLC1A7	6512	ENSG00000162383
									SLC24A2	25769	ENSG00000155886
									SLC34A2	10568	ENSG00000157765
									SLC39A2	29986	ENSG00000165794
									SLC4A4	8671	ENSG00000080493
									SLC6A1	6529	ENSG00000157103
									SLC6A12	6539	ENSG00000111181
									SLC6A4	6532	ENSG00000108576
									SLC7A9	11136	ENSG00000021488
									SLC9A2	6549	ENSG00000115616
									SLCO1A2	6579	ENSG00000084453
									SLCO1C1	53919	ENSG00000139155
									SLN	6588	ENSG00000170290
									TG	7038	ENSG00000042832
									TNF	7124	ENSG00000232810
									TRPA1	8989	ENSG00000104321
									TRPC3	7222	ENSG00000138741
									TRPC6	7225	ENSG00000137672
									TRPM3	80036	ENSG00000083067
									TRPV5	56302	ENSG00000127412
Biological process	Single-organism process	GO:0044699	7682	486	364.93	1.33	7.68e-22	2.22e-19	ACSBG1	23205	ENSG00000103740
									ACSBG2	81616	ENSG00000130377
									ACSL6	23305	ENSG00000164398
									ACTN3	89	NULL
									ADAM18	8749	ENSG00000168619
									ADAM20	8748	ENSG00000134007
									ADAM23	8745	ENSG00000114948
									ADAMTS20	80070	ENSG00000173157
									ADCY1	107	ENSG00000164742
									ADCY10	55811	ENSG00000143199
									ADCYAP1	116	ENSG00000141433
									ADCYAP1R1	117	ENSG00000078549
									ADH7	131	ENSG00000196344
									ADIPOQ	9370	ENSG00000181092
									ADORA1	134	ENSG00000163485
									ADORA3	140	ENSG00000121933
									ADRA2A	150	ENSG00000150594
									AGRP	181	ENSG00000159723
									AGTR2	186	ENSG00000180772
									AKAP6	9472	ENSG00000151320
									AKR1D1	6718	ENSG00000122787
									ALOX15B	247	ENSG00000179593
									ALX3	257	ENSG00000156150
									AMELY	266	ENSG00000099721
									AMOT	154796	ENSG00000126016
									AMPH	273	ENSG00000078053
									ANK2	287	ENSG00000145362
									AOC2	314	ENSG00000131480
									AP3B2	8120	ENSG00000103723
									APOB	338	ENSG00000084674
									APOD	347	ENSG00000189058
									ARHGEF38	54848	ENSG00000236699
									ARSE	415	ENSG00000157399
									ASB12	142689	ENSG00000198881
									ASIC3	9311	ENSG00000213199
									ASIP	434	ENSG00000101440
									ATP1A2	477	ENSG00000018625
									ATP1B2	482	ENSG00000129244
									ATP2A1	487	ENSG00000196296
									ATP6V0A4	50617	ENSG00000105929
									ATP6V1G2	534	ENSG00000213760
									ATRNL1	26033	ENSG00000107518
									AURKC	6795	ENSG00000105146
									BDKRB1	623	ENSG00000100739
									BEST2	54831	ENSG00000039987
									BMP10	27302	ENSG00000163217
									BMP15	9210	ENSG00000130385
									BMP3	651	ENSG00000152785
									C4orf6	10141	ENSG00000082929
									C6	729	ENSG00000039537
									C8B	732	ENSG00000021852
									CA4	762	ENSG00000167434
									CACNG2	10369	ENSG00000166862
									CADPS	8618	ENSG00000163618
									CALB1	793	ENSG00000104327
									CALCB	797	ENSG00000175868
									CAMK2B	816	ENSG00000058404
									CAPN9	10753	ENSG00000135773
									CARTPT	9607	ENSG00000164326
									CASQ1	844	ENSG00000143318
									CCKBR	887	ENSG00000110148
									CCL11	6356	ENSG00000172156
									CCL16	6360	ENSG00000161573
									CCR3	1232	ENSG00000183625
									CCR4	1233	ENSG00000183813
									CCR8	1237	ENSG00000179934
									CCR9	10803	ENSG00000173585
									CD160	11126	ENSG00000117281
									CD177	57126	NULL
									CD226	10666	ENSG00000150637
									CD80	941	ENSG00000121594
									CELA3A	10136	ENSG00000142789
									CER1	9350	ENSG00000147869
									CHGA	1113	ENSG00000100604
									CHIA	27159	ENSG00000134216
									CHRM2	1129	ENSG00000181072
									CHRM5	1133	ENSG00000184984
									CHRNA1	1134	ENSG00000138435
									CHRNA10	57053	ENSG00000129749
									CHRNA9	55584	ENSG00000174343
									CHRNB3	1142	ENSG00000147432
									CHRNB4	1143	ENSG00000117971
									CHRNE	1145	ENSG00000108556
									CHST8	64377	ENSG00000124302
									CILP	8483	ENSG00000138615
									CKMT2	1160	ENSG00000131730
									CLEC1A	51267	ENSG00000150048
									CMA1	1215	ENSG00000092009
									CMKLR1	1240	ENSG00000174600
									CNGA1	1259	ENSG00000198515
									CNGB3	54714	ENSG00000170289
									CNKSR2	22866	ENSG00000149970
									CNR2	1269	ENSG00000188822
									CNTN1	1272	ENSG00000018236
									CNTN6	27255	ENSG00000134115
									COL11A2	1302	ENSG00000204248
									CPB2	1361	ENSG00000080618
									CRB1	23418	ENSG00000134376
									CRHR2	1395	ENSG00000106113
									CRYGC	1420	ENSG00000163254
									CRYM	1428	ENSG00000103316
									CTNND2	1501	ENSG00000169862
									CTRB2	440387	ENSG00000168928
									CTSE	1510	ENSG00000196188
									CUBN	8029	ENSG00000107611
									CXCL10	3627	ENSG00000169245
									CXCL9	4283	ENSG00000138755
									CYLC1	1538	ENSG00000183035
									CYLC2	1539	ENSG00000155833
									CYP11A1	1583	ENSG00000140459
									CYP11B1	1584	ENSG00000160882
									CYP17A1	1586	ENSG00000148795
									CYP1A1	1543	ENSG00000140465
									CYP26A1	1592	ENSG00000095596
									CYP2B6	1555	ENSG00000197408
									CYP2C19	1557	ENSG00000165841
									CYP2C9	1559	ENSG00000138109
									CYP7B1	9420	ENSG00000172817
									DCC	1630	ENSG00000187323
									DCT	1638	ENSG00000080166
									DCX	1641	ENSG00000077279
									DGKI	9162	ENSG00000157680
									DISC1	27185	ENSG00000162946
									DLGAP2	9228	ENSG00000198010
									DLK1	8788	ENSG00000185559
									DNM3	26052	ENSG00000197959
									DOC2A	8448	ENSG00000149927
									DPP6	1804	ENSG00000130226
									DUSP13	51207	ENSG00000079393
									EGFL6	25975	ENSG00000198759
									EMR1	2015	ENSG00000174837
									EPHA5	2044	ENSG00000145242
									ERBB4	2066	ENSG00000178568
									F9	2158	ENSG00000101981
									FABP7	2173	ENSG00000164434
									FASLG	356	ENSG00000117560
									FCN2	2220	ENSG00000160339
									FGB	2244	ENSG00000171564
									FGF4	2249	ENSG00000075388
									FGG	2266	ENSG00000171557
									FIGF	2277	ENSG00000165197
									FKBP6	8468	ENSG00000077800
									FLT3	2322	ENSG00000122025
									FOXD2	2306	ENSG00000186564
									FOXF1	2294	ENSG00000103241
									FOXH1	8928	ENSG00000160973
									FOXI1	2299	ENSG00000168269
									GABRA2	2555	ENSG00000151834
									GABRA4	2557	ENSG00000109158
									GABRA5	2558	ENSG00000186297
									GABRB1	2560	ENSG00000163288
									GABRB2	2561	ENSG00000145864
									GABRG2	2566	ENSG00000113327
									GABRG3	2567	ENSG00000182256
									GABRQ	55879	ENSG00000147402
									GABRR1	2569	ENSG00000146276
									GABRR2	2570	ENSG00000111886
									GAD2	2572	ENSG00000136750
									GAP43	2596	ENSG00000172020
									GAPDHS	26330	ENSG00000105679
									GAST	2520	ENSG00000184502
									GCM2	9247	ENSG00000124827
									GCNT4	51301	ENSG00000176928
									GDF10	2662	ENSG00000107623
									GDF9	2661	ENSG00000164404
									GJB3	2707	ENSG00000188910
									GJD2	57369	ENSG00000159248
									GLRA1	2741	ENSG00000145888
									GLRA2	2742	ENSG00000101958
									GML	2765	ENSG00000104499
									GNAO1	2775	ENSG00000087258
									GNAT3	346562	ENSG00000214415
									GNG3	2785	ENSG00000162188
									GNRH2	2797	ENSG00000125787
									GNRHR	2798	ENSG00000109163
									GP5	2814	ENSG00000178732
									GPR12	2835	ENSG00000132975
									GPR15	2838	ENSG00000154165
									GPR182	11318	ENSG00000166856
									GPR32	2854	ENSG00000142511
									GPR35	2859	ENSG00000178623
									GPR75	10936	ENSG00000119737
									GPR88	54112	ENSG00000181656
									GPR98	84059	ENSG00000164199
									GRIA4	2893	ENSG00000152578
									GRID2	2895	ENSG00000152208
									GRIK1	2897	ENSG00000171189
									GRIN2A	2903	ENSG00000183454
									GRIN2B	2904	ENSG00000150086
									GRM3	2913	ENSG00000198822
									GRM6	2916	ENSG00000113262
									GRPR	2925	ENSG00000126010
									GUCY2C	2984	ENSG00000070019
									GUCY2D	3000	ENSG00000132518
									HCRT	3060	ENSG00000161610
									HCRTR2	3062	ENSG00000137252
									HIST1H3F	8968	ENSG00000256316
									HOXA6	3203	ENSG00000106006
									HOXB1	3211	ENSG00000120094
									HRG	3273	ENSG00000113905
									HS3ST2	9956	ENSG00000122254
									HSD17B3	3293	ENSG00000130948
									HTN1	3346	ENSG00000126550
									HTR1F	3355	NULL
									HTR2A	3356	ENSG00000102468
									HTR2C	3358	ENSG00000147246
									HTR3B	9177	ENSG00000149305
									HTR6	3362	ENSG00000158748
									HUNK	30811	ENSG00000142149
									IFNA10	3446	ENSG00000186803
									IFNA14	3448	ENSG00000228083
[truncated: 3,367 more rows]
