# Supplementary material for: A cross-species genetic analysis identifies candidate genes for mouse anxiety and human bipolar disorder
Source: Front Behav Neurosci. 2015 Jul 1;9:171. doi: 10.3389/fnbeh.2015.00171 (PMC4486840; doi:10.3389/fnbeh.2015.00171)
Supplement: Supplementary file 10 [file Table8.XLSX]

## Sheet: Sheet1
Supplementary Table 8: KEGG pathway annotation enrichment from WebGestalt for genes commonly coexpressed with RXRG and TNR (Supplementary Table 5). Showing the KEGG pathway annotation, the annotation ID, number of reference genes in the category, number of genes in the gene set and also in the category, expected number of genes in the category, ratio of enrichment, p-value from hypergeometric tes…
KEGG annotation	Annotation ID	Number of reference genes in the category	Number of genes in the gene set and also in the category	Expected number of genes in the category	Ratio of enrichment	p-value from hypergeometric test	p-value adjusted for multiple testing	Symbols of genes within the annotation	Entrez ID of genes within the annotation	Ensemble ID of genes within the annotation
Neuroactive ligand-receptor interaction	4080	272	62	4.98	12.46	7.11e-49	9.1e-47	ADCYAP1R1	117	ENSG00000078549
								ADORA1	134	ENSG00000163485
								ADORA3	140	ENSG00000121933
								ADRA2A	150	ENSG00000150594
								AGTR2	186	ENSG00000180772
								BDKRB1	623	ENSG00000100739
								CCKBR	887	ENSG00000110148
								CHRM2	1129	ENSG00000181072
								CHRM5	1133	ENSG00000184984
								CHRNA1	1134	ENSG00000138435
								CHRNA10	57053	ENSG00000129749
								CHRNA9	55584	ENSG00000174343
								CHRNB3	1142	ENSG00000147432
								CHRNB4	1143	ENSG00000117971
								CHRNE	1145	ENSG00000108556
								CNR2	1269	ENSG00000188822
								CRHR2	1395	ENSG00000106113
								CYSLTR2	57105	ENSG00000152207
								GABRA2	2555	ENSG00000151834
								GABRA4	2557	ENSG00000109158
								GABRA5	2558	ENSG00000186297
								GABRB1	2560	ENSG00000163288
								GABRB2	2561	ENSG00000145864
								GABRG2	2566	ENSG00000113327
								GABRG3	2567	ENSG00000182256
								GABRQ	55879	ENSG00000147402
								GABRR1	2569	ENSG00000146276
								GABRR2	2570	ENSG00000111886
								GLRA1	2741	ENSG00000145888
								GLRA2	2742	ENSG00000101958
								GNRHR	2798	ENSG00000109163
								GPR35	2859	ENSG00000178623
								GRIA4	2893	ENSG00000152578
								GRID2	2895	ENSG00000152208
								GRIK1	2897	ENSG00000171189
								GRIN2A	2903	ENSG00000183454
								GRIN2B	2904	ENSG00000150086
								GRM3	2913	ENSG00000198822
								GRM6	2916	ENSG00000113262
								GRPR	2925	ENSG00000126010
								HCRTR2	3062	ENSG00000137252
								HRH4	59340	ENSG00000134489
								HTR1F	3355	NULL
								HTR2A	3356	ENSG00000102468
								HTR2C	3358	ENSG00000147246
								HTR6	3362	ENSG00000158748
								LHB	3972	ENSG00000104826
								LPAR3	23566	ENSG00000171517
								MAS1	4142	ENSG00000130368
								MC2R	4158	ENSG00000185231
								MC3R	4159	ENSG00000124089
								MC5R	4161	ENSG00000176136
								NMBR	4829	ENSG00000135577
								NPY2R	4887	ENSG00000185149
								NPY5R	4889	ENSG00000164129
								OPRK1	4986	ENSG00000082556
								P2RY4	5030	ENSG00000186912
								PRL	5617	ENSG00000172179
								PTH1R	5745	ENSG00000160801
								TAAR2	9287	ENSG00000146378
								TACR3	6870	ENSG00000169836
								TSHB	7252	ENSG00000134200
Metabolic pathways	1100	1130	60	20.67	2.9	2.85e-13	1.82e-11	ACSBG2	81616	ENSG00000130377
								ACSL6	23305	ENSG00000164398
								ACSM5	54988	ENSG00000183549
								ADH1A	124	ENSG00000187758
								ADH6	130	ENSG00000172955
								ADH7	131	ENSG00000196344
								AKR1D1	6718	ENSG00000122787
								ALOX15B	247	ENSG00000179593
								AMPD1	270	ENSG00000116748
								AOC2	314	ENSG00000131480
								ATP6V0A4	50617	ENSG00000105929
								ATP6V1G2	534	ENSG00000213760
								B3GALT5	10317	ENSG00000183778
								BCMO1	53630	ENSG00000135697
								BHMT	635	ENSG00000145692
								CKMT2	1160	ENSG00000131730
								CYP11A1	1583	ENSG00000140459
								CYP11B1	1584	ENSG00000160882
								CYP17A1	1586	ENSG00000148795
								CYP1A1	1543	ENSG00000140465
								CYP2A7	1549	ENSG00000198077
								CYP2B6	1555	ENSG00000197408
								CYP2C18	1562	ENSG00000108242
								CYP2C19	1557	ENSG00000165841
								CYP2C9	1559	ENSG00000138109
								CYP4A22	284541	ENSG00000162365
								CYP4F3	4051	ENSG00000186529
								DAO	1610	ENSG00000110887
								DCT	1638	ENSG00000080166
								DGKI	9162	ENSG00000157680
								GAD2	2572	ENSG00000136750
								GALNT8	26290	ENSG00000130035
								GAPDHS	26330	ENSG00000105679
								GCNT4	51301	ENSG00000176928
								GK2	2712	ENSG00000196475
								HAL	3034	ENSG00000084110
								HAO1	54363	ENSG00000101323
								HAO2	51179	ENSG00000116882
								HDC	3067	ENSG00000140287
								HSD17B3	3293	ENSG00000130948
								LDHAL6B	92483	ENSG00000171989
								LIPF	8513	ENSG00000182333
								NDST3	9348	ENSG00000164100
								NDST4	64579	ENSG00000138653
								NME5	8382	ENSG00000112981
								NOS1	4842	ENSG00000089250
								NOS2	4843	ENSG00000007171
								PCYT1B	9468	ENSG00000102230
								PDHA2	5161	ENSG00000163114
								PIK3C2G	5288	ENSG00000139144
								PIP5K1B	8395	ENSG00000107242
								PLA2G2F	64600	ENSG00000158786
								PNLIP	5406	ENSG00000175535
								PON1	5444	ENSG00000005421
								PRODH2	58510	ENSG00000250799
								PRPS1L1	221823	ENSG00000229937
								SPAM1	6677	ENSG00000106304
								TDO2	6999	ENSG00000151790
								TYR	7299	ENSG00000077498
								TYRP1	7306	ENSG00000107165
Cytokine-cytokine receptor interaction	4060	265	27	4.85	5.57	8.12e-13	3.46e-11	CCL11	6356	ENSG00000172156
								CCL16	6360	ENSG00000161573
								CCR3	1232	ENSG00000183625
								CCR4	1233	ENSG00000183813
								CCR8	1237	ENSG00000179934
								CCR9	10803	ENSG00000173585
								CXCL10	3627	ENSG00000169245
								CXCL9	4283	ENSG00000138755
								FASLG	356	ENSG00000117560
								FIGF	2277	ENSG00000165197
								FLT3	2322	ENSG00000122025
								IFNA10	3446	ENSG00000186803
								IFNA14	3448	ENSG00000228083
								IFNA16	3449	ENSG00000147885
								IFNA17	3451	ENSG00000234829
								IFNA4	3441	ENSG00000236637
								IFNA5	3442	ENSG00000147873
								IFNA6	3443	ENSG00000120235
								IFNA7	3444	ENSG00000214042
								IFNG	3458	ENSG00000111537
								IL12B	3593	ENSG00000113302
								IL13	3596	ENSG00000169194
								IL19	29949	ENSG00000142224
								IL21	59067	ENSG00000138684
								IL22RA1	58985	ENSG00000142677
								PRL	5617	ENSG00000172179
								TNF	7124	ENSG00000232810
Calcium signaling pathway	4020	177	21	3.24	6.49	1.57e-11	5.02e-10	ADCY1	107	ENSG00000164742
								ATP2A1	487	ENSG00000196296
								BDKRB1	623	ENSG00000100739
								CAMK2B	816	ENSG00000058404
								CCKBR	887	ENSG00000110148
								CHRM2	1129	ENSG00000181072
								CHRM5	1133	ENSG00000184984
								CYSLTR2	57105	ENSG00000152207
								ERBB4	2066	ENSG00000178568
								GRIN2A	2903	ENSG00000183454
								GRPR	2925	ENSG00000126010
								HTR2A	3356	ENSG00000102468
								HTR2C	3358	ENSG00000147246
								HTR6	3362	ENSG00000158748
								NOS1	4842	ENSG00000089250
								NOS2	4843	ENSG00000007171
								PDE1C	5137	ENSG00000154678
								PHKG1	5260	ENSG00000164776
								PRKACG	5568	ENSG00000165059
								RYR3	6263	ENSG00000198838
								TACR3	6870	ENSG00000169836
Autoimmune thyroid disease	5320	52	12	0.95	12.61	1.37e-10	3.51e-09	CD80	941	ENSG00000121594
								FASLG	356	ENSG00000117560
								IFNA10	3446	ENSG00000186803
								IFNA14	3448	ENSG00000228083
								IFNA16	3449	ENSG00000147885
								IFNA17	3451	ENSG00000234829
								IFNA4	3441	ENSG00000236637
								IFNA5	3442	ENSG00000147873
								IFNA6	3443	ENSG00000120235
								IFNA7	3444	ENSG00000214042
								TG	7038	ENSG00000042832
								TSHB	7252	ENSG00000134200
Bile secretion	4976	71	13	1.3	10.01	5.11e-10	1.09e-08	ADCY1	107	ENSG00000164742
								AQP8	343	ENSG00000103375
								ATP1A2	477	ENSG00000018625
								ATP1B2	482	ENSG00000129244
								ATP1B4	23439	ENSG00000101892
								NR0B2	8431	ENSG00000131910
								NR1H4	9971	ENSG00000012504
								PRKACG	5568	ENSG00000165059
								SLC10A1	6554	ENSG00000100652
								SLC10A2	6555	ENSG00000125255
								SLC4A4	8671	ENSG00000080493
								SLC5A1	6523	ENSG00000100170
								SLCO1A2	6579	ENSG00000084453
Toll-like receptor signaling pathway	4620	102	15	1.87	8.04	6.03e-10	1.1e-08	CD80	941	ENSG00000121594
								CXCL10	3627	ENSG00000169245
								CXCL9	4283	ENSG00000138755
								IFNA10	3446	ENSG00000186803
								IFNA14	3448	ENSG00000228083
								IFNA16	3449	ENSG00000147885
								IFNA17	3451	ENSG00000234829
								IFNA4	3441	ENSG00000236637
								IFNA5	3442	ENSG00000147873
								IFNA6	3443	ENSG00000120235
								IFNA7	3444	ENSG00000214042
								IL12B	3593	ENSG00000113302
								MAPK10	5602	ENSG00000109339
								TLR6	10333	ENSG00000174130
								TNF	7124	ENSG00000232810
Gastric acid secretion	4971	74	13	1.35	9.6	8.75e-10	1.4e-08	ADCY1	107	ENSG00000164742
								ATP1A2	477	ENSG00000018625
								ATP1B2	482	ENSG00000129244
								ATP1B4	23439	ENSG00000101892
								ATP4A	495	ENSG00000105675
								ATP4B	496	ENSG00000186009
								CAMK2B	816	ENSG00000058404
								CCKBR	887	ENSG00000110148
								GAST	2520	ENSG00000184502
								KCNJ10	3766	ENSG00000177807
								KCNJ16	3773	ENSG00000153822
								KCNK10	54207	ENSG00000100433
								PRKACG	5568	ENSG00000165059
Retinol metabolism	830	64	12	1.17	10.25	1.78e-09	2.53e-08	ADH1A	124	ENSG00000187758
								ADH6	130	ENSG00000172955
								ADH7	131	ENSG00000196344
								BCMO1	53630	ENSG00000135697
								CYP1A1	1543	ENSG00000140465
								CYP26A1	1592	ENSG00000095596
								CYP2A7	1549	ENSG00000198077
								CYP2B6	1555	ENSG00000197408
								CYP2C18	1562	ENSG00000108242
								CYP2C19	1557	ENSG00000165841
								CYP2C9	1559	ENSG00000138109
								CYP4A22	284541	ENSG00000162365
Pancreatic secretion	4972	101	14	1.85	7.58	4.96e-09	6.35e-08	ADCY1	107	ENSG00000164742
								ATP1A2	477	ENSG00000018625
								ATP1B2	482	ENSG00000129244
								ATP1B4	23439	ENSG00000101892
								ATP2A1	487	ENSG00000196296
								CELA2B	51032	ENSG00000215704
								CELA3A	10136	ENSG00000142789
								CLCA1	1179	ENSG00000016490
								CPA2	1358	ENSG00000158516
								CPB1	1360	ENSG00000153002
								CPB2	1361	ENSG00000080618
								PLA2G2F	64600	ENSG00000158786
								PNLIP	5406	ENSG00000175535
								SLC4A4	8671	ENSG00000080493
