# Supplementary material for: A cross-species genetic analysis identifies candidate genes for mouse anxiety and human bipolar disorder
Source: Front Behav Neurosci. 2015 Jul 1;9:171. doi: 10.3389/fnbeh.2015.00171 (PMC4486840; doi:10.3389/fnbeh.2015.00171)
Supplement: Supplementary file 11 [file Table9.XLSX]

## Sheet: Sheet1
Supplementary Table 9: Pathway Commons annotation enrichment from WebGestalt for genes commonly coexpressed with RXRG and TNR (Supplementary Table 5). Showing the Pathway Commons annotation, the annotation ID, number of reference genes in the category, number of genes in the gene set and also in the category, expected number of genes in the category, ratio of enrichment, p-value from hypergeometr…
Pathway Commons annotation	Annotation ID	Number of reference genes in the category	Number of genes in the gene set and also in the category	Expected number of genes in the category	Ratio of enrichment	p-value from hypergeometric test	p-value adjusted for multiple testing	Symbols of genes within the annotation	Entrez ID of genes within the annotation	Ensemble ID of genes within the annotation
Signaling by GPCR	458	23	79	15.06	5.25	2.18e-33	7.54e-31	ADCY1	107	ENSG00000164742
								ADCYAP1	116	ENSG00000141433
								ADCYAP1R1	117	ENSG00000078549
								ADORA1	134	ENSG00000163485
								ADORA3	140	ENSG00000121933
								ADRA2A	150	ENSG00000150594
								AGTR2	186	ENSG00000180772
								BDKRB1	623	ENSG00000100739
								CALCB	797	ENSG00000175868
								CCKBR	887	ENSG00000110148
								CCL11	6356	ENSG00000172156
								CCL16	6360	ENSG00000161573
								CCR3	1232	ENSG00000183625
								CCR4	1233	ENSG00000183813
								CCR9	10803	ENSG00000173585
								CHRM2	1129	ENSG00000181072
								CHRM5	1133	ENSG00000184984
								CNR2	1269	ENSG00000188822
								CRHR2	1395	ENSG00000106113
								CXCL10	3627	ENSG00000169245
								CXCL9	4283	ENSG00000138755
								CYSLTR2	57105	ENSG00000152207
								DGKI	9162	ENSG00000157680
								GNAO1	2775	ENSG00000087258
								GNAT3	346562	ENSG00000214415
								GNRH2	2797	ENSG00000125787
								GNRHR	2798	ENSG00000109163
								GRM3	2913	ENSG00000198822
								GRM6	2916	ENSG00000113262
								GRPR	2925	ENSG00000126010
								HCRT	3060	ENSG00000161610
								HCRTR2	3062	ENSG00000137252
								HRH4	59340	ENSG00000134489
								HTR1F	3355	NULL
								HTR2A	3356	ENSG00000102468
								HTR2C	3358	ENSG00000147246
								HTR6	3362	ENSG00000158748
								LHB	3972	ENSG00000104826
								LPAR3	23566	ENSG00000171517
								MC2R	4158	ENSG00000185231
								MC3R	4159	ENSG00000124089
								MC5R	4161	ENSG00000176136
								NMBR	4829	ENSG00000135577
								NPY	4852	ENSG00000122585
								NPY2R	4887	ENSG00000185149
								NPY5R	4889	ENSG00000164129
								OPRK1	4986	ENSG00000082556
								OR10C1	442194	ENSG00000206474
								OR10H1	26539	ENSG00000186723
								OR10H3	26532	ENSG00000171936
								OR1D2	4991	ENSG00000184166
								OR1F1	4992	ENSG00000168124
								OR2B2	81697	ENSG00000168131
								OR2B6	26212	ENSG00000124657
								OR2C1	4993	ENSG00000168158
								OR2F2	135948	ENSG00000221910
								OR2H2	7932	ENSG00000204657
								OR2S2	56656	ENSG00000122718
								OR2W1	26692	ENSG00000204704
								OR3A2	4995	ENSG00000221882
								OR52A1	23538	ENSG00000182070
								OR5I1	10798	ENSG00000167825
								OR7A17	26333	ENSG00000185385
								OR7C1	26664	ENSG00000127530
								OR7E24	26648	ENSG00000237521
								P2RY4	5030	ENSG00000186912
								PDE11A	50940	ENSG00000128655
								PENK	5179	ENSG00000181195
								PNOC	5368	ENSG00000168081
								PPY	5539	ENSG00000108849
								PRKACG	5568	ENSG00000165059
								PRKCQ	5588	ENSG00000065675
								PTH1R	5745	ENSG00000160801
								RGS7	6000	ENSG00000182901
								TACR3	6870	ENSG00000169836
								TRPC3	7222	ENSG00000138741
								TRPC6	7225	ENSG00000137672
								TSHB	7252	ENSG00000134200
								WNT1	7471	ENSG00000125084
GPCR ligand binding	459	338	51	6.18	8.25	4.12e-31	7.13e-29	ADCYAP1	116	ENSG00000141433
								ADCYAP1R1	117	ENSG00000078549
								ADORA1	134	ENSG00000163485
								ADORA3	140	ENSG00000121933
								ADRA2A	150	ENSG00000150594
								AGTR2	186	ENSG00000180772
								BDKRB1	623	ENSG00000100739
								CALCB	797	ENSG00000175868
								CCKBR	887	ENSG00000110148
								CCL11	6356	ENSG00000172156
								CCL16	6360	ENSG00000161573
								CCR3	1232	ENSG00000183625
								CCR4	1233	ENSG00000183813
								CCR9	10803	ENSG00000173585
								CHRM2	1129	ENSG00000181072
								CHRM5	1133	ENSG00000184984
								CNR2	1269	ENSG00000188822
								CRHR2	1395	ENSG00000106113
								CXCL10	3627	ENSG00000169245
								CXCL9	4283	ENSG00000138755
								CYSLTR2	57105	ENSG00000152207
								GNRH2	2797	ENSG00000125787
								GNRHR	2798	ENSG00000109163
								GRM3	2913	ENSG00000198822
								GRM6	2916	ENSG00000113262
								GRPR	2925	ENSG00000126010
								HCRT	3060	ENSG00000161610
								HCRTR2	3062	ENSG00000137252
								HRH4	59340	ENSG00000134489
								HTR1F	3355	NULL
								HTR2A	3356	ENSG00000102468
								HTR2C	3358	ENSG00000147246
								HTR6	3362	ENSG00000158748
								LHB	3972	ENSG00000104826
								LPAR3	23566	ENSG00000171517
								MC2R	4158	ENSG00000185231
								MC3R	4159	ENSG00000124089
								MC5R	4161	ENSG00000176136
								NMBR	4829	ENSG00000135577
								NPY	4852	ENSG00000122585
								NPY2R	4887	ENSG00000185149
								NPY5R	4889	ENSG00000164129
								OPRK1	4986	ENSG00000082556
								P2RY4	5030	ENSG00000186912
								PENK	5179	ENSG00000181195
								PNOC	5368	ENSG00000168081
								PPY	5539	ENSG00000108849
								PTH1R	5745	ENSG00000160801
								TACR3	6870	ENSG00000169836
								TSHB	7252	ENSG00000134200
								WNT1	7471	ENSG00000125084
Signal transduction	331	1231	87	22.52	3.86	5.3e-27	4.66e-25	ADCY1	107	ENSG00000164742
								ADCYAP1	116	ENSG00000141433
								ADCYAP1R1	117	ENSG00000078549
								ADORA1	134	ENSG00000163485
								ADORA3	140	ENSG00000121933
								ADRA2A	150	ENSG00000150594
								AGTR2	186	ENSG00000180772
								ATP6V0A4	50617	ENSG00000105929
								ATP6V1G2	534	ENSG00000213760
								BDKRB1	623	ENSG00000100739
								CALCB	797	ENSG00000175868
								CCKBR	887	ENSG00000110148
								CCL11	6356	ENSG00000172156
								CCL16	6360	ENSG00000161573
								CCR3	1232	ENSG00000183625
								CCR4	1233	ENSG00000183813
								CCR9	10803	ENSG00000173585
								CER1	9350	ENSG00000147869
								CHRM2	1129	ENSG00000181072
								CHRM5	1133	ENSG00000184984
								CMA1	1215	ENSG00000092009
								CNR2	1269	ENSG00000188822
								CRHR2	1395	ENSG00000106113
								CXCL10	3627	ENSG00000169245
								CXCL9	4283	ENSG00000138755
								CYSLTR2	57105	ENSG00000152207
								DGKI	9162	ENSG00000157680
								FGB	2244	ENSG00000171564
								FGG	2266	ENSG00000171557
								GNAO1	2775	ENSG00000087258
								GNAT3	346562	ENSG00000214415
								GNRH2	2797	ENSG00000125787
								GNRHR	2798	ENSG00000109163
								GRM3	2913	ENSG00000198822
								GRM6	2916	ENSG00000113262
								GRPR	2925	ENSG00000126010
								HCRT	3060	ENSG00000161610
								HCRTR2	3062	ENSG00000137252
								HRH4	59340	ENSG00000134489
								HTR1F	3355	NULL
								HTR2A	3356	ENSG00000102468
								HTR2C	3358	ENSG00000147246
								HTR6	3362	ENSG00000158748
								ITGA8	8516	ENSG00000077943
								LHB	3972	ENSG00000104826
								LPAR3	23566	ENSG00000171517
								MC2R	4158	ENSG00000185231
								MC3R	4159	ENSG00000124089
								MC5R	4161	ENSG00000176136
								NMBR	4829	ENSG00000135577
								NPY	4852	ENSG00000122585
								NPY2R	4887	ENSG00000185149
								NPY5R	4889	ENSG00000164129
								NTRK2	4915	ENSG00000148053
								OPRK1	4986	ENSG00000082556
								OR10C1	442194	ENSG00000206474
								OR10H1	26539	ENSG00000186723
								OR10H3	26532	ENSG00000171936
								OR1D2	4991	ENSG00000184166
								OR1F1	4992	ENSG00000168124
								OR2B2	81697	ENSG00000168131
								OR2B6	26212	ENSG00000124657
								OR2C1	4993	ENSG00000168158
								OR2F2	135948	ENSG00000221910
								OR2H2	7932	ENSG00000204657
								OR2S2	56656	ENSG00000122718
								OR2W1	26692	ENSG00000204704
								OR3A2	4995	ENSG00000221882
								OR52A1	23538	ENSG00000182070
								OR5I1	10798	ENSG00000167825
								OR7A17	26333	ENSG00000185385
								OR7C1	26664	ENSG00000127530
								OR7E24	26648	ENSG00000237521
								P2RY4	5030	ENSG00000186912
								PDE11A	50940	ENSG00000128655
								PENK	5179	ENSG00000181195
								PNOC	5368	ENSG00000168081
								PPY	5539	ENSG00000108849
								PRKACG	5568	ENSG00000165059
								PRKCQ	5588	ENSG00000065675
								PTH1R	5745	ENSG00000160801
								RGS7	6000	ENSG00000182901
								TACR3	6870	ENSG00000169836
								TRPC3	7222	ENSG00000138741
								TRPC6	7225	ENSG00000137672
								TSHB	7252	ENSG00000134200
								WNT1	7471	ENSG00000125084
Class A/1 (Rhodopsin-like receptors)	460	276	43	5.05	8.52	5.39e-27	4.66e-25	ADORA1	134	ENSG00000163485
								ADORA3	140	ENSG00000121933
								ADRA2A	150	ENSG00000150594
								AGTR2	186	ENSG00000180772
								BDKRB1	623	ENSG00000100739
								CCKBR	887	ENSG00000110148
								CCL11	6356	ENSG00000172156
								CCL16	6360	ENSG00000161573
								CCR3	1232	ENSG00000183625
								CCR4	1233	ENSG00000183813
								CCR9	10803	ENSG00000173585
								CHRM2	1129	ENSG00000181072
								CHRM5	1133	ENSG00000184984
								CNR2	1269	ENSG00000188822
								CXCL10	3627	ENSG00000169245
								CXCL9	4283	ENSG00000138755
								CYSLTR2	57105	ENSG00000152207
								GNRH2	2797	ENSG00000125787
								GNRHR	2798	ENSG00000109163
								GRPR	2925	ENSG00000126010
								HCRT	3060	ENSG00000161610
								HCRTR2	3062	ENSG00000137252
								HRH4	59340	ENSG00000134489
								HTR1F	3355	NULL
								HTR2A	3356	ENSG00000102468
								HTR2C	3358	ENSG00000147246
								HTR6	3362	ENSG00000158748
								LHB	3972	ENSG00000104826
								LPAR3	23566	ENSG00000171517
								MC2R	4158	ENSG00000185231
								MC3R	4159	ENSG00000124089
								MC5R	4161	ENSG00000176136
								NMBR	4829	ENSG00000135577
								NPY	4852	ENSG00000122585
								NPY2R	4887	ENSG00000185149
								NPY5R	4889	ENSG00000164129
								OPRK1	4986	ENSG00000082556
								P2RY4	5030	ENSG00000186912
								PENK	5179	ENSG00000181195
								PNOC	5368	ENSG00000168081
								PPY	5539	ENSG00000108849
								TACR3	6870	ENSG00000169836
								TSHB	7252	ENSG00000134200
Transmembrane transport of small molecules	937	379	44	6.93	6.35	2.77e-22	1.92e-20	ABCG4	64137	ENSG00000172350
								ADCY1	107	ENSG00000164742
								ATP12A	479	ENSG00000075673
								ATP1A2	477	ENSG00000018625
								ATP1B2	482	ENSG00000129244
								ATP2A1	487	ENSG00000196296
								ATP4A	495	ENSG00000105675
								ATP4B	496	ENSG00000186009
								ATP6V0A4	50617	ENSG00000105929
								ATP6V1G2	534	ENSG00000213760
								GABRB1	2560	ENSG00000163288
								GABRB2	2561	ENSG00000145864
								GABRG2	2566	ENSG00000113327
								GABRG3	2567	ENSG00000182256
								GABRR1	2569	ENSG00000146276
								GABRR2	2570	ENSG00000111886
								GLRA1	2741	ENSG00000145888
								GLRA2	2742	ENSG00000101958
								HEPH	9843	ENSG00000089472
								HTR3B	9177	ENSG00000149305
								MLXIPL	51085	ENSG00000009950
								PRKACG	5568	ENSG00000165059
								RHAG	6005	ENSG00000112077
								SLC12A5	57468	ENSG00000124140
								SLC17A1	6568	ENSG00000124568
								SLC17A6	57084	ENSG00000091664
								SLC18A1	6570	ENSG00000036565
								SLC1A2	6506	ENSG00000110436
								SLC1A7	6512	ENSG00000162383
								SLC24A2	25769	ENSG00000155886
								SLC28A1	9154	ENSG00000156222
								SLC28A2	9153	ENSG00000137860
								SLC28A3	64078	ENSG00000197506
								SLC34A2	10568	ENSG00000157765
								SLC39A2	29986	ENSG00000165794
								SLC4A4	8671	ENSG00000080493
								SLC5A1	6523	ENSG00000100170
								SLC6A1	6529	ENSG00000157103
								SLC6A12	6539	ENSG00000111181
								SLC6A13	6540	ENSG00000010379
								SLC7A9	11136	ENSG00000021488
								SLC9A2	6549	ENSG00000115616
								SLCO1A2	6579	ENSG00000084453
								SLCO1C1	53919	ENSG00000139155
Neuronal system	143	188	27	3.44	7.85	1.59e-16	9.17e-15	ADCY1	107	ENSG00000164742
								CACNG2	10369	ENSG00000166862
								CAMK2B	816	ENSG00000058404
								GABRB1	2560	ENSG00000163288
								GABRB2	2561	ENSG00000145864
								GABRG2	2566	ENSG00000113327
								GABRG3	2567	ENSG00000182256
								GABRR1	2569	ENSG00000146276
								GABRR2	2570	ENSG00000111886
								GJD2	57369	ENSG00000159248
								GNG3	2785	ENSG00000162188
								GRIK1	2897	ENSG00000171189
								GRIN2A	2903	ENSG00000183454
								GRIN2B	2904	ENSG00000150086
								KCNA1	3736	ENSG00000111262
								KCNA6	3742	ENSG00000151079
								KCNB1	3745	ENSG00000158445
								KCNC1	3746	ENSG00000129159
								KCNC3	3748	ENSG00000131398
								KCNH4	23415	ENSG00000089558
								KCNK10	54207	ENSG00000100433
								KCNMB2	10242	ENSG00000197584
								KCNS1	3787	ENSG00000124134
								KCNV2	169522	ENSG00000168263
								SLC6A1	6529	ENSG00000157103
								SLC6A12	6539	ENSG00000111181
								SLC6A13	6540	ENSG00000010379
Peptide ligand-binding receptors	461	167	25	3.06	8.18	7.77e-16	3.84e-14	AGTR2	186	ENSG00000180772
								BDKRB1	623	ENSG00000100739
								CCKBR	887	ENSG00000110148
								CCL11	6356	ENSG00000172156
								CCL16	6360	ENSG00000161573
								CCR3	1232	ENSG00000183625
								CCR4	1233	ENSG00000183813
								CCR9	10803	ENSG00000173585
								CXCL10	3627	ENSG00000169245
								CXCL9	4283	ENSG00000138755
								GRPR	2925	ENSG00000126010
								HCRT	3060	ENSG00000161610
								HCRTR2	3062	ENSG00000137252
								MC2R	4158	ENSG00000185231
								MC3R	4159	ENSG00000124089
								MC5R	4161	ENSG00000176136
								NMBR	4829	ENSG00000135577
								NPY	4852	ENSG00000122585
								NPY2R	4887	ENSG00000185149
								NPY5R	4889	ENSG00000164129
								OPRK1	4986	ENSG00000082556
								PENK	5179	ENSG00000181195
								PNOC	5368	ENSG00000168081
								PPY	5539	ENSG00000108849
								TACR3	6870	ENSG00000169836
Ion channel transport	978	46	15	0.84	17.82	2.28e-15	9.86e-14	ATP12A	479	ENSG00000075673
								ATP1A2	477	ENSG00000018625
								ATP1B2	482	ENSG00000129244
								ATP2A1	487	ENSG00000196296
								ATP4A	495	ENSG00000105675
								ATP4B	496	ENSG00000186009
								GABRB1	2560	ENSG00000163288
								GABRB2	2561	ENSG00000145864
								GABRG2	2566	ENSG00000113327
								GABRG3	2567	ENSG00000182256
								GABRR1	2569	ENSG00000146276
								GABRR2	2570	ENSG00000111886
								GLRA1	2741	ENSG00000145888
								GLRA2	2742	ENSG00000101958
								HTR3B	9177	ENSG00000149305
GPCR downstream signaling	477	553	38	10.12	3.76	4.81e-12	1.66e-10	ADCY1	107	ENSG00000164742
								ADRA2A	150	ENSG00000150594
								BDKRB1	623	ENSG00000100739
								CCKBR	887	ENSG00000110148
								CHRM5	1133	ENSG00000184984
								CYSLTR2	57105	ENSG00000152207
								DGKI	9162	ENSG00000157680
								GNRHR	2798	ENSG00000109163
								GRPR	2925	ENSG00000126010
								HCRTR2	3062	ENSG00000137252
								HTR2A	3356	ENSG00000102468
								HTR2C	3358	ENSG00000147246
								LPAR3	23566	ENSG00000171517
								NMBR	4829	ENSG00000135577
								OR10C1	442194	ENSG00000206474
								OR10H1	26539	ENSG00000186723
								OR10H3	26532	ENSG00000171936
								OR1D2	4991	ENSG00000184166
								OR1F1	4992	ENSG00000168124
								OR2B2	81697	ENSG00000168131
								OR2B6	26212	ENSG00000124657
								OR2C1	4993	ENSG00000168158
								OR2F2	135948	ENSG00000221910
								OR2H2	7932	ENSG00000204657
								OR2S2	56656	ENSG00000122718
								OR2W1	26692	ENSG00000204704
								OR3A2	4995	ENSG00000221882
								OR52A1	23538	ENSG00000182070
								OR5I1	10798	ENSG00000167825
								OR7A17	26333	ENSG00000185385
								OR7C1	26664	ENSG00000127530
								OR7E24	26648	ENSG00000237521
								PDE11A	50940	ENSG00000128655
								PRKCQ	5588	ENSG00000065675
								RGS7	6000	ENSG00000182901
								TACR3	6870	ENSG00000169836
								TRPC3	7222	ENSG00000138741
								TRPC6	7225	ENSG00000137672
Ligand-gated ion channel transport	985	17	9	0.31	28.94	4.68e-12	1.66e-10	GABRB1	2560	ENSG00000163288
								GABRB2	2561	ENSG00000145864
								GABRG2	2566	ENSG00000113327
								GABRG3	2567	ENSG00000182256
								GABRR1	2569	ENSG00000146276
								GABRR2	2570	ENSG00000111886
								GLRA1	2741	ENSG00000145888
								GLRA2	2742	ENSG00000101958
								HTR3B	9177	ENSG00000149305
