# Supplementary material for: A cross-species genetic analysis identifies candidate genes for mouse anxiety and human bipolar disorder
Source: Front Behav Neurosci. 2015 Jul 1;9:171. doi: 10.3389/fnbeh.2015.00171 (PMC4486840; doi:10.3389/fnbeh.2015.00171)
Supplement: Supplementary file 12 [file Table10.XLSX]

## Sheet: Sheet1
Supplementary Table 10: Wikipathways annotation enrichment from WebGestalt for genes commonly coexpressed with RXRG and TNR (Supplementary Table 5). Showing the Wikipathways annotation, the annotation ID, number of reference genes in the category, number of genes in the gene set and also in the category, expected number of genes in the category, ratio of enrichment, p-value from hypergeometric te…
Wikipathways annotation	Annotation ID	Number of reference genes in the category	Number of genes in the gene set and also in the category	Expected number of genes in the category	Ratio of enrichment	p-value from hypergeometric test	p-value adjusted for multiple testing	Symbols of genes within the annotation	Entrez ID of genes within the annotation	Ensemble ID of genes within the annotation
GPCRs, Class A Rhodopsin-like	WP455	259	51	4.74	10.76	5.45e-37	4.8e-35	ADORA1	134	ENSG00000163485
								ADORA3	140	ENSG00000121933
								ADRA2A	150	ENSG00000150594
								AGTR2	186	ENSG00000180772
								BDKRB1	623	ENSG00000100739
								CCKBR	887	ENSG00000110148
								CCR3	1232	ENSG00000183625
								CCR4	1233	ENSG00000183813
								CCR8	1237	ENSG00000179934
								CCR9	10803	ENSG00000173585
								CHRM2	1129	ENSG00000181072
								CHRM5	1133	ENSG00000184984
								CMKLR1	1240	ENSG00000174600
								CNR2	1269	ENSG00000188822
								CYSLTR2	57105	ENSG00000152207
								GPR12	2835	ENSG00000132975
								GPR15	2838	ENSG00000154165
								GPR32	2854	ENSG00000142511
								GPR35	2859	ENSG00000178623
								GPR75	10936	ENSG00000119737
								GRPR	2925	ENSG00000126010
								HCRTR2	3062	ENSG00000137252
								HTR1F	3355	NULL
								HTR2A	3356	ENSG00000102468
								HTR2C	3358	ENSG00000147246
								HTR6	3362	ENSG00000158748
								MAS1	4142	ENSG00000130368
								MC2R	4158	ENSG00000185231
								MC3R	4159	ENSG00000124089
								MC5R	4161	ENSG00000176136
								NMBR	4829	ENSG00000135577
								NPY2R	4887	ENSG00000185149
								NPY5R	4889	ENSG00000164129
								OPRK1	4986	ENSG00000082556
								OR10H1	26539	ENSG00000186723
								OR10H3	26532	ENSG00000171936
								OR1D2	4991	ENSG00000184166
								OR1F1	4992	ENSG00000168124
								OR2B2	81697	ENSG00000168131
								OR2B6	26212	ENSG00000124657
								OR2C1	4993	ENSG00000168158
								OR2F2	135948	ENSG00000221910
								OR2H2	7932	ENSG00000204657
								OR2S2	56656	ENSG00000122718
								OR2W1	26692	ENSG00000204704
								OR3A2	4995	ENSG00000221882
								OR5I1	10798	ENSG00000167825
								OR7A17	26333	ENSG00000185385
								OR7C1	26664	ENSG00000127530
								P2RY4	5030	ENSG00000186912
								RRH	10692	ENSG00000180245
Metapathway biotransformation	WP702	177	24	3.24	7.41	2.84e-14	1.25e-12	AKR1D1	6718	ENSG00000122787
								CHST1	8534	ENSG00000175264
								CHST5	23563	ENSG00000135702
								CHST8	64377	ENSG00000124302
								CYP11A1	1583	ENSG00000140459
								CYP11B1	1584	ENSG00000160882
								CYP17A1	1586	ENSG00000148795
								CYP1A1	1543	ENSG00000140465
								CYP26A1	1592	ENSG00000095596
								CYP2A7	1549	ENSG00000198077
								CYP2B6	1555	ENSG00000197408
								CYP2C18	1562	ENSG00000108242
								CYP2C19	1557	ENSG00000165841
								CYP2C9	1559	ENSG00000138109
								CYP4F3	4051	ENSG00000186529
								CYP7B1	9420	ENSG00000172817
								FMO2	2327	ENSG00000094963
								HS3ST2	9956	ENSG00000122254
								KCNAB3	9196	ENSG00000170049
								NDST3	9348	ENSG00000164100
								NDST4	64579	ENSG00000138653
								SULT1B1	27284	ENSG00000173597
								SULT2B1	6820	ENSG00000088002
								SULT4A1	25830	ENSG00000130540
Peptide GPCRs	WP24	73	16	1.34	11.98	2.71e-13	7.95e-12	AGTR2	186	ENSG00000180772
								BDKRB1	623	ENSG00000100739
								CCKBR	887	ENSG00000110148
								CCR3	1232	ENSG00000183625
								CCR4	1233	ENSG00000183813
								CCR8	1237	ENSG00000179934
								GNRHR	2798	ENSG00000109163
								GRPR	2925	ENSG00000126010
								MC2R	4158	ENSG00000185231
								MC3R	4159	ENSG00000124089
								MC5R	4161	ENSG00000176136
								NMBR	4829	ENSG00000135577
								NPY2R	4887	ENSG00000185149
								NPY5R	4889	ENSG00000164129
								OPRK1	4986	ENSG00000082556
								TACR3	6870	ENSG00000169836
Cytochrome P450	WP43	65	13	1.19	10.93	1.6e-10	3.52e-09	CYP11A1	1583	ENSG00000140459
								CYP11B1	1584	ENSG00000160882
								CYP17A1	1586	ENSG00000148795
								CYP1A1	1543	ENSG00000140465
								CYP26A1	1592	ENSG00000095596
								CYP2A7	1549	ENSG00000198077
								CYP2B6	1555	ENSG00000197408
								CYP2C18	1562	ENSG00000108242
								CYP2C19	1557	ENSG00000165841
								CYP2C9	1559	ENSG00000138109
								CYP4A22	284541	ENSG00000162365
								CYP4F3	4051	ENSG00000186529
								CYP7B1	9420	ENSG00000172817
GPCRs, other	WP117	102	15	1.87	8.04	6.03e-10	1.06e-08	ADORA3	140	ENSG00000121933
								CCKBR	887	ENSG00000110148
								CHRM2	1129	ENSG00000181072
								GNRHR	2798	ENSG00000109163
								GPR88	54112	ENSG00000181656
								GPR98	84059	ENSG00000164199
								GRPR	2925	ENSG00000126010
								HRH4	59340	ENSG00000134489
								HTR1F	3355	NULL
								HTR2A	3356	ENSG00000102468
								OR1F1	4992	ENSG00000168124
								OR2B6	26212	ENSG00000124657
								OR7E24	26648	ENSG00000237521
								TAAR2	9287	ENSG00000146378
								VN1R1	57191	ENSG00000178201
Toll-like receptor signaling pathway	WP75	116	15	2.12	7.07	3.76e-09	5.51e-08	CD80	941	ENSG00000121594
								CXCL10	3627	ENSG00000169245
								CXCL9	4283	ENSG00000138755
								IFNA10	3446	ENSG00000186803
								IFNA14	3448	ENSG00000228083
								IFNA16	3449	ENSG00000147885
								IFNA17	3451	ENSG00000234829
								IFNA4	3441	ENSG00000236637
								IFNA5	3442	ENSG00000147873
								IFNA6	3443	ENSG00000120235
								IFNA7	3444	ENSG00000214042
								IL12B	3593	ENSG00000113302
								MAPK10	5602	ENSG00000109339
								TLR6	10333	ENSG00000174130
								TNF	7124	ENSG00000232810
Calcium regulation in the cardiac cell	WP536	151	15	2.76	5.43	1.36e-07	1.71e-06	ADCY1	107	ENSG00000164742
								ATP1B2	482	ENSG00000129244
								CAMK2B	816	ENSG00000058404
								CASQ1	844	ENSG00000143318
								CHRM2	1129	ENSG00000181072
								CHRM5	1133	ENSG00000184984
								GJB3	2707	ENSG00000188910
								GJD2	57369	ENSG00000159248
								GNAO1	2775	ENSG00000087258
								GNG3	2785	ENSG00000162188
								KCNB1	3745	ENSG00000158445
								KCNJ3	3760	ENSG00000162989
								PRKCQ	5588	ENSG00000065675
								RGS7	6000	ENSG00000182901
								RYR3	6263	ENSG00000198838
Regulation of toll-like receptor signaling pathway	WP1449	154	15	2.82	5.32	1.77e-07	1.95e-06	CD80	941	ENSG00000121594
								CXCL10	3627	ENSG00000169245
								CXCL9	4283	ENSG00000138755
								IFNA10	3446	ENSG00000186803
								IFNA14	3448	ENSG00000228083
								IFNA16	3449	ENSG00000147885
								IFNA17	3451	ENSG00000234829
								IFNA4	3441	ENSG00000236637
								IFNA5	3442	ENSG00000147873
								IFNA6	3443	ENSG00000120235
								IFNA7	3444	ENSG00000214042
								IL12B	3593	ENSG00000113302
								MAPK10	5602	ENSG00000109339
								TLR6	10333	ENSG00000174130
								TNF	7124	ENSG00000232810
Monoamine GPCRs	WP58	33	7	0.6	11.59	1.89e-06	1.85e-05	ADRA2A	150	ENSG00000150594
								CHRM2	1129	ENSG00000181072
								CHRM5	1133	ENSG00000184984
								HTR1F	3355	NULL
								HTR2A	3356	ENSG00000102468
								HTR2C	3358	ENSG00000147246
								HTR6	3362	ENSG00000158748
Monoamine transport	WP727	32	6	0.59	10.25	2.22e-05	0.0002	AMPH	273	ENSG00000078053
								NOS1	4842	ENSG00000089250
								SLC6A1	6529	ENSG00000157103
								SLC6A4	6532	ENSG00000108576
								TDO2	6999	ENSG00000151790
								TNF	7124	ENSG00000232810
