# Supplementary material for: A cross-species genetic analysis identifies candidate genes for mouse anxiety and human bipolar disorder
Source: Front Behav Neurosci. 2015 Jul 1;9:171. doi: 10.3389/fnbeh.2015.00171 (PMC4486840; doi:10.3389/fnbeh.2015.00171)
Supplement: Supplementary file 13 [file Table11.XLSX]

## Sheet: Striatum
Supplementary Table 11: Pearson correlation matrix (calculated by GeneNetwork) of striatal expression of mental disorder related gene probes and probes for Cmya5, Mctp1, Rxrg and Tnr. Significant correlations are highlighted in red for positive and purple for negative correlations. For each probe its ID, the gene symbol of the gene it targets, the chromosome and megabase pair (Mbp) position it ta…
					Probe ID	5426411	5268044	5453229	5133597	4372700	4665456	5271953	4890112	5042588	5177782	4352927	4530179	4504276	4462225	4631748	4607097	5363905	4891563	4609991	5002455	4460543	4980972	5221041	4306371	4791375	4779217	4437379	4916209	4326411	4305053	5403337	4712544	4996384	4568885	4759245	5525073	5495330	5012352	4459448	5504215	4480674	4801777	5210107	5215274
					Gene Symbol	Cmya5	Cmya5	Cmya5	Cmya5	Cmya5	Cmya5	Cmya5	Mctp1	Mctp1	Mctp1	Mctp1	Mctp1	Mctp1	Mctp1	Mctp1	Mctp1	Mctp1	Mctp1	Mctp1	Mctp1	Mctp1	Mctp1	Mctp1	Mctp1	Mctp1	Mctp1	Mctp1	Mctp1	Mctp1	Rxrg	Rxrg	Rxrg	Rxrg	Rxrg	Rxrg	Rxrg	Rxrg	Rxrg	Rxrg	Rxrg	Tnr	Tnr	Tnr	Tnr
					Chromosome	13	13	13	13	13	13	13	13	13	13	13	13	13	13	13	13	13	13	13	13	13	13	13	13	13	13	13	13	13	1	1	1	1	1	1	1	1	1	1	1	1	1	1	1
					Position (Mbp)	93.8352	93.8443	93.8531	93.8591	93.8659	93.866	93.8678	76.781	76.8278	76.8278	76.8513	76.8629	76.871	76.8963	76.899	76.9406	76.9454	76.9622	76.9641	76.9645	76.965	76.967	77.0308	77.0308	77.0647	77.16	77.164	77.1679	77.1691	169.529	169.544	169.555	169.557	169.561	169.561	169.563	169.565	169.565	169.566	169.569	161.78	161.782	161.788	161.791
					Target within gene	putative intergenic	putative intergenic	putative intergenic	putative intergenic	putative intergenic	putative intergenic	putative intergenic	exon 2	exon 3	exon 3	exon 4	exon 5	exon 6	exon 7	exon 8	exon 9	exon 10	exon 11	exon 12	exon 13	exon 14	exon 15	exon 16	exon 16	exon 17	exon 18	exon 19	exon 20	exon 21	exon 1	exon 2	exon 3	exon 4	exon 5	exon 6	exon 7	exon 8	exon 8	exon 9	exon 10	exon 3	exon 4	exon 5	exon 6
Probe ID	Gene Symbol	Chromosome	Position (Mbp)	Target within gene
5510551	Oprk1	1	5.57914	exon 2		0.214	0.07	0.238	0.133	0.223	0.371	0.218	0.175	0.375	0.241	0.307	0.337	0.472	0.183	0.323	0.337	0.286	0.381	0.197	0.356	0.361	0.347	0.289	0.33	-0.115	0.233	0.26	0.439	0.25	0.152	0.206	0.276	0.291	-0.269	0.161	0.242	0.272	0.054	0.261	-0.044	0.254	0.295	0.095	0.164
4940900	Oprk1	1	5.58872	exon 3		0.345	0.03	0.154	0.286	0.062	0.371	0.139	0.354	0.446	0.672	0.707	0.683	0.629	0.647	0.673	0.642	0.651	0.556	0.64	0.627	0.628	0.675	0.684	0.629	0.21	0.597	0.487	0.514	0.378	0.131	0.294	0.39	0.42	0.003	0.343	0.471	0.35	0.338	0.274	-0.173	0.386	0.591	0.1	0.064
4526053	Oprk1	1	5.59246	exon 4		0.32	0.21	0.235	0.33	0.147	0.316	0.182	0.242	0.327	0.396	0.541	0.532	0.578	0.524	0.607	0.588	0.625	0.545	0.595	0.561	0.62	0.578	0.57	0.549	0.109	0.465	0.37	0.401	0.197	-0.01	0.11	0.298	0.269	-0.052	0.213	0.415	0.356	0.279	0.271	-0.124	0.319	0.434	0.381	0.335
5084373	Mtap2	1	66.4271	exon 6		0.391	0.337	0.397	0.341	0.436	0.415	0.413	0.129	-0.209	0.216	0.213	-0.02	-0.025	-0.033	-0.066	-0.118	0.041	-0.186	-0.013	-0.031	-0.086	-0.005	-0.044	0.055	-0.128	0.001	-0.121	-0.137	-0.329	-0.281	-0.319	-0.283	-0.197	0.191	-0.227	-0.273	-0.267	-0.2	-0.277	-0.588	-0.096	0.003	-0.086	-0.382
5534468	Mtap2	1	66.446	exon 7		0.155	0.261	0.34	0.27	0.502	0.512	0.259	0.129	0.204	0.069	0.047	0.069	0.274	-0.087	0.043	0.04	0.03	0.176	-0.054	0.197	0.144	0.116	0.058	0.187	-0.265	0.048	0.028	0.284	0.137	0.29	0.023	0.144	0.266	-0.051	0.12	-0.006	0.267	-0.053	0.247	-0.099	0.083	0.225	-0.04	-0.046
5463562	Mtap2	1	66.448	exon 8		-0.2	-0.144	0.037	-0.109	-0.063	-0.024	-0.166	0.208	0.333	0.056	0.106	0.286	0.325	0.255	0.296	0.295	0.208	0.409	0.177	0.367	0.304	0.293	0.323	0.391	0.154	0.244	0.259	0.335	0.371	0.415	0.463	0.491	0.527	0.025	0.421	0.397	0.47	0.305	0.412	0.326	0.302	0.189	0.114	0.336
4716915	Mtap2	1	66.4667	exon 9		0.432	0.342	0.391	0.548	0.533	0.159	0.304	0.156	0.199	-0.083	0.007	0.096	0.192	-0.039	0.111	0.076	0.107	0.179	0.106	0.217	0.258	0.171	0.027	0.133	-0.212	0.084	-0.058	-0.007	-0.018	0.356	-0.321	0.025	-0.052	-0.018	0.093	-0.088	-0.033	-0.067	-0.107	-0.116	0.177	0.178	0.342	0.415
5197745	Mtap2	1	66.4682	exon 10		0.406	0.364	0.481	0.637	0.49	0.245	0.401	0.193	-0.069	0.055	0.073	0.039	0.127	0.049	0.083	0.01	0.147	0.064	0.1	0.136	0.138	0.12	0.017	0.161	-0.203	0.108	-0.047	-0.048	-0.203	0.031	-0.273	-0.025	-0.031	0.314	-0.006	-0.092	0.022	-0.052	-0.065	-0.263	0.099	0.145	0.335	0.176
4730067	Mtap2	1	66.4718	exon 11		0.17	0.162	0.22	0.265	0.239	0.173	0.161	0.168	-0.354	-0.026	-0.068	-0.212	-0.124	-0.159	-0.251	-0.316	-0.124	-0.314	-0.159	-0.274	-0.23	-0.19	-0.26	-0.097	-0.123	-0.096	-0.102	-0.246	-0.455	-0.394	-0.465	-0.436	-0.382	0.281	-0.41	-0.46	-0.288	-0.288	-0.248	-0.513	-0.3	-0.209	-0.046	-0.194
5423288	Mtap2	1	66.472	exon 11		0.307	0.122	0.212	0.457	0.318	0.204	0.199	0.085	-0.163	-0.153	-0.097	-0.092	0.045	-0.108	-0.065	-0.109	-0.008	-0.067	-0.021	-0.041	0.071	-0.012	-0.142	0.005	-0.173	-0.096	-0.138	-0.223	-0.399	-0.125	-0.373	-0.197	-0.209	0.085	-0.163	-0.257	-0.083	-0.128	-0.163	-0.33	-0.082	-0.056	0.163	0.221
5580829	Mtap2	1	66.4781	exon 12		0.161	0.089	0.314	0.218	0.214	0.155	0.022	0.371	0.591	0.361	0.435	0.574	0.679	0.444	0.617	0.604	0.55	0.738	0.472	0.724	0.695	0.661	0.62	0.683	0.057	0.506	0.423	0.614	0.443	0.574	0.33	0.623	0.619	0.055	0.606	0.597	0.723	0.472	0.585	0.315	0.509	0.474	0.328	0.423
4452314	Mtap2	1	66.4801	exon 13		0.1	0.183	0.241	0.264	0.295	0.079	0.175	-0.085	-0.344	-0.35	-0.263	-0.343	-0.208	-0.299	-0.294	-0.311	-0.216	-0.293	-0.246	-0.259	-0.183	-0.269	-0.365	-0.192	-0.241	-0.308	-0.333	-0.386	-0.503	-0.182	-0.374	-0.297	-0.252	0.193	-0.21	-0.356	-0.173	-0.169	-0.16	-0.203	-0.226	-0.223	0.095	0.215
4840928	Mtap2	1	66.4848	exon 14		0.186	0.113	0.302	0.298	0.237	0.179	0.133	0.251	0.14	-0.005	0.129	0.266	0.296	0.214	0.272	0.251	0.289	0.311	0.249	0.364	0.362	0.315	0.248	0.411	0.015	0.193	0.083	0.055	-0.055	0.255	0.138	0.27	0.301	0.146	0.269	0.229	0.324	0.272	0.217	0.024	0.2	0.16	0.307	0.499
4570212	Mtap2	1	66.4854	exon 15		-0.226	-0.181	-0.085	-0.139	-0.2	-0.153	-0.155	0.054	0.134	-0.004	0.018	0.144	0.094	0.223	0.19	0.202	0.132	0.198	0.17	0.194	0.149	0.137	0.191	0.188	0.183	0.149	0.128	0.051	0.238	0.204	0.401	0.312	0.341	0.062	0.291	0.298	0.21	0.274	0.196	0.297	0.17	0.152	0.086	0.36
4784702	Mtap2	1	66.4855	exon 15		0.003	-0.034	0.02	-0.036	0.008	-0.135	-0.09	-0.09	-0.254	-0.213	-0.19	-0.207	-0.357	-0.154	-0.251	-0.275	-0.232	-0.328	-0.188	-0.25	-0.279	-0.244	-0.215	-0.173	0.124	-0.161	-0.013	-0.279	-0.172	0.002	-0.196	-0.299	-0.173	0.16	-0.045	-0.159	-0.242	0.018	-0.218	0.03	-0.309	-0.228	-0.29	-0.048
4504070	Erbb4	1	68.0867	exon 26		0.464	0.32	0.281	0.456	0.407	0.198	0.287	-0.073	-0.119	-0.057	-0.005	-0.08	-0.11	-0.221	-0.126	-0.202	-0.122	-0.181	-0.154	-0.087	-0.091	-0.09	-0.168	-0.089	-0.299	-0.182	-0.212	-0.098	-0.254	-0.045	-0.379	-0.207	-0.237	0.004	-0.116	-0.202	-0.142	-0.191	-0.223	-0.313	-0.073	-0.025	-0.058	-0.162
4320620	Erbb4	1	68.0891	exon 25		0.416	0.172	0.302	0.452	0.414	0.142	0.345	-0.069	-0.22	-0.098	-0.036	-0.121	-0.128	-0.157	-0.14	-0.136	-0.107	-0.199	-0.072	-0.112	-0.051	-0.057	-0.16	-0.136	-0.24	-0.167	-0.214	-0.282	-0.381	-0.209	-0.54	-0.35	-0.389	-0.065	-0.254	-0.287	-0.349	-0.222	-0.381	-0.326	-0.068	-0.095	0.098	0.063
5366377	Erbb4	1	68.1181	exon 24		-0.209	0.031	0.224	-0.06	0.189	-0.099	0.071	0.225	0.368	0.115	0.167	0.158	0.116	0.118	0.09	0.116	0.054	0.173	0.061	0.199	0.121	0.16	0.153	0.169	0.018	0.258	0.237	0.348	0.437	0.261	0.085	-0.045	0.048	-0.116	0.083	-0.067	-0.056	-0.138	-0.152	-0.01	0.2	0.15	0.07	0.361
4456406	Erbb4	1	68.1182	exon 24		0.326	0.091	0.176	0.228	0.311	0.04	0.193	0.133	-0.232	0.036	0.056	-0.09	-0.076	-0.14	-0.18	-0.252	-0.12	-0.284	-0.115	-0.173	-0.16	-0.099	-0.141	-0.032	-0.035	-0.065	-0.013	-0.16	-0.382	-0.306	-0.51	-0.473	-0.41	0.039	-0.35	-0.359	-0.345	-0.278	-0.386	-0.518	-0.267	-0.256	-0.205	-0.138
5216836	Erbb4	1	68.1197	exon 23		0.113	0.149	0.134	0.039	0.176	-0.237	0.11	0.071	-0.127	-0.033	0.061	-0.096	-0.057	-0.077	-0.131	-0.128	-0.063	-0.192	-0.078	-0.121	-0.078	-0.076	-0.119	-0.012	0.028	-0.047	-0.026	-0.165	-0.258	-0.204	-0.369	-0.293	-0.225	0.226	-0.165	-0.227	-0.15	-0.121	-0.204	-0.226	-0.078	-0.2	0.01	0.042
5220807	Erbb4	1	68.122	exon 22		-0.35	-0.23	-0.194	-0.275	-0.361	-0.32	-0.302	0.106	0.215	0.083	0.113	0.223	0.163	0.32	0.3	0.319	0.25	0.312	0.303	0.257	0.252	0.238	0.295	0.235	0.303	0.286	0.212	0.15	0.32	0.133	0.325	0.299	0.238	0.021	0.275	0.309	0.24	0.276	0.151	0.311	0.205	0.161	0.184	0.443
4544131	Erbb4	1	68.1251	exon 21		0.311	0.35	0.358	0.411	0.388	0.093	0.222	0.058	0.192	0.208	0.293	0.157	0.321	0.18	0.303	0.227	0.272	0.273	0.235	0.313	0.325	0.277	0.225	0.281	-0.122	0.184	0.066	0.211	0.066	0.153	-0.113	0.262	0.263	0.32	0.307	0.236	0.326	0.171	0.202	-0.022	0.326	0.292	0.252	0.17
4336293	Erbb4	1	68.1272	exon 20		0.084	0.159	0.152	0.136	0.134	-0.178	-0.056	0.119	0.01	-0.048	0.11	0.116	0.137	0.173	0.179	0.117	0.191	0.13	0.216	0.142	0.191	0.149	0.145	0.245	0.154	0.137	0.088	-0.019	-0.089	-0.035	-0.27	-0.016	-0.05	0.297	0.159	0.107	0.147	0.207	0.056	0.021	0.004	-0.043	0.114	0.421
5002288	Erbb4	1	68.2454	exon 19		0.328	0.294	0.3	0.329	0.227	-0.01	0.132	0.018	0.319	0.144	0.355	0.442	0.288	0.386	0.545	0.508	0.49	0.467	0.564	0.537	0.54	0.487	0.461	0.371	0.01	0.329	0.057	0.064	0.161	0.236	0.147	0.39	0.282	0.108	0.493	0.52	0.284	0.475	0.054	0.202	0.444	0.37	0.494	0.664
5068115	Erbb4	1	68.2972	exon 18		0.646	0.481	0.449	0.508	0.602	0.284	0.427	0.037	0.256	0.199	0.364	0.264	0.28	0.102	0.266	0.23	0.265	0.219	0.272	0.311	0.33	0.303	0.232	0.179	-0.277	0.113	-0.026	0.091	-0.037	0.077	-0.145	0.064	0.078	0.029	0.185	0.191	0.101	0.162	-0.07	-0.116	0.282	0.223	0.275	0.304
5044542	Erbb4	1	68.3011	exon 17		0.527	0.328	0.332	0.424	0.276	0.16	0.323	0.139	0.032	0.358	0.419	0.31	0.186	0.342	0.357	0.28	0.377	0.145	0.445	0.317	0.288	0.341	0.319	0.295	-0.057	0.271	0.057	-0.09	-0.107	-0.285	-0.018	0.049	0.042	0.19	0.036	0.197	-0.065	0.15	-0.262	-0.394	0.309	0.293	0.258	0.16
5344061	Erbb4	1	68.3058	exon 16		0.393	0.286	0.472	0.289	0.424	0.235	0.252	0.258	0.422	0.394	0.54	0.536	0.531	0.406	0.503	0.555	0.487	0.48	0.507	0.565	0.586	0.59	0.532	0.505	0.048	0.469	0.333	0.373	0.317	0.235	-0.107	0.185	0.198	-0.05	0.302	0.327	0.173	0.22	0.069	-0.061	0.356	0.416	0.253	0.327
4490229	Erbb4	1	68.3059	exon 16		0.428	0.344	0.289	0.537	0.259	0.124	0.437	-0.247	0.077	0.141	0.301	0.234	0.208	0.337	0.443	0.42	0.418	0.286	0.461	0.377	0.427	0.34	0.313	0.211	-0.17	0.134	-0.052	-0.022	-0.063	-0.049	0.164	0.321	0.297	0.18	0.328	0.5	0.263	0.375	0.156	0.1	0.46	0.432	0.563	0.399
5258686	Erbb4	1	68.3368	exon 15		0.493	0.371	0.357	0.497	0.323	0.131	0.335	0.216	0.26	0.364	0.462	0.424	0.352	0.432	0.507	0.446	0.538	0.429	0.546	0.499	0.522	0.513	0.453	0.414	-0.008	0.405	0.184	0.155	0.019	0.056	0.016	0.222	0.173	0.188	0.234	0.322	0.224	0.286	0.019	-0.128	0.478	0.375	0.539	0.329
5394593	Erbb4	1	68.3449	exon 14		0.65	0.34	0.302	0.564	0.442	0.356	0.363	0.124	0.301	0.215	0.358	0.43	0.423	0.266	0.422	0.401	0.383	0.367	0.426	0.474	0.5	0.469	0.367	0.383	-0.3	0.2	0.015	0.149	-0.036	0.033	0.222	0.357	0.383	0.109	0.287	0.377	0.372	0.342	0.137	-0.151	0.546	0.401	0.43	0.351
5265973	Erbb4	1	68.3525	exon 13		0.675	0.306	0.427	0.608	0.439	0.318	0.395	0.252	0.369	0.465	0.596	0.604	0.487	0.478	0.617	0.573	0.591	0.513	0.619	0.663	0.644	0.665	0.6	0.547	-0.124	0.426	0.177	0.225	0.053	0.128	0.178	0.366	0.352	0.029	0.343	0.485	0.324	0.406	0.076	-0.142	0.557	0.493	0.451	0.451
5439353	Erbb4	1	68.3562	exon 12		0.551	0.275	0.376	0.514	0.44	0.21	0.343	0.385	0.656	0.409	0.553	0.643	0.673	0.479	0.652	0.615	0.614	0.681	0.595	0.713	0.722	0.696	0.601	0.565	-0.021	0.497	0.293	0.366	0.287	0.374	0.157	0.47	0.385	-0.002	0.456	0.439	0.346	0.336	0.117	-0.035	0.663	0.456	0.518	0.534
5101001	Erbb4	1	68.3747	exon 11		0.525	0.197	0.373	0.528	0.382	0.262	0.391	0.174	0.058	0.363	0.362	0.257	0.194	0.244	0.226	0.184	0.251	0.092	0.277	0.231	0.243	0.314	0.229	0.253	-0.183	0.189	0.081	0.054	-0.157	-0.08	-0.013	-0.007	0.11	0.288	0.121	0.121	0.067	0.198	-0.021	-0.262	0.286	0.319	0.145	0.063
4680645	Erbb4	1	68.3768	exon 10		0.313	0.111	0.091	0.247	0.279	-0.09	0.146	-0.073	-0.096	-0.196	-0.079	-0.118	-0.211	-0.256	-0.219	-0.2	-0.191	-0.205	-0.19	-0.156	-0.115	-0.132	-0.192	-0.198	-0.108	-0.179	-0.147	-0.11	-0.235	0.035	-0.494	-0.366	-0.388	-0.083	-0.151	-0.262	-0.157	-0.152	-0.315	-0.023	-0.204	-0.273	-0.027	0.137
4670723	Erbb4	1	68.3778	exon 9		-0.535	-0.297	-0.222	-0.375	-0.34	-0.329	-0.411	0.007	0.11	-0.125	-0.115	0.011	-0.006	0.085	0.036	0.047	-0.03	0.109	-0.019	0.018	-0.003	-0.02	0.07	0.057	0.253	0.095	0.222	0.178	0.323	0.195	0.284	0.165	0.201	0.019	0.186	0.176	0.24	0.142	0.228	0.402	-0.053	-0.067	-0.09	0.27
4668793	Erbb4	1	68.3859	exon 8		0.388	0.276	0.259	0.297	0.453	0.183	0.294	0.032	-0.208	-0.051	-0.073	-0.205	-0.171	-0.331	-0.334	-0.407	-0.291	-0.372	-0.327	-0.28	-0.327	-0.246	-0.295	-0.197	-0.303	-0.263	-0.222	-0.186	-0.363	-0.213	-0.414	-0.381	-0.324	0.067	-0.326	-0.379	-0.306	-0.326	-0.332	-0.443	-0.217	-0.275	-0.253	-0.286
5313737	Erbb4	1	68.3904	exon 7		0.033	-0.323	-0.159	0.066	-0.133	-0.111	-0.206	0.017	-0.19	-0.109	-0.109	-0.029	-0.087	-0.112	-0.137	-0.206	-0.219	-0.189	-0.177	-0.159	-0.149	-0.099	-0.07	-0.024	-0.028	-0.066	0.2	0.175	-0.071	-0.238	-0.035	-0.231	-0.181	-0.228	-0.318	-0.091	-0.028	-0.24	-0.153	-0.21	-0.217	-0.24	-0.176	-0.069
4633976	Erbb4	1	68.3931	exon 6		0.321	0.112	0.177	0.235	0.364	-0.18	0.025	0.002	0.081	-0.104	0.035	-0.017	0.008	-0.159	-0.028	-0.086	-0.093	-0.028	-0.062	0.058	0.086	0.039	-0.016	0.017	-0.094	-0.039	0.033	0.011	-0.101	0.214	-0.332	-0.137	-0.106	-0.121	-0.024	-0.061	-0.039	-0.095	-0.213	-0.075	0.012	-0.148	0.037	0.288
4587565	Erbb4	1	68.3959	exon 5		0.446	0.202	0.287	0.431	0.266	0.134	0.308	0.004	-0.074	0.283	0.392	0.236	0.14	0.259	0.269	0.203	0.287	0.039	0.316	0.232	0.216	0.263	0.279	0.26	-0.03	0.147	0.062	-0.025	-0.214	-0.235	-0.1	-0.046	0.013	0.144	0.032	0.222	0.007	0.168	-0.067	-0.284	0.091	0.167	0.107	0.076
5425143	Erbb4	1	68.4171	exon 4		0.501	0.377	0.479	0.488	0.394	0.28	0.471	0.23	0.048	0.45	0.452	0.296	0.248	0.39	0.345	0.223	0.391	0.155	0.379	0.33	0.23	0.341	0.342	0.383	-0.01	0.32	0.166	0.06	-0.08	-0.12	0.088	0.103	0.208	0.383	0.136	0.259	0.054	0.186	-0.089	-0.351	0.28	0.292	0.147	0.087
4522709	Erbb4	1	68.4428	exon 3		0.414	0.322	0.481	0.456	0.481	0.171	0.413	0.13	0.25	0.172	0.324	0.338	0.391	0.302	0.366	0.298	0.328	0.342	0.306	0.388	0.351	0.363	0.329	0.367	-0.159	0.224	0.129	0.224	0.062	0.065	0.151	0.314	0.343	0.25	0.336	0.415	0.33	0.267	0.127	0.014	0.402	0.173	0.313	0.489
5486472	Erbb4	1	68.6071	exon 2		0.39	0.324	0.37	0.379	0.32	0.111	0.214	0.138	0.359	0.143	0.297	0.419	0.58	0.372	0.521	0.468	0.468	0.564	0.473	0.546	0.615	0.532	0.445	0.527	-0.031	0.357	0.278	0.414	0.203	0.31	0.005	0.396	0.329	0.07	0.398	0.5	0.444	0.285	0.322	0.092	0.449	0.355	0.485	0.466
5448483	Erbb4	1	68.787	exon 1		0.496	0.456	0.379	0.462	0.335	0.127	0.511	-0.042	0.249	0.233	0.417	0.325	0.416	0.393	0.536	0.518	0.56	0.459	0.522	0.506	0.524	0.43	0.391	0.331	-0.103	0.213	-0.069	-0.023	-0.027	0.036	0.151	0.481	0.374	0.278	0.451	0.542	0.334	0.438	0.21	0.153	0.559	0.381	0.652	0.453
5209422	Erbb4	1	69.1543	exon 1 and 5' UTR		0.137	0.116	0.04	0.112	-0.046	0.03	0.206	-0.036	-0.094	0.116	0.083	0.1	0.029	0.246	0.209	0.195	0.228	0.067	0.327	0.099	0.077	0.096	0.111	0.039	-0.036	0.123	-0.149	-0.225	-0.073	-0.223	0.313	0.212	0.163	0.31	0.168	0.241	-0.059	0.29	-0.005	0.044	0.237	0.254	0.331	0.241
4480674	Tnr	1	161.78	exon 3		0.448	0.311	0.285	0.364	0.207	0.211	0.421	0.262	0.667	0.531	0.567	0.631	0.662	0.633	0.756	0.742	0.708	0.77	0.705	0.767	0.739	0.72	0.642	0.564	-0.075	0.518	0.218	0.327	0.417	0.337	0.654	0.814	0.756	0.195	0.661	0.696	0.513	0.548	0.329	0.17	1	0.764	0.699	0.429
4801777	Tnr	1	161.782	exon 4		0.393	0.305	0.309	0.467	0.198	0.402	0.42	0.228	0.578	0.651	0.604	0.651	0.616	0.692	0.776	0.787	0.746	0.723	0.78	0.777	0.76	0.74	0.681	0.596	-0.026	0.622	0.307	0.435	0.538	0.322	0.43	0.6	0.568	0.088	0.583	0.58	0.378	0.458	0.328	0.047	0.764	1	0.482	0.228
5210107	Tnr	1	161.788	exon 5		0.335	0.308	0.268	0.401	0.15	0.105	0.389	-0.088	0.275	0.106	0.261	0.334	0.346	0.343	0.514	0.561	0.523	0.511	0.537	0.495	0.569	0.467	0.366	0.233	-0.227	0.217	-0.085	-0.007	0.012	0.112	0.43	0.549	0.439	0.095	0.395	0.553	0.389	0.453	0.216	0.285	0.699	0.482	1	0.653
5215274	Tnr	1	161.791	exon 6		0.279	0.302	0.317	0.31	0.319	0.072	0.291	-0.026	0.344	-0.049	0.171	0.276	0.277	0.209	0.367	0.383	0.347	0.44	0.358	0.41	0.442	0.351	0.287	0.193	-0.176	0.15	-0.046	0.052	0.08	0.334	0.288	0.408	0.362	-0.025	0.406	0.462	0.367	0.404	0.143	0.398	0.429	0.228	0.653	1
4464580	Tnr	1	161.794	exon 7		-0.101	0.073	0.157	0.143	0.141	-0.124	0.139	0.008	0.365	-0.003	0.053	0.169	0.122	0.146	0.211	0.234	0.179	0.289	0.153	0.262	0.232	0.158	0.16	0.08	-0.091	0.165	0.126	0.16	0.306	0.375	0.398	0.292	0.344	0.072	0.388	0.296	0.268	0.281	0.201	0.435	0.273	0.21	0.3	0.57
4324345	Tnr	1	161.798	exon 8		0.044	-0.052	0.089	0.193	0.196	0.181	0.17	-0.049	-0.435	-0.22	-0.36	-0.4	-0.466	-0.451	-0.516	-0.551	-0.468	-0.567	-0.437	-0.442	-0.513	-0.419	-0.462	-0.392	-0.351	-0.344	-0.293	-0.414	-0.438	-0.341	-0.15	-0.528	-0.382	-0.131	-0.565	-0.55	-0.468	-0.449	-0.543	-0.458	-0.376	-0.256	-0.214	-0.086
4438965	Tnr	1	161.804	exon 9		-0.182	0.043	0.004	-0.095	0.108	-0.184	0.005	-0.179	-0.443	-0.576	-0.571	-0.618	-0.52	-0.589	-0.656	-0.633	-0.589	-0.597	-0.587	-0.641	-0.596	-0.62	-0.676	-0.557	-0.205	-0.493	-0.364	-0.477	-0.406	-0.196	-0.385	-0.533	-0.459	0.081	-0.444	-0.618	-0.441	-0.415	-0.343	-0.066	-0.422	-0.479	-0.054	0.059
4527685	Tnr	1	161.815	exon 10		-0.06	-0.094	-0.085	-0.034	0.096	-0.2	0.042	-0.141	-0.339	-0.492	-0.522	-0.512	-0.516	-0.562	-0.631	-0.612	-0.6	-0.57	-0.592	-0.574	-0.569	-0.547	-0.601	-0.52	-0.208	-0.491	-0.299	-0.397	-0.385	-0.235	-0.472	-0.607	-0.591	-0.215	-0.511	-0.621	-0.492	-0.486	-0.523	-0.165	-0.435	-0.545	-0.299	0.057
5570879	Tnr	1	161.815	exon 10		0.062	0.153	0.275	0.239	0.421	0.129	0.306	-0.343	-0.057	-0.443	-0.348	-0.302	-0.12	-0.359	-0.277	-0.24	-0.315	-0.159	-0.342	-0.201	-0.141	-0.246	-0.328	-0.291	-0.344	-0.375	-0.212	-0.1	-0.114	0.139	-0.268	-0.178	-0.128	-0.218	-0.027	-0.135	-0.098	-0.211	-0.095	0.134	-0.132	-0.164	-0.041	0.318
4786123	Tnr	1	161.816	exon 11		-0.16	-0.124	0.009	0.021	0.124	-0.05	-0.074	0.035	0.021	-0.319	-0.328	-0.293	-0.1	-0.388	-0.394	-0.431	-0.421	-0.233	-0.506	-0.321	-0.291	-0.302	-0.378	-0.233	-0.239	-0.278	0	0.11	-0.062	0.167	-0.049	-0.168	-0.046	-0.013	-0.188	-0.332	0.01	-0.334	0.011	-0.033	-0.145	-0.319	-0.145	0.005
4600217	Tnr	1	161.816	exon 11		-0.029	-0.064	-0.011	0.203	-0.047	0	0.068	-0.547	-0.126	-0.458	-0.362	-0.221	-0.258	-0.229	-0.115	-0.047	-0.159	-0.108	-0.14	-0.143	-0.013	-0.172	-0.252	-0.361	-0.326	-0.363	-0.305	-0.318	-0.202	0.069	0.108	0.046	-0.01	-0.195	0.058	0.113	0.027	0.071	0.02	0.357	-0.01	-0.011	0.238	0.349
5533970	Tnr	1	161.817	exon 12		0.18	0.039	0.08	0.349	0.185	-0.146	0.2	-0.371	-0.247	-0.441	-0.271	-0.285	-0.295	-0.275	-0.213	-0.227	-0.238	-0.261	-0.204	-0.23	-0.143	-0.243	-0.3	-0.311	-0.171	-0.345	-0.286	-0.285	-0.317	-0.063	-0.492	-0.339	-0.45	-0.215	-0.181	-0.212	-0.315	-0.241	-0.335	-0.003	-0.203	-0.235	0.122	0.336
5522287	Tnr	1	161.818	exon 13		-0.017	-0.076	-0.092	-0.023	0.026	-0.238	0.01	-0.298	-0.38	-0.39	-0.345	-0.439	-0.567	-0.433	-0.472	-0.461	-0.429	-0.515	-0.395	-0.457	-0.412	-0.42	-0.45	-0.495	-0.101	-0.399	-0.254	-0.453	-0.466	-0.198	-0.329	-0.546	-0.462	-0.185	-0.414	-0.415	-0.393	-0.283	-0.524	-0.09	-0.386	-0.459	-0.136	0.152
4630931	Tnr	1	161.819	exon 14		-0.063	0.091	0.072	0.114	0.181	-0.047	0.158	-0.254	-0.552	-0.439	-0.492	-0.632	-0.63	-0.534	-0.645	-0.672	-0.561	-0.683	-0.565	-0.599	-0.608	-0.611	-0.634	-0.536	-0.242	-0.509	-0.383	-0.534	-0.537	-0.343	-0.487	-0.684	-0.58	-0.027	-0.585	-0.65	-0.558	-0.521	-0.547	-0.343	-0.529	-0.467	-0.282	-0.089
4515784	Tnr	1	161.822	exon 15		0.083	0.179	0.15	0.122	0.364	-0.087	0.075	-0.294	-0.25	-0.578	-0.519	-0.509	-0.463	-0.651	-0.608	-0.578	-0.611	-0.473	-0.612	-0.479	-0.455	-0.497	-0.574	-0.524	-0.402	-0.545	-0.381	-0.261	-0.306	0.102	-0.468	-0.448	-0.384	-0.12	-0.268	-0.429	-0.226	-0.336	-0.328	0.099	-0.362	-0.474	-0.162	0.18
5596901	Tnr	1	161.825	exon 16		0.121	0.183	0.271	0.338	0.413	0.061	0.253	-0.246	-0.316	-0.354	-0.331	-0.382	-0.476	-0.432	-0.412	-0.387	-0.37	-0.418	-0.362	-0.322	-0.326	-0.347	-0.405	-0.404	-0.386	-0.383	-0.357	-0.421	-0.415	-0.134	-0.404	-0.474	-0.401	-0.084	-0.301	-0.391	-0.302	-0.229	-0.394	-0.079	-0.304	-0.25	-0.078	0.245
4953320	Tnr	1	161.826	exon 17		0.297	0.214	0.295	0.296	0.165	0.405	0.376	0.213	0.508	0.392	0.388	0.555	0.525	0.482	0.554	0.637	0.573	0.637	0.553	0.597	0.611	0.607	0.508	0.412	-0.18	0.381	0.145	0.253	0.285	0.23	0.65	0.612	0.633	0.092	0.539	0.575	0.535	0.56	0.336	0.257	0.708	0.649	0.565	0.487
5297137	Tnr	1	161.827	exon 18		0.269	0.099	0.099	0.263	0.115	0.252	0.363	0.293	0.514	0.561	0.509	0.514	0.437	0.522	0.539	0.53	0.524	0.502	0.525	0.566	0.468	0.504	0.491	0.416	-0.047	0.448	0.192	0.225	0.359	0.205	0.799	0.63	0.742	0.274	0.523	0.483	0.423	0.488	0.263	0.077	0.714	0.666	0.366	0.226
4531073	Tnr	1	161.843	exon 19		0.634	0.368	0.51	0.663	0.42	0.328	0.465	0.208	0.461	0.44	0.591	0.624	0.543	0.525	0.697	0.64	0.679	0.619	0.676	0.731	0.712	0.715	0.623	0.548	-0.166	0.449	0.153	0.212	0.109	0.255	0.331	0.534	0.489	0.078	0.481	0.611	0.411	0.483	0.124	-0.01	0.668	0.588	0.656	0.655
5355672	Tnr	1	161.845	exon 20		0.297	0.06	0.14	0.322	0.076	0.26	0.222	0.194	0.498	0.445	0.448	0.575	0.543	0.512	0.644	0.643	0.592	0.645	0.586	0.662	0.643	0.621	0.571	0.489	-0.161	0.421	0.193	0.319	0.265	0.261	0.854	0.78	0.827	0.22	0.62	0.721	0.714	0.662	0.511	0.288	0.761	0.651	0.554	0.409
4426998	Tnr	1	161.849	exon 21		0.322	0.237	0.327	0.388	0.3	0.202	0.345	0.234	0.663	0.39	0.432	0.565	0.546	0.455	0.618	0.595	0.552	0.664	0.528	0.69	0.613	0.605	0.551	0.467	-0.149	0.472	0.249	0.39	0.457	0.469	0.626	0.674	0.669	0.064	0.576	0.621	0.53	0.44	0.268	0.259	0.73	0.592	0.532	0.601
4545683	Tnr	1	161.853	exon 22		0.481	0.191	0.171	0.394	0.159	0.159	0.179	0.306	0.567	0.503	0.551	0.63	0.524	0.523	0.649	0.64	0.623	0.606	0.677	0.67	0.684	0.691	0.611	0.484	-0.05	0.524	0.27	0.284	0.275	0.286	0.464	0.527	0.528	0.11	0.458	0.542	0.457	0.522	0.148	0.076	0.694	0.615	0.56	0.533
4365453	Tnr	1	161.854	exon 23		0.39	0.172	0.245	0.4	0.24	0.25	0.287	0.008	0.408	0.336	0.414	0.452	0.396	0.372	0.527	0.565	0.502	0.446	0.553	0.51	0.577	0.522	0.439	0.278	-0.239	0.282	0.075	0.079	0.097	0.093	0.438	0.407	0.447	0.106	0.449	0.514	0.359	0.537	0.207	0.158	0.587	0.569	0.482	0.473
4305053	Rxrg	1	169.529	exon 1		0.151	0.174	0.176	0.093	0.227	-0.013	-0.066	0.25	0.629	0.158	0.251	0.377	0.383	0.239	0.359	0.335	0.28	0.511	0.24	0.487	0.446	0.389	0.369	0.392	0.167	0.361	0.312	0.485	0.569	1	0.207	0.491	0.515	0.094	0.639	0.397	0.459	0.359	0.436	0.484	0.337	0.322	0.112	0.334
5403337	Rxrg	1	169.544	exon 2		0.097	-0.015	0.097	0.113	-0.006	0.225	0.206	0.117	0.382	0.323	0.333	0.423	0.345	0.402	0.458	0.452	0.415	0.469	0.378	0.471	0.386	0.408	0.416	0.329	-0.128	0.27	0.096	0.207	0.225	0.207	1	0.733	0.825	0.24	0.545	0.64	0.586	0.57	0.445	0.32	0.654	0.43	0.43	0.288
4712544	Rxrg	1	169.555	exon 3		0.301	0.186	0.2	0.252	0.075	0.155	0.173	0.182	0.542	0.389	0.431	0.562	0.631	0.576	0.717	0.673	0.641	0.76	0.606	0.702	0.673	0.626	0.594	0.557	-0.009	0.427	0.155	0.324	0.354	0.491	0.733	1	0.915	0.401	0.853	0.866	0.774	0.752	0.673	0.487	0.814	0.6	0.549	0.408
4996384	Rxrg	1	169.557	exon 4		0.293	0.204	0.294	0.241	0.201	0.264	0.206	0.235	0.533	0.432	0.474	0.547	0.583	0.532	0.639	0.603	0.585	0.682	0.532	0.677	0.613	0.601	0.58	0.564	-0.051	0.428	0.215	0.368	0.329	0.515	0.825	0.915	1	0.471	0.829	0.817	0.811	0.769	0.687	0.444	0.756	0.568	0.439	0.362
4568885	Rxrg	1	169.561	exon 5		0.174	0.199	0.215	0.132	0.074	0.008	0.053	0.172	-0.089	0.187	0.147	0.082	0.124	0.229	0.149	0.073	0.208	0.082	0.164	0.085	0.052	0.106	0.089	0.21	0.044	0.128	-0.064	-0.097	-0.185	0.094	0.24	0.401	0.471	1	0.488	0.33	0.424	0.556	0.441	0.246	0.195	0.088	0.095	-0.025
4759245	Rxrg	1	169.561	exon 6		0.257	0.178	0.231	0.213	0.118	0.078	0.098	0.125	0.547	0.374	0.486	0.584	0.566	0.582	0.706	0.682	0.636	0.729	0.623	0.688	0.694	0.635	0.611	0.557	0.115	0.457	0.215	0.386	0.391	0.639	0.545	0.853	0.829	0.488	1	0.852	0.765	0.867	0.71	0.618	0.661	0.583	0.395	0.406
5525073	Rxrg	1	169.563	exon 7		0.301	0.154	0.271	0.278	0.049	0.143	0.128	0.029	0.447	0.39	0.515	0.628	0.584	0.642	0.782	0.765	0.709	0.746	0.708	0.734	0.746	0.707	0.701	0.581	0.028	0.447	0.238	0.361	0.287	0.397	0.64	0.866	0.817	0.33	0.852	1	0.785	0.866	0.682	0.557	0.696	0.58	0.553	0.462
5495330	Rxrg	1	169.565	exon 8		0.109	0.005	0.091	0.127	-0.016	0.07	-0.117	0.176	0.387	0.254	0.327	0.495	0.542	0.442	0.563	0.55	0.508	0.654	0.46	0.569	0.613	0.563	0.535	0.547	0.045	0.364	0.275	0.468	0.21	0.459	0.586	0.774	0.811	0.424	0.765	0.785	1	0.807	0.858	0.594	0.513	0.378	0.389	0.367
5012352	Rxrg	1	169.565	exon 8		0.284	0.096	0.143	0.194	0	0.088	0.012	0.031	0.303	0.32	0.447	0.53	0.431	0.531	0.63	0.641	0.608	0.584	0.623	0.571	0.63	0.59	0.565	0.465	0.062	0.341	0.105	0.176	0.061	0.359	0.57	0.752	0.769	0.556	0.867	0.866	0.807	1	0.724	0.615	0.548	0.458	0.453	0.404
4459448	Rxrg	1	169.566	exon 9		-0.097	-0.072	-0.032	-0.036	-0.165	-0.035	-0.245	0.063	0.282	0.139	0.184	0.35	0.468	0.367	0.445	0.453	0.389	0.523	0.344	0.393	0.487	0.398	0.389	0.44	0.109	0.262	0.256	0.43	0.22	0.436	0.445	0.673	0.687	0.441	0.71	0.682	0.858	0.724	1	0.638	0.329	0.328	0.216	0.143
5504215	Rxrg	1	169.569	exon 10		-0.155	-0.075	-0.096	-0.138	-0.165	-0.26	-0.25	-0.407	0.069	-0.285	-0.17	-0.039	-0.028	-0.02	0.112	0.189	0.025	0.216	0.043	0.077	0.177	0.03	0.031	-0.097	-0.056	-0.128	-0.139	0.033	0.085	0.484	0.32	0.487	0.444	0.246	0.618	0.557	0.594	0.615	0.638	1	0.17	0.047	0.285	0.398
5201797	Gad2	2	22.4782	exon 1		0.17	-0.13	-0.002	0.077	-0.066	0.223	0.168	0.15	0.007	0.216	0.183	0.166	-0.094	0.137	0.053	0.08	0.106	0.003	0.121	0.059	-0.003	0.12	0.108	-0.038	0.024	0.09	-0.054	-0.169	-0.099	-0.099	0.296	0.023	0.028	-0.149	-0.105	-0.036	-0.198	0.024	-0.356	-0.185	0.131	0.036	0.136	0.08
4783457	Gad2	2	22.4782	exon 1		0.346	0.042	0.176	0.255	0.066	0.208	0.276	0.29	0.197	0.651	0.658	0.489	0.209	0.528	0.438	0.406	0.483	0.261	0.476	0.448	0.326	0.481	0.526	0.418	0.203	0.424	0.254	0.164	0.073	-0.099	0.224	0.149	0.219	0.118	0.177	0.27	0.059	0.266	-0.149	-0.303	0.329	0.321	0.045	-0.122
5312346	Gad2	2	22.479	exon 2		0.453	0.101	0.247	0.336	0.142	0.335	0.416	0.388	0.024	0.606	0.539	0.354	0.12	0.408	0.263	0.207	0.356	0.067	0.341	0.277	0.128	0.332	0.336	0.329	0.075	0.331	0.119	-0.027	-0.113	-0.261	0.217	0.029	0.135	0.24	-0.024	0.063	-0.09	0.115	-0.294	-0.506	0.256	0.27	0.038	-0.138
4979712	Gad2	2	22.4792	exon 3		0.214	0.026	0.134	0.129	0.092	0.221	0.16	0.149	-0.102	0.403	0.374	0.14	-0.046	0.164	0.044	0.048	0.125	-0.106	0.087	0.094	-0.011	0.139	0.184	0.156	0.065	0.115	0.084	0.006	-0.186	-0.23	0.006	-0.13	0.045	0.171	-0.105	-0.009	-0.007	0.065	-0.135	-0.338	-0.029	0.011	-0.216	-0.374
4867189	Gad2	2	22.4804	exon 4		0.098	-0.216	-0.074	-0.081	0.086	-0.032	-0.226	-0.04	-0.168	-0.041	-0.029	-0.224	-0.214	-0.298	-0.277	-0.316	-0.303	-0.303	-0.323	-0.21	-0.219	-0.189	-0.171	-0.161	0.019	-0.206	-0.003	-0.046	-0.264	0.027	-0.323	-0.307	-0.187	-0.133	-0.229	-0.238	-0.1	-0.18	-0.191	-0.129	-0.364	-0.408	-0.501	-0.224
5035400	Gad2	2	22.4849	exon 5		0.047	0.027	0.151	0.018	0.133	0.203	0.074	0.22	-0.332	0.101	-0.017	-0.156	-0.135	-0.145	-0.277	-0.34	-0.172	-0.312	-0.282	-0.229	-0.37	-0.202	-0.158	-0.032	-0.023	-0.109	-0.079	-0.153	-0.379	-0.333	-0.109	-0.195	-0.074	0.313	-0.282	-0.22	-0.02	-0.14	-0.153	-0.334	-0.362	-0.404	-0.411	-0.312
4895393	Gad2	2	22.4855	exon 6		-0.093	-0.152	0.029	-0.022	0.006	0.036	-0.171	0.093	0.28	0.135	0.169	0.196	0.285	0.094	0.17	0.17	0.125	0.28	0.029	0.233	0.232	0.231	0.236	0.21	-0.049	0.124	0.277	0.417	0.145	0.231	0.349	0.333	0.453	0.075	0.257	0.347	0.605	0.256	0.421	0.274	0.16	-0.029	0.024	0.068
4978173	Gad2	2	22.4905	exon 7		0.307	0.079	0.246	0.327	0.088	0.348	0.192	0.209	0.497	0.711	0.731	0.734	0.65	0.723	0.831	0.824	0.785	0.73	0.793	0.808	0.773	0.807	0.822	0.664	0.07	0.619	0.38	0.472	0.38	0.19	0.56	0.666	0.679	0.131	0.617	0.792	0.609	0.653	0.45	0.142	0.645	0.742	0.374	0.202
5292148	Gad2	2	22.5058	exon 8		0.32	0.136	0.332	0.349	0.162	0.383	0.167	0.257	0.376	0.635	0.696	0.638	0.637	0.632	0.72	0.676	0.716	0.623	0.663	0.711	0.686	0.719	0.725	0.672	0.043	0.526	0.347	0.426	0.168	0.138	0.483	0.603	0.68	0.313	0.543	0.719	0.677	0.624	0.523	0.053	0.512	0.547	0.315	0.154
4801718	Gad2	2	22.5218	exon 9		0.156	0.158	0.339	0.295	0.284	0.214	0.164	0.07	0.616	0.3	0.464	0.56	0.532	0.387	0.595	0.635	0.529	0.665	0.483	0.67	0.663	0.603	0.585	0.439	-0.098	0.394	0.27	0.508	0.444	0.53	0.434	0.561	0.584	-0.075	0.636	0.66	0.629	0.525	0.458	0.449	0.474	0.489	0.416	0.591
4780568	Gad2	2	22.5238	exon 10		0.317	0.107	0.235	0.317	0.191	0.292	0.192	0.056	0.497	0.491	0.568	0.552	0.52	0.481	0.65	0.678	0.606	0.621	0.595	0.666	0.663	0.64	0.628	0.411	-0.077	0.388	0.175	0.278	0.25	0.264	0.479	0.625	0.626	0.051	0.58	0.703	0.583	0.609	0.349	0.299	0.566	0.522	0.383	0.406
5366981	Gad2	2	22.5252	exon 11		0.327	0.137	0.361	0.416	0.287	0.352	0.15	0.157	0.297	0.521	0.594	0.508	0.375	0.436	0.534	0.516	0.541	0.413	0.533	0.577	0.532	0.574	0.582	0.437	-0.074	0.385	0.165	0.177	0.037	0.124	0.281	0.353	0.435	0.185	0.378	0.515	0.429	0.514	0.208	0.017	0.304	0.378	0.192	0.28
4346584	Gad2	2	22.5295	exon 12		0.319	0.162	0.358	0.46	0.197	0.307	0.328	0.211	0.38	0.622	0.622	0.579	0.519	0.626	0.678	0.681	0.688	0.593	0.661	0.681	0.632	0.666	0.663	0.514	-0.039	0.503	0.235	0.261	0.198	0.088	0.421	0.563	0.565	0.233	0.485	0.64	0.485	0.55	0.289	0.099	0.546	0.573	0.402	0.351
4548365	Gad2	2	22.5368	exon 13		0.368	0.193	0.398	0.502	0.26	0.364	0.397	0.223	0.349	0.665	0.699	0.615	0.522	0.655	0.702	0.704	0.734	0.576	0.738	0.691	0.655	0.7	0.694	0.526	-0.002	0.546	0.224	0.223	0.164	-0.009	0.293	0.427	0.429	0.181	0.425	0.561	0.358	0.503	0.139	-0.038	0.493	0.602	0.422	0.385
5217078	Gad2	2	22.5405	exon 14		0.385	0.294	0.442	0.55	0.418	0.403	0.344	0.273	0.534	0.486	0.526	0.572	0.667	0.52	0.686	0.656	0.659	0.711	0.619	0.761	0.734	0.683	0.637	0.592	-0.138	0.498	0.263	0.405	0.3	0.329	0.351	0.602	0.605	0.1	0.529	0.596	0.58	0.467	0.385	0.095	0.576	0.622	0.455	0.515
4664559	Gad2	2	22.5409	exon 15		0.417	0.134	0.326	0.514	0.198	0.369	0.354	0.305	0.302	0.676	0.682	0.63	0.525	0.667	0.698	0.689	0.749	0.561	0.752	0.682	0.668	0.716	0.687	0.567	0.018	0.557	0.258	0.178	0.05	-0.096	0.333	0.413	0.435	0.25	0.371	0.526	0.4	0.532	0.156	-0.129	0.519	0.584	0.441	0.287
4374328	Gad2	2	22.5457	exon 16		0.431	0.201	0.371	0.572	0.308	0.349	0.406	0.167	0.436	0.498	0.607	0.639	0.577	0.603	0.727	0.741	0.741	0.653	0.754	0.73	0.775	0.737	0.663	0.52	-0.069	0.478	0.154	0.167	0.095	0.128	0.296	0.492	0.447	0.11	0.506	0.581	0.407	0.554	0.207	0.02	0.602	0.605	0.587	0.515
4672270	Slc1a2	2	102.576	exon 2		0.272	0.207	0.315	0.349	0.106	0.146	0.198	0.124	0.523	0.384	0.56	0.628	0.556	0.621	0.746	0.674	0.701	0.705	0.639	0.702	0.679	0.654	0.656	0.555	0.06	0.431	0.208	0.317	0.28	0.413	0.57	0.778	0.682	0.248	0.741	0.825	0.599	0.673	0.499	0.346	0.638	0.481	0.525	0.499
4721985	Slc1a2	2	102.578	exon 3		0.239	0.096	0.244	0.308	-0.029	0.218	0.09	0.15	0.443	0.471	0.518	0.649	0.626	0.661	0.777	0.743	0.725	0.757	0.688	0.716	0.725	0.721	0.71	0.6	0.027	0.493	0.31	0.422	0.299	0.285	0.606	0.82	0.727	0.218	0.685	0.896	0.742	0.718	0.626	0.378	0.639	0.581	0.51	0.377
5460236	Slc1a2	2	102.58	exon 4		0.2	0.076	0.171	0.241	-0.1	0.144	0.087	0.151	0.495	0.523	0.59	0.691	0.614	0.743	0.819	0.79	0.765	0.753	0.754	0.743	0.742	0.743	0.756	0.631	0.111	0.551	0.371	0.44	0.381	0.259	0.692	0.802	0.753	0.247	0.706	0.911	0.702	0.74	0.589	0.353	0.701	0.646	0.508	0.36
4784820	Slc1a2	2	102.584	exon 5		0.318	0.07	0.206	0.343	0.074	0.223	0.076	0.123	0.593	0.41	0.5	0.656	0.623	0.575	0.775	0.748	0.668	0.803	0.66	0.778	0.794	0.741	0.702	0.576	-0.033	0.467	0.294	0.474	0.396	0.48	0.576	0.816	0.724	-0.003	0.721	0.842	0.719	0.66	0.538	0.397	0.71	0.626	0.502	0.48
5416612	Slc1a2	2	102.589	exon 6		0.182	0.068	0.237	0.213	0.111	0.186	-0.039	0.123	0.571	0.366	0.426	0.542	0.542	0.428	0.625	0.605	0.526	0.697	0.487	0.65	0.651	0.622	0.609	0.474	-0.052	0.408	0.349	0.517	0.422	0.518	0.509	0.688	0.672	-0.008	0.639	0.756	0.734	0.594	0.556	0.48	0.537	0.482	0.335	0.437
5476958	Slc1a2	2	102.596	exon 7		0.217	0.062	0.185	0.277	-0.116	0.148	0.073	0.094	0.282	0.553	0.552	0.586	0.425	0.687	0.717	0.686	0.7	0.564	0.732	0.588	0.604	0.652	0.663	0.482	0.127	0.498	0.276	0.203	0.196	0.062	0.44	0.563	0.486	0.277	0.543	0.744	0.448	0.674	0.361	0.218	0.516	0.59	0.386	0.247
4657193	Slc1a2	2	102.601	exon 8		0.263	-0.04	0.09	0.346	-0.091	0.094	-0.046	-0.04	0.161	0.244	0.275	0.44	0.249	0.452	0.528	0.5	0.467	0.426	0.562	0.409	0.504	0.494	0.451	0.278	-0.014	0.292	0.138	0.081	0.043	0.086	0.259	0.415	0.289	0.121	0.438	0.588	0.348	0.583	0.256	0.257	0.374	0.412	0.36	0.351
5282443	Slc1a2	2	102.607	exon 9		0.008	-0.084	-0.021	0.103	-0.301	-0.064	-0.086	-0.214	-0.288	0.142	0.089	0.01	-0.152	0.255	0.159	0.132	0.194	-0.04	0.282	-0.035	0.053	0.089	0.102	-0.061	0.072	0.059	-0.029	-0.231	-0.235	-0.292	0.062	0.015	-0.027	0.346	0.091	0.248	-0.012	0.333	0.024	0.117	0.031	0.145	0.185	-0.018
5296991	Slc1a2	2	102.618	exon 10		-0.178	-0.143	-0.105	-0.118	-0.251	-0.181	-0.19	-0.153	-0.505	-0.176	-0.244	-0.308	-0.506	-0.188	-0.364	-0.395	-0.277	-0.483	-0.256	-0.473	-0.462	-0.356	-0.316	-0.37	0.039	-0.271	-0.181	-0.447	-0.475	-0.42	-0.143	-0.385	-0.342	0.288	-0.285	-0.23	-0.276	-0.02	-0.27	-0.066	-0.416	-0.437	-0.225	-0.212
4844674	Slc1a2	2	102.622	exon 11		-0.044	-0.12	-0.177	-0.157	-0.22	-0.229	-0.265	-0.154	-0.525	-0.286	-0.294	-0.431	-0.55	-0.35	-0.506	-0.558	-0.427	-0.625	-0.412	-0.605	-0.561	-0.489	-0.47	-0.444	0.029	-0.407	-0.242	-0.485	-0.541	-0.359	-0.314	-0.502	-0.437	0.287	-0.362	-0.378	-0.334	-0.125	-0.307	-0.103	-0.527	-0.555	-0.367	-0.228
4947559	Bdnf	2	109.515	exon 1 (non-coding)		0.212	-0.062	-0.18	0.187	0.051	-0.007	-0.082	-0.19	-0.144	-0.162	-0.221	-0.342	-0.217	-0.328	-0.319	-0.33	-0.329	-0.334	-0.277	-0.319	-0.198	-0.273	-0.336	-0.382	-0.207	-0.324	-0.184	-0.266	-0.242	-0.019	-0.359	-0.295	-0.267	-0.073	-0.304	-0.333	-0.236	-0.261	-0.213	-0.127	-0.184	-0.149	-0.158	-0.182
5340436	Bdnf	2	109.516	exon 2 (non-coding)		-0.181	0.034	-0.111	-0.159	-0.152	-0.321	-0.198	-0.003	-0.164	0.001	-0.151	-0.207	-0.17	-0.017	-0.067	-0.14	-0.073	-0.032	-0.019	-0.112	-0.13	-0.126	-0.093	-0.099	0.009	0.019	-0.061	-0.051	-0.034	-0.077	0.053	0.061	0.041	0.38	0.051	0.012	0.117	0.096	0.039	0.185	0.074	-0.048	0.11	-0.007
5245416	Bdnf	2	109.516	exon 2 (non-coding)		0.239	0.306	0.284	0.26	0.273	0.09	0.337	0.181	0.408	0.406	0.464	0.377	0.376	0.39	0.501	0.372	0.451	0.415	0.433	0.464	0.348	0.376	0.423	0.348	0.059	0.389	0.187	0.216	0.346	0.043	0.188	0.312	0.204	-0.026	0.244	0.295	0.009	0.053	-0.122	-0.204	0.465	0.368	0.282	0.193
5567718	Bdnf	2	109.516	exon 2 (non-coding)		-0.041	-0.263	-0.082	-0.054	0.059	-0.057	-0.115	0.041	-0.02	-0.174	-0.11	-0.127	0.024	-0.195	-0.082	-0.149	-0.119	-0.006	-0.143	-0.066	-0.027	-0.082	-0.142	-0.074	0.012	-0.137	-0.22	-0.178	-0.239	0.19	-0.001	0.098	0.047	0.051	0.117	-0.11	0.062	0.009	-0.016	0.07	-0.036	-0.238	0.023	0.239
5477979	Bdnf	2	109.516	exon 2 (non-coding)		-0.027	-0.171	-0.243	-0.195	-0.133	-0.254	-0.06	0.314	0.032	0.06	-0.025	-0.013	-0.107	-0.09	-0.203	-0.271	-0.201	-0.206	-0.173	-0.178	-0.286	-0.136	-0.106	-0.069	0.203	0.004	0.066	-0.09	0.034	-0.153	-0.071	-0.259	-0.285	-0.194	-0.338	-0.39	-0.454	-0.393	-0.553	-0.465	-0.046	-0.256	-0.199	-0.247
4657891	Bdnf	2	109.516	exon 2 (non-coding)		-0.121	-0.172	-0.213	-0.178	-0.133	-0.118	-0.2	-0.347	-0.36	-0.417	-0.438	-0.413	-0.341	-0.422	-0.342	-0.288	-0.374	-0.264	-0.33	-0.332	-0.294	-0.323	-0.344	-0.41	-0.277	-0.45	-0.436	-0.373	-0.408	-0.149	0.073	0.022	0.006	-0.072	-0.136	-0.024	0.15	0.06	0.007	0.347	-0.136	-0.326	0.091	0.279
5581164	Bdnf	2	109.516	exon 2 (non-coding)		0.077	-0.012	-0.043	-0.122	-0.008	-0.071	-0.079	0.303	0.089	0.104	0.062	-0.03	-0.113	-0.069	-0.182	-0.179	-0.138	-0.157	-0.166	-0.13	-0.151	-0.056	-0.084	-0.021	0.121	0.077	0.253	0.114	0.067	0.132	-0.043	-0.25	-0.078	-0.063	-0.257	-0.311	-0.168	-0.21	-0.201	-0.204	-0.037	-0.077	-0.153	-0.081
4938736	Bdnf	2	109.516	exon 2 (non-coding)		-0.278	-0.107	-0.368	-0.501	-0.213	-0.224	-0.24	0.262	0.12	-0.001	-0.134	-0.006	0.022	-0.07	-0.175	-0.103	-0.158	0.002	-0.14	-0.139	-0.149	-0.078	-0.071	-0.014	0.259	0.042	0.065	0.131	0.189	0.098	-0.078	-0.052	-0.071	-0.107	-0.052	-0.231	0.009	-0.082	0.007	0.038	-0.075	-0.136	-0.305	-0.063
5252169	Bdnf	2	109.517	exon 3 (non-coding)		-0.216	-0.329	-0.349	-0.176	-0.422	-0.22	-0.348	0.123	-0.397	-0.14	-0.311	-0.232	-0.197	-0.106	-0.291	-0.368	-0.26	-0.34	-0.234	-0.42	-0.35	-0.284	-0.308	-0.145	0.123	-0.127	-0.022	-0.195	-0.323	-0.287	-0.02	-0.151	-0.148	0.36	-0.264	-0.268	-0.098	-0.113	0.031	-0.2	-0.275	-0.281	-0.233	-0.297
5400103	Bdnf	2	109.533	exon 4 (non-coding)		0.221	-0.035	0.153	0.186	0.098	0.288	0.076	-0.08	-0.255	0.137	-0.061	-0.202	-0.237	-0.17	-0.15	-0.172	-0.16	-0.193	-0.139	-0.124	-0.158	-0.085	-0.139	-0.185	-0.362	-0.12	-0.157	-0.106	-0.226	-0.169	0.109	-0.083	0.008	0.093	-0.168	-0.091	-0.013	-0.06	-0.145	-0.093	0.084	0.105	-0.003	-0.291
4851999	Bdnf	2	109.534	exon 6 (non-coding)		-0.107	-0.445	-0.155	0.042	-0.241	-0.076	-0.212	0.246	-0.145	-0.013	-0.126	0.07	-0.016	0.009	-0.073	-0.126	-0.088	-0.095	-0.102	-0.099	-0.132	-0.032	-0.045	0.058	0.153	0.068	0.078	0.021	-0.091	0.043	0.047	0.005	-0.076	0.186	-0.045	-0.099	-0.043	-0.055	0.032	-0.085	-0.179	-0.196	-0.15	-0.281
5606529	Bdnf	2	109.534	exon 6 (non-coding)		-0.206	-0.236	-0.196	-0.139	-0.204	-0.164	-0.209	0.256	-0.061	0.148	0.071	0.101	0.175	0.237	0.161	0.147	0.187	0.191	0.205	0.096	0.142	0.145	0.178	0.2	0.243	0.243	0.227	0.101	-0.069	-0.164	0.123	0.159	0.172	0.232	0.033	0.092	0.238	0.208	0.271	0.032	0.063	-0.039	0.161	0.054
4414522	Bdnf	2	109.55	exon 8 (non-coding and coding region)		-0.102	-0.039	0.107	0.108	0.093	0.098	-0.102	0.023	-0.224	-0.087	-0.144	0.01	-0.175	-0.091	-0.171	-0.16	-0.175	-0.181	-0.116	-0.138	-0.163	-0.07	-0.062	-0.003	-0.165	-0.027	0.022	0.114	-0.094	-0.047	-0.009	-0.187	-0.056	0.201	-0.057	-0.064	0.056	0.07	0.183	-0.01	-0.211	-0.058	-0.127	-0.23
4332246	Bdnf	2	109.55	exon 8 (first coding exon)		-0.409	-0.376	-0.359	-0.354	-0.347	-0.256	-0.247	0.002	-0.58	-0.285	-0.455	-0.538	-0.548	-0.398	-0.627	-0.636	-0.54	-0.64	-0.545	-0.672	-0.707	-0.609	-0.56	-0.474	0.155	-0.305	-0.192	-0.377	-0.357	-0.359	-0.217	-0.501	-0.446	0.18	-0.553	-0.618	-0.424	-0.445	-0.352	-0.182	-0.597	-0.588	-0.362	-0.393
5325572	Bdnf	2	109.55	exon 8 (first coding exon)		0.094	0.145	-0.138	-0.052	0.04	0.012	0.097	0.086	0.171	0.005	-0.01	0.087	-0.021	-0.039	-0.021	0.078	0.028	0.024	0.072	0.007	0.046	0.027	-0.024	-0.055	0.053	0.064	-0.016	-0.067	0.125	0.157	-0.073	-0.097	-0.102	-0.157	-0.018	-0.188	-0.159	0.002	-0.048	-0.009	0.082	0.206	0.114	-0.063
5612652	Bdnf	2	109.563	exon 9A (proximal segment, non-coding)		-0.116	-0.182	-0.062	-0.151	-0.004	-0.031	-0.306	0.14	0.02	0.052	0.044	0.075	-0.049	0.023	-0.02	-0.108	-0.098	0.003	-0.034	0.002	-0.035	0.028	0.056	0.136	0.157	0.088	0.109	0.225	0.109	0.183	-0.12	-0.074	-0.042	0.073	0.139	-0.076	0.022	0.032	0.034	-0.059	-0.121	-0.086	-0.412	-0.21
4753264	Bdnf	2	109.563	exon 9A (non-coding)		0.368	0.418	0.528	0.462	0.514	0.617	0.423	0.157	0.144	0.144	0.114	0.14	0.023	0.001	0.039	-0.038	0.054	0.03	0.012	0.131	-0.011	0.105	0.064	0.073	-0.333	0.048	-0.047	0.014	0.052	0.114	0.102	0	0.049	-0.161	-0.086	-0.058	-0.184	-0.153	-0.256	-0.377	0.125	0.215	0.013	0.061
4680085	Bdnf	2	109.564	exon 9 (last coding exon)		0.113	0.149	-0.037	0.115	0.032	0.074	0.332	-0.217	-0.255	-0.196	-0.246	-0.223	-0.244	-0.152	-0.214	-0.171	-0.149	-0.194	-0.11	-0.224	-0.144	-0.172	-0.288	-0.244	-0.234	-0.235	-0.327	-0.294	-0.327	-0.246	-0.041	-0.17	-0.153	0.011	-0.166	-0.206	-0.101	-0.109	-0.212	-0.125	0.068	0.042	0.18	0.084
5150069	Bdnf	2	109.564	exon 9 (3' end of last coding exon)		0.149	0.298	0.168	0.144	0.29	0.201	0.452	-0.105	-0.038	-0.189	-0.163	-0.108	-0.015	-0.081	-0.073	-0.06	-0.031	0.005	-0.011	-0.054	-0.006	-0.071	-0.174	-0.116	-0.234	-0.176	-0.307	-0.312	-0.21	-0.13	-0.025	-0.008	-0.038	-0.122	-0.041	-0.134	-0.184	-0.096	-0.199	-0.184	0.173	0.065	0.222	0.306
4948717	Chrm5	2	112.319	exon 0		-0.01	-0.102	-0.016	-0.172	-0.026	-0.069	-0.179	-0.318	-0.435	-0.428	-0.332	-0.26	-0.296	-0.324	-0.345	-0.284	-0.353	-0.387	-0.275	-0.412	-0.326	-0.319	-0.31	-0.357	-0.18	-0.414	-0.271	-0.379	-0.446	-0.362	-0.113	-0.227	-0.198	0.056	-0.186	-0.031	-0.167	0.061	-0.056	0.138	-0.327	-0.497	-0.107	0.008
4538648	Chrm5	2	112.32	exon 0		0.192	0.354	0.338	0.21	0.328	0.181	0.346	0.025	0.257	0.042	0.158	0.108	0.156	0.02	0.137	0.077	0.149	0.212	0.073	0.213	0.129	0.105	0.103	0.071	-0.163	0.023	-0.09	0.072	0.139	0.139	-0.066	0.079	-0.044	-0.286	0.051	0.053	-0.104	-0.142	-0.186	-0.088	0.115	0.053	0.217	0.247
4450452	Chrm5	2	112.32	exon 0		-0.057	0.176	0.18	0.124	0.024	-0.2	0.078	-0.329	-0.296	-0.398	-0.205	-0.097	-0.222	-0.095	-0.072	-0.036	-0.043	-0.103	0.002	-0.101	-0.023	-0.061	-0.115	-0.113	-0.111	-0.163	-0.223	-0.194	-0.301	-0.144	-0.224	-0.144	-0.223	0.035	-0.023	0.062	-0.019	0.053	-0.105	0.121	-0.097	-0.158	0.393	0.39
5615260	Chgb	2	132.607	exon 1		-0.207	-0.098	-0.287	-0.273	-0.244	-0.298	-0.075	-0.083	-0.515	-0.413	-0.51	-0.576	-0.499	-0.458	-0.607	-0.631	-0.527	-0.594	-0.558	-0.65	-0.658	-0.632	-0.626	-0.479	0.041	-0.435	-0.302	-0.472	-0.39	-0.363	-0.22	-0.403	-0.4	0.174	-0.482	-0.576	-0.426	-0.442	-0.336	-0.202	-0.358	-0.508	-0.139	-0.416
5236794	Chgb	2	132.612	exon 2		0.225	0.409	0.422	0.297	0.464	0.338	0.406	0.073	-0.251	-0.167	-0.164	-0.216	-0.143	-0.229	-0.26	-0.321	-0.182	-0.275	-0.237	-0.164	-0.254	-0.223	-0.28	-0.045	-0.167	-0.158	-0.25	-0.269	-0.24	-0.033	-0.288	-0.251	-0.18	0.143	-0.222	-0.368	-0.309	-0.342	-0.303	-0.442	-0.186	-0.065	-0.073	-0.081
4613287	Chgb	2	132.612	exon 3		0.121	0.29	0.248	0.151	0.274	0.22	0.285	0.113	-0.361	-0.199	-0.226	-0.273	-0.269	-0.271	-0.366	-0.438	-0.258	-0.403	-0.317	-0.292	-0.393	-0.325	-0.355	-0.107	-0.047	-0.194	-0.242	-0.345	-0.331	-0.146	-0.346	-0.39	-0.343	0.068	-0.406	-0.502	-0.444	-0.449	-0.403	-0.546	-0.357	-0.23	-0.197	-0.197
4331565	Chgb	2	132.618	exon 4		0.132	0.296	0.264	0.196	0.298	0.258	0.363	0.018	-0.296	-0.208	-0.198	-0.195	-0.193	-0.168	-0.251	-0.299	-0.177	-0.274	-0.207	-0.193	-0.29	-0.248	-0.26	-0.076	-0.032	-0.183	-0.292	-0.341	-0.23	-0.059	-0.223	-0.207	-0.191	0.103	-0.178	-0.31	-0.349	-0.276	-0.294	-0.352	-0.218	-0.116	-0.095	-0.085
4508553	Chgb	2	132.618	exon 4		0.338	0.37	0.341	0.347	0.376	0.341	0.449	-0.02	-0.004	-0.058	0.035	0.068	0.05	0.014	0.042	0.005	0.056	-0.001	0.059	0.107	0.052	0.048	-0.015	0.118	-0.148	-0.041	-0.198	-0.134	-0.058	0.148	0.019	0.065	0.102	0.055	0.119	0	-0.131	-0.027	-0.086	-0.243	0.143	0.238	0.147	0.046
4570272	Chgb	2	132.619	exon 4		0.381	0.45	0.413	0.409	0.391	0.473	0.462	0.171	-0.092	0.126	0.172	0.173	0.103	0.146	0.124	0.059	0.209	0.037	0.15	0.192	0.074	0.132	0.117	0.295	-0.073	0.1	-0.112	-0.094	-0.162	-0.019	0.079	0.092	0.168	0.282	0.073	0.064	0.067	0.084	0.016	-0.343	0.072	0.206	0.1	-0.048
5563107	Chgb	2	132.619	exon 4		0.428	0.439	0.448	0.427	0.419	0.463	0.498	0.164	0.056	0.104	0.181	0.267	0.247	0.2	0.246	0.199	0.282	0.209	0.237	0.319	0.226	0.248	0.195	0.36	-0.102	0.132	-0.12	-0.052	-0.056	0.119	0.151	0.276	0.275	0.17	0.233	0.196	0.124	0.156	0.069	-0.227	0.26	0.316	0.232	0.155
5301016	Chgb	2	132.619	exon 4		0.138	0.179	0.259	0.177	0.189	0.334	0.191	-0.121	-0.289	-0.091	-0.046	-0.01	-0.12	-0.005	-0.048	-0.074	-0.027	-0.136	-0.028	-0.026	-0.065	-0.028	-0.029	0.095	-0.018	-0.096	-0.124	-0.153	-0.22	-0.031	-0.042	-0.062	0.027	0.12	0.021	0.032	-0.035	0.043	0.038	-0.185	-0.117	0.039	-0.129	-0.236
4979471	Chgb	2	132.62	exon 5		-0.199	-0.083	-0.062	-0.172	-0.005	-0.057	-0.112	-0.141	0.065	-0.089	0.012	0.081	-0.001	0.023	0.065	0.097	-0.013	0.065	0.02	0.111	0.081	0.041	0.123	0.121	0.21	0.026	0.126	0.123	0.241	0.164	-0.079	-0.039	-0.016	-0.331	0.085	0.08	-0.004	-0.023	0.066	0.074	-0.102	0.034	-0.222	-0.082
4524136	Bche	3	73.4439	exon 3		0.364	0.343	0.252	0.191	0.294	-0.034	0.27	-0.301	-0.038	-0.122	0.009	-0.173	-0.111	-0.093	0.016	-0.004	0.002	-0.041	0.02	-0.009	0.038	-0.057	-0.112	-0.157	-0.204	-0.208	-0.323	-0.291	-0.214	0.097	-0.157	0.049	0.012	0.112	0.211	0.122	-0.05	0.17	-0.086	0.222	0.152	0.06	0.153	0.44
4744109	Bche	3	73.4526	exon 2		0.269	0.11	0.197	0.26	0.219	0.248	0.447	0.379	0.32	0.326	0.265	0.257	0.329	0.241	0.21	0.134	0.253	0.234	0.15	0.222	0.142	0.193	0.141	0.22	0.089	0.235	0.094	0.069	0.166	0.185	0.101	0.195	0.131	0.017	0.167	-0.033	-0.126	-0.072	-0.129	-0.274	0.202	0.222	-0.028	0.092
4821821	Bche	3	73.4527	exon 2		0.245	-0.047	-0.158	-0.043	-0.171	-0.02	0.021	-0.149	0.151	0.223	0.195	0.213	0.222	0.308	0.373	0.366	0.287	0.281	0.423	0.244	0.319	0.283	0.261	0.108	0.063	0.165	0.041	-0.012	0.128	-0.055	0.265	0.357	0.263	-0.007	0.326	0.43	0.109	0.346	0.038	0.151	0.419	0.364	0.168	0.135
4858540	Bche	3	73.505	exon 1		0.5	0.202	0.14	0.447	0.188	0.204	0.359	0.126	0.236	0.35	0.408	0.364	0.207	0.41	0.46	0.41	0.449	0.336	0.521	0.443	0.41	0.415	0.378	0.29	-0.009	0.34	0.042	0.052	0.083	0.059	0.128	0.246	0.164	-0.017	0.202	0.256	0.047	0.225	-0.137	-0.132	0.421	0.457	0.361	0.416
4489197	Ntng1	3	109.586	exon 7		0.178	0.469	0.439	0.181	0.351	0.325	0.505	0.013	-0.135	0.162	0.171	0.054	0.097	0.217	0.165	0.154	0.278	0.116	0.271	0.165	0.117	0.151	0.131	0.181	-0.059	0.109	-0.159	-0.191	-0.211	-0.208	0.065	0.085	0.171	0.379	0.167	0.159	0.075	0.237	-0.002	-0.115	0.195	0.223	0.272	0.204
5382960	Ntng1	3	109.631	exon 6		0.271	0.256	0.354	0.24	0.169	0.18	0.244	-0.057	0.119	0.32	0.444	0.357	0.242	0.412	0.48	0.476	0.491	0.389	0.487	0.499	0.449	0.452	0.461	0.386	-0.057	0.228	-0.009	0.055	-0.04	0.082	0.392	0.492	0.557	0.384	0.572	0.647	0.49	0.66	0.343	0.252	0.448	0.376	0.392	0.197
4735827	Ntng1	3	109.635	exon 5		0.368	0.393	0.401	0.461	0.33	0.51	0.358	0.121	0.422	0.464	0.49	0.534	0.541	0.516	0.621	0.662	0.638	0.642	0.645	0.655	0.689	0.648	0.589	0.493	-0.098	0.439	0.163	0.372	0.308	0.296	0.225	0.457	0.456	0.15	0.554	0.538	0.495	0.521	0.411	0.166	0.549	0.746	0.468	0.226
4724001	Ntng1	3	109.655	exon 4		0.221	0.201	0.376	0.249	0.292	0.286	0.225	-0.076	0.015	0.109	0.182	0.193	0.099	0.129	0.193	0.26	0.255	0.198	0.271	0.252	0.307	0.286	0.215	0.145	-0.186	0.117	-0.004	0.035	-0.148	0.101	0.149	0.078	0.242	0.224	0.327	0.32	0.364	0.473	0.19	0.257	0.13	0.229	0.302	0.305
4645656	Ntng1	3	109.675	exon 3		0.245	0.259	0.351	0.245	0.233	0.155	0.181	-0.233	0.131	0.021	0.191	0.198	0.255	0.177	0.323	0.354	0.291	0.352	0.272	0.36	0.424	0.333	0.28	0.245	-0.166	0.067	0.017	0.197	0.025	0.244	0.119	0.353	0.383	0.143	0.465	0.555	0.543	0.441	0.396	0.407	0.312	0.258	0.378	0.296
4871244	Ntng1	3	109.738	exon 2		0.336	0.122	0.246	0.339	0.168	0.31	0.197	-0.252	0.124	0.222	0.332	0.328	0.203	0.321	0.484	0.509	0.443	0.43	0.508	0.486	0.535	0.465	0.422	0.236	-0.19	0.143	-0.13	0.029	-0.064	0.176	0.355	0.481	0.481	0.145	0.608	0.655	0.514	0.691	0.322	0.394	0.435	0.46	0.428	0.336
4378564	Ntng1	3	109.938	exon 1		0.276	0.399	0.535	0.319	0.372	0.146	0.298	-0.136	-0.024	0.058	0.15	0.04	0.021	0.08	0.172	0.097	0.18	0.143	0.103	0.234	0.12	0.132	0.145	0.127	-0.261	-0.042	-0.165	-0.105	-0.179	0.081	0.244	0.343	0.399	0.431	0.385	0.456	0.363	0.396	0.154	0.248	0.275	0.04	0.282	0.188
5237157	Penk	4	4.06132	exon 2/3		0.26	0.273	0.35	0.185	0.24	0.331	0.23	0.374	-0.237	0.256	0.185	0.043	-0.013	0.102	-0.07	-0.196	0.044	-0.162	-0.046	-0.053	-0.206	-0.014	0.019	0.205	0.032	0.082	0.056	-0.048	-0.271	-0.282	-0.032	-0.114	0.023	0.425	-0.173	-0.128	-0.075	-0.056	-0.122	-0.511	-0.123	-0.133	-0.223	-0.319
4584894	Penk	4	4.06515	exon 1		0.353	0.321	0.332	0.328	0.106	0.225	0.423	-0.098	-0.121	0.292	0.368	0.145	0.03	0.352	0.313	0.265	0.374	0.107	0.379	0.233	0.196	0.227	0.235	0.158	-0.072	0.128	-0.102	-0.175	-0.196	-0.273	0.226	0.194	0.205	0.265	0.118	0.306	-0.028	0.237	-0.074	-0.173	0.34	0.312	0.421	0.082
5435219	Gabrr2	4	33.1502	exon 1		-0.02	0.019	-0.148	0.026	-0.154	0.02	0.188	-0.149	-0.221	-0.08	-0.129	-0.094	-0.089	0.028	0.001	-0.022	0.031	-0.067	0.062	-0.103	-0.128	-0.105	-0.079	-0.137	-0.062	-0.072	-0.183	-0.261	-0.192	-0.385	0.224	0.103	0.021	-0.003	-0.16	0.069	-0.052	-0.017	-0.1	-0.065	0.038	-0.016	0.263	0.143
4432007	Gabrr2	4	33.1583	exon 2		-0.334	-0.28	-0.276	-0.38	-0.375	-0.392	-0.307	-0.243	-0.407	-0.363	-0.318	-0.342	-0.306	-0.27	-0.308	-0.247	-0.272	-0.307	-0.306	-0.419	-0.334	-0.385	-0.333	-0.368	0.176	-0.301	-0.195	-0.324	-0.283	-0.204	-0.178	-0.151	-0.261	0.092	-0.165	-0.15	-0.163	-0.069	0.041	0.276	-0.372	-0.494	-0.007	-0.207
5387120	Gabrr2	4	33.1644	exon 3		-0.144	0.146	0.119	-0.095	0.112	0.22	0.232	-0.043	0.018	-0.084	-0.193	-0.128	-0.073	-0.155	-0.188	-0.117	-0.119	-0.077	-0.139	-0.17	-0.197	-0.152	-0.192	-0.256	-0.168	-0.092	-0.16	-0.111	0.045	0.006	0.152	-0.04	-0.001	0.016	-0.031	-0.143	-0.17	-0.095	-0.123	0.05	0	0.005	0.089	-0.027
4385682	Gabrr2	4	33.1683	exon 4		-0.267	-0.098	-0.151	-0.115	-0.193	-0.251	-0.291	-0.129	-0.289	-0.096	-0.025	-0.049	-0.256	-0.044	-0.061	-0.037	-0.012	-0.176	0.02	-0.109	-0.065	-0.086	-0.039	-0.053	0.136	-0.007	-0.089	-0.089	-0.257	-0.109	-0.099	-0.165	-0.125	0.302	0.027	-0.048	0.052	0.198	0.157	0.073	-0.283	-0.145	-0.001	-0.184
4595196	Gabrr2	4	33.1693	exon 5		0.022	0.197	0.118	-0.07	-0.063	-0.189	0.126	0.412	0.037	0.231	0.185	0.164	0.136	0.281	0.1	0.107	0.238	0.103	0.213	0.09	0.075	0.171	0.145	0.23	0.324	0.318	0.212	-0.013	0.035	-0.036	-0.058	-0.049	-0.03	0.319	-0.035	-0.067	-0.087	0.019	-0.156	-0.177	0.136	0.058	0.266	0.098
4922537	Gabrr2	4	33.1695	exon 6		0.102	0.383	0.176	0.242	0.15	0.26	0.214	0.138	0.283	0.187	0.232	0.283	0.376	0.343	0.39	0.313	0.416	0.438	0.354	0.363	0.342	0.291	0.307	0.343	-0.06	0.234	0.049	0.257	0.171	0.143	0.235	0.426	0.344	0.157	0.319	0.356	0.391	0.291	0.448	0.084	0.269	0.336	0.285	0.314
4559007	Gabrr2	4	33.1713	exon 7		0.18	0.386	0.32	0.113	0.284	0.188	0.228	0.316	0.236	0.073	0.017	0.037	0.187	-0.05	0.047	-0.072	0.068	0.155	-0.081	0.148	-0.038	0.014	0.006	0.145	-0.126	0.075	-0.038	0.039	0.147	0.252	0.196	0.297	0.22	0.064	0.038	0.022	0.068	-0.147	-0.047	-0.118	0.187	0.014	0.122	0.088
4958637	Gabrr2	4	33.1726	exon 8		-0.179	-0.54	-0.342	-0.226	-0.511	-0.251	-0.579	0.049	-0.112	0.123	0.023	0.021	0.107	0.124	0.114	0.062	0.058	0.075	0.096	-0.036	0.122	0.124	0.08	0.081	0.231	0.101	0.214	0.092	-0.125	-0.076	0.013	0.139	0.088	0.237	0.116	0.145	0.287	0.226	0.245	0.126	-0.011	-0.049	-0.113	-0.181
4556179	Gabrr2	4	33.1823	exon 9		0.023	-0.211	-0.204	-0.072	-0.175	0.145	0.027	0.057	0.196	0.301	0.194	0.107	0.076	0.195	0.166	0.18	0.136	0.098	0.16	0.084	0.085	0.102	0.095	-0.005	0.103	0.158	0.092	0.01	0.216	0.036	0.341	0.208	0.237	0.017	0.144	0.041	-0.041	0.094	-0.002	-0.014	0.251	0.334	-0.091	-0.133
5574214	Gabrr2	4	33.1824	exon 9		-0.014	-0.041	0.084	-0.073	-0.008	0.063	-0.094	0.376	0.317	0.325	0.282	0.308	0.246	0.211	0.175	0.174	0.174	0.168	0.155	0.193	0.204	0.29	0.244	0.309	0.096	0.334	0.487	0.365	0.26	0.11	0.221	-0.006	0.177	-0.066	-0.015	0.001	0.067	0.012	0.092	-0.251	0.223	0.272	-0.033	-0.108
4608840	Gabrr2	4	33.1825	exon 9		0.062	0.073	0.211	0.087	0.221	0.327	0.131	0.224	0.178	0.263	0.221	0.229	0.224	0.068	0.111	0.155	0.142	0.141	0.125	0.184	0.168	0.258	0.221	0.19	-0.058	0.167	0.155	0.207	0.075	-0.045	-0.002	-0.122	-0.029	-0.247	-0.074	-0.062	-0.001	-0.045	-0.1	-0.292	0.106	0.21	0.016	-0.038
4512905	Gabrr1	4	33.2196	exon 1		-0.016	-0.099	0.166	0.137	0.05	0.163	0.036	-0.449	-0.273	-0.068	-0.094	-0.252	-0.369	-0.224	-0.166	-0.123	-0.21	-0.251	-0.175	-0.169	-0.125	-0.142	-0.197	-0.342	-0.315	-0.306	-0.366	-0.302	-0.256	-0.071	-0.115	-0.137	-0.148	-0.151	-0.058	-0.105	-0.254	-0.094	-0.221	-0.024	-0.042	0.057	-0.083	-0.222
5449719	Gabrr1	4	33.2339	exon 2		-0.385	-0.243	-0.143	-0.376	-0.187	-0.253	-0.271	-0.29	-0.588	-0.453	-0.477	-0.611	-0.471	-0.415	-0.477	-0.514	-0.462	-0.464	-0.464	-0.53	-0.508	-0.527	-0.485	-0.422	-0.008	-0.424	-0.311	-0.412	-0.496	-0.223	-0.085	-0.223	-0.166	0.185	-0.283	-0.234	-0.136	-0.154	-0.037	0.167	-0.41	-0.585	-0.12	-0.001
4516325	Gabrr1	4	33.2359	exon 3		0.285	0.151	0.12	0.036	0.056	0.159	0.348	0.157	0.112	0.292	0.245	0.102	0.185	0.224	0.115	0.15	0.199	0.042	0.22	0.027	0.068	0.129	0.074	0.022	0.088	0.172	0.147	-0.045	0.071	-0.239	-0.029	-0.102	-0.052	0.062	-0.049	-0.052	-0.281	-0.034	-0.304	-0.233	0.182	0.227	0.085	0.092
5613031	Gabrr1	4	33.2383	exon 4		-0.057	-0.135	-0.212	-0.076	-0.273	-0.223	-0.109	-0.251	-0.122	-0.382	-0.324	-0.202	-0.155	-0.199	-0.191	-0.145	-0.191	-0.104	-0.218	-0.236	-0.149	-0.205	-0.255	-0.306	-0.178	-0.347	-0.276	-0.237	-0.244	-0.117	0.182	0.144	0.031	0.112	0.009	0.091	0.168	0.089	0.048	0.347	0.076	-0.317	0.269	0.151
5107272	Gabrr1	4	33.2394	exon 5		0.051	-0.216	-0.233	-0.086	-0.119	-0.067	-0.191	-0.018	0.239	-0.054	0.02	0.036	0.038	0.012	0.05	0.019	-0.024	0.125	-0.002	0.051	0.08	0.038	0.04	-0.073	0.051	-0.073	-0.062	-0.066	0.072	0.39	0.359	0.33	0.332	-0.045	0.251	0.191	0.197	0.224	0.089	0.334	0.187	-0.062	0.057	0.358
4710177	Gabrr1	4	33.244	exon 6		0.113	0.035	0.056	-0.005	0.084	0.082	0.125	-0.051	0.104	-0.044	-0.005	0.108	0.022	0.018	0.087	0.126	0.077	0.128	0.085	0.074	0.067	0.074	0.033	-0.019	0.041	0.04	-0.108	-0.008	0.075	0.224	0.088	0.154	0.087	0.109	0.357	0.149	0.115	0.258	0.023	0.324	0.103	0.077	0.057	0.186
4553743	Gabrr1	4	33.245	exon 7		-0.062	0.279	0.244	0.082	0.079	0.101	0.188	-0.175	-0.117	-0.039	-0.035	-0.08	-0.056	0.013	0.051	0.03	0.069	-0.022	0.013	0.024	-0.056	-0.065	-0.021	0.005	-0.181	-0.008	-0.068	0.006	0.012	-0.158	0.28	0.13	0.18	0.285	0.06	0.198	0.159	0.069	0.151	0.096	0.103	0.124	0.219	-0.032
4969288	Gabrr1	4	33.2472	exon 8		-0.061	-0.032	-0.097	-0.097	-0.071	0.11	-0.112	0.009	-0.319	-0.205	-0.34	-0.298	-0.366	-0.261	-0.346	-0.372	-0.304	-0.31	-0.319	-0.321	-0.367	-0.349	-0.349	-0.23	-0.089	-0.279	-0.299	-0.351	-0.286	-0.025	0.009	-0.093	-0.08	0.177	-0.133	-0.284	-0.158	-0.047	0.025	-0.031	-0.238	-0.198	-0.278	-0.332
5316989	Gabrr1	4	33.2487	exon 9		-0.393	-0.172	-0.186	-0.196	-0.262	-0.4	-0.397	-0.065	-0.23	-0.229	-0.333	-0.29	-0.192	-0.181	-0.173	-0.241	-0.229	-0.116	-0.271	-0.187	-0.228	-0.263	-0.191	-0.083	0.165	-0.123	-0.096	-0.024	0.019	0.228	-0.194	0.065	-0.086	0.138	0.023	-0.059	0.091	-0.09	0.243	0.294	-0.273	-0.213	-0.195	-0.118
5004411	Gabrr1	4	33.2496	exon 10		-0.24	-0.244	-0.314	-0.259	-0.136	-0.018	-0.127	-0.03	0.072	0.013	-0.053	-0.127	-0.168	-0.159	-0.198	-0.203	-0.223	-0.186	-0.177	-0.234	-0.212	-0.208	-0.179	-0.272	-0.015	-0.121	-0.006	-0.049	0.084	-0.113	0.145	-0.215	-0.116	-0.265	-0.192	-0.328	-0.325	-0.224	-0.19	-0.202	-0.065	-0.034	-0.233	-0.286
4967883	Gabrr1	4	33.2498	exon 10		-0.162	-0.035	0.101	-0.037	0.033	-0.008	0.185	0.114	-0.003	0.188	0.172	0.161	0.041	0.168	0.053	0.131	0.115	0.043	0.086	0.056	0.05	0.114	0.115	0.138	0.234	0.223	0.162	0.18	0.139	0.045	-0.151	-0.167	-0.112	0.013	0.053	-0.089	-0.053	-0.028	0.007	-0.04	-0.111	0.13	-0.105	-0.052
5167761	Pde4b	4	101.928	exon 1		0.496	0.142	0.323	0.451	0.163	0.333	0.339	0.371	0.594	0.765	0.803	0.815	0.659	0.799	0.877	0.858	0.855	0.767	0.868	0.879	0.837	0.878	0.838	0.728	0.103	0.698	0.391	0.394	0.379	0.26	0.513	0.632	0.615	0.143	0.622	0.691	0.445	0.613	0.258	0.007	0.783	0.817	0.472	0.298
5210637	Pde4b	4	102.16	exon 2		0.427	0.206	0.213	0.432	0.156	0.216	0.243	-0.1	0.513	0.3	0.454	0.584	0.512	0.536	0.735	0.736	0.631	0.703	0.671	0.717	0.762	0.659	0.604	0.463	-0.108	0.343	0.101	0.305	0.308	0.433	0.515	0.782	0.695	0.13	0.815	0.848	0.633	0.728	0.51	0.438	0.748	0.68	0.548	0.431
4560365	Pde4b	4	102.17	exon 3		0.459	0.258	0.35	0.443	0.259	0.237	0.303	0.139	0.539	0.436	0.591	0.681	0.636	0.579	0.778	0.761	0.711	0.743	0.692	0.805	0.78	0.749	0.705	0.628	-0.048	0.446	0.169	0.34	0.262	0.356	0.46	0.764	0.68	0.12	0.727	0.799	0.621	0.659	0.433	0.229	0.74	0.618	0.544	0.451
4406543	Pde4b	4	102.17	exon 4		0.434	0.166	0.259	0.449	0.13	0.336	0.253	0.141	0.582	0.559	0.676	0.768	0.674	0.733	0.881	0.88	0.826	0.822	0.85	0.867	0.904	0.856	0.808	0.673	0.027	0.582	0.324	0.458	0.367	0.369	0.541	0.732	0.698	0.098	0.739	0.841	0.649	0.724	0.493	0.239	0.763	0.801	0.573	0.4
4471655	Pde4b	4	102.179	exon 5		0.437	0.061	0.165	0.45	0.064	0.203	0.281	0.113	0.287	0.43	0.485	0.496	0.417	0.54	0.621	0.6	0.633	0.52	0.624	0.556	0.592	0.574	0.516	0.394	-0.031	0.327	0.047	0.016	-0.065	0.024	0.351	0.547	0.433	0.273	0.501	0.586	0.423	0.619	0.272	0.144	0.562	0.44	0.464	0.339
4385317	Pde4b	4	102.243	exon 6		0.323	0.187	0.213	0.235	0.124	0.238	0.294	0.192	0.65	0.521	0.619	0.681	0.725	0.641	0.819	0.825	0.764	0.828	0.73	0.814	0.816	0.755	0.714	0.634	0.054	0.52	0.266	0.428	0.424	0.313	0.543	0.774	0.685	0.036	0.717	0.744	0.591	0.595	0.459	0.225	0.812	0.716	0.517	0.358
4598356	Pde4b	4	102.264	exon 7		0.197	0.292	0.217	0.164	0.261	0.132	0.141	0.112	0.672	0.108	0.262	0.435	0.504	0.287	0.49	0.475	0.391	0.653	0.337	0.594	0.551	0.45	0.42	0.407	-0.13	0.274	0.168	0.452	0.488	0.651	0.603	0.756	0.752	0.021	0.673	0.626	0.664	0.462	0.504	0.457	0.644	0.405	0.432	0.55
4750883	Pde4b	4	102.269	exon 8		-0.153	0.084	0.028	-0.116	-0.077	0.017	0.108	-0.055	-0.104	0.12	0.107	0.005	-0.043	0.18	0.055	0.028	0.103	-0.031	0.053	0	-0.101	-0.063	0.041	0.059	0.044	0.004	-0.074	-0.094	-0.053	-0.159	0.492	0.264	0.418	0.57	0.291	0.287	0.275	0.371	0.304	0.192	0.046	0.022	-0.1	-0.046
4762586	Pde4b	4	102.27	exon 9		0.045	0.036	-0.101	-0.117	-0.066	-0.07	-0.086	0.027	0.283	0.134	0.185	0.179	0.118	0.212	0.222	0.216	0.205	0.195	0.254	0.217	0.204	0.182	0.202	0.126	0.07	0.119	0.014	-0.063	0.124	0.16	0.353	0.294	0.347	0.201	0.347	0.316	0.257	0.41	0.118	0.255	0.251	0.149	0.01	0.346
4517499	Pde4b	4	102.27	exon 10		0.425	0.208	0.305	0.382	0.319	0.291	0.24	0.044	0.384	0.369	0.562	0.49	0.411	0.453	0.586	0.58	0.571	0.492	0.578	0.589	0.597	0.547	0.551	0.403	-0.048	0.307	0.112	0.12	0.074	0.17	0.354	0.454	0.524	0.214	0.573	0.623	0.495	0.669	0.291	0.244	0.442	0.403	0.315	0.531
5266142	Pde4b	4	102.272	exon 11		0.444	0.301	0.399	0.365	0.296	0.265	0.279	0.347	0.601	0.633	0.727	0.695	0.715	0.676	0.8	0.75	0.774	0.756	0.756	0.79	0.755	0.762	0.73	0.653	-0.007	0.599	0.278	0.381	0.332	0.234	0.487	0.732	0.704	0.384	0.69	0.724	0.594	0.649	0.371	0.138	0.76	0.61	0.498	0.456
5285808	Pde4b	4	102.274	exon 12		0.316	0.21	0.34	0.298	0.24	0.223	0.198	0.211	0.546	0.364	0.481	0.519	0.64	0.464	0.596	0.617	0.583	0.648	0.549	0.597	0.676	0.629	0.531	0.461	-0.116	0.412	0.268	0.356	0.244	0.278	0.39	0.577	0.591	0.196	0.526	0.605	0.621	0.528	0.41	0.278	0.62	0.471	0.545	0.635
5517314	Pde4b	4	102.274	exon 13		0.397	0.297	0.307	0.413	0.25	0.156	0.21	0.179	0.576	0.381	0.565	0.605	0.612	0.53	0.71	0.705	0.685	0.689	0.667	0.713	0.754	0.673	0.612	0.532	-0.068	0.47	0.215	0.323	0.279	0.382	0.458	0.684	0.675	0.304	0.677	0.704	0.674	0.668	0.473	0.327	0.668	0.583	0.642	0.636
5092248	Pde4b	4	102.275	exon 14		0.446	0.27	0.39	0.464	0.273	0.223	0.289	0.177	0.531	0.556	0.728	0.671	0.597	0.666	0.787	0.774	0.775	0.665	0.789	0.757	0.779	0.747	0.712	0.577	-0.018	0.538	0.257	0.27	0.241	0.224	0.419	0.596	0.614	0.359	0.667	0.721	0.51	0.701	0.368	0.183	0.691	0.646	0.579	0.465
4316291	Pde4b	4	102.278	exon 15		0.42	0.559	0.375	0.327	0.449	0.123	0.491	0.395	0.505	0.327	0.405	0.398	0.523	0.408	0.453	0.398	0.486	0.487	0.438	0.508	0.415	0.405	0.379	0.465	0.003	0.418	0.199	0.235	0.328	0.17	0.204	0.405	0.408	0.339	0.376	0.307	0.286	0.238	0.087	-0.044	0.57	0.387	0.42	0.457
4868298	Cnr2	4	135.473	exon 2		0.144	-0.037	-0.078	0.094	0.1	0.043	-0.013	-0.049	0.43	-0.153	-0.012	0.207	0.362	-0.009	0.198	0.265	0.104	0.351	0.132	0.236	0.363	0.234	0.13	0.081	-0.155	-0.018	0.001	0.186	0.192	0.364	0.117	0.322	0.225	-0.295	0.306	0.227	0.265	0.185	0.265	0.285	0.341	0.178	0.324	0.373
5287523	Cnr2	4	135.474	exon 2		-0.401	-0.146	-0.022	-0.184	-0.193	-0.096	-0.097	-0.041	-0.22	0.002	-0.034	-0.014	-0.011	0.142	0.004	0.022	0.041	-0.048	0.053	-0.014	-0.038	0.009	0.082	0.138	0.242	0.1	0.151	0.061	-0.02	-0.112	0.07	-0.061	0.064	0.189	0.003	0.105	0.096	0.072	0.169	0.02	-0.192	-0.038	-0.08	-0.089
5482745	Htr6	4	138.617	exon 2		-0.189	-0.079	-0.115	-0.163	-0.141	-0.124	-0.153	-0.279	-0.254	-0.337	-0.191	-0.195	-0.2	-0.238	-0.271	-0.198	-0.22	-0.26	-0.228	-0.329	-0.198	-0.237	-0.213	-0.268	-0.041	-0.291	0.012	-0.036	-0.24	-0.402	-0.332	-0.452	-0.419	-0.257	-0.353	-0.172	-0.133	-0.167	-0.063	-0.001	-0.413	-0.41	-0.053	-0.089
4603964	Htr6	4	138.618	exon 1		-0.334	-0.278	-0.277	-0.328	-0.318	-0.174	-0.259	-0.39	-0.554	-0.427	-0.447	-0.555	-0.512	-0.414	-0.551	-0.497	-0.516	-0.588	-0.504	-0.633	-0.52	-0.541	-0.496	-0.504	0.057	-0.451	-0.069	-0.239	-0.33	-0.366	-0.364	-0.61	-0.513	-0.24	-0.579	-0.42	-0.405	-0.42	-0.188	-0.057	-0.592	-0.491	-0.328	-0.371
4571030	Htr6	4	138.63	exon 0		-0.167	0.116	-0.107	-0.188	-0.111	-0.212	0.038	-0.454	-0.41	-0.328	-0.229	-0.426	-0.385	-0.33	-0.341	-0.319	-0.275	-0.443	-0.283	-0.415	-0.385	-0.439	-0.379	-0.429	-0.078	-0.365	-0.265	-0.318	-0.311	-0.466	-0.242	-0.382	-0.356	-0.026	-0.359	-0.218	-0.299	-0.27	-0.258	-0.072	-0.383	-0.36	-0.01	-0.177
5241331	Grm3	5	9.48581	exon 5		0.091	0.23	0.217	-0.004	0.138	0.006	0.242	-0.03	0.061	0.22	0.145	-0.027	-0.016	0.04	0.036	0.002	0.048	-0.037	0.062	0.037	-0.071	0.001	0.037	-0.067	-0.136	0.022	-0.076	-0.126	0.057	-0.114	0.106	0.005	0.029	-0.046	-0.027	0.068	-0.237	-0.048	-0.274	-0.104	0.102	0.115	-0.008	0.133
4690266	Grm3	5	9.50481	exon 4		0.202	0.05	0.119	0.079	-0.098	0.141	0.078	0.164	-0.068	0.427	0.4	0.233	0.154	0.342	0.26	0.194	0.322	0.057	0.317	0.133	0.095	0.209	0.263	0.196	0.069	0.223	0.119	-0.039	-0.12	-0.359	0.267	0.123	0.173	0.296	0.03	0.261	0.049	0.258	0.012	-0.184	0.071	0.145	0.045	0.026
5554121	Grm3	5	9.51161	exon 3		-0.109	0.033	0.031	-0.142	-0.043	-0.135	-0.18	-0.081	-0.447	-0.216	-0.19	-0.364	-0.265	-0.229	-0.313	-0.388	-0.275	-0.422	-0.259	-0.39	-0.365	-0.357	-0.304	-0.182	-0.019	-0.21	-0.016	-0.194	-0.316	-0.471	-0.368	-0.454	-0.381	0.077	-0.477	-0.303	-0.315	-0.311	-0.178	-0.284	-0.46	-0.377	-0.222	-0.109
5119856	Grm3	5	9.51248	exon 3		0.136	0.435	0.42	0.192	0.465	0.213	0.221	0.323	0.199	-0.086	0.007	0.107	0.33	-0.003	0.055	0.012	0.087	0.226	-0.02	0.192	0.133	0.097	0.065	0.313	-0.089	0.126	0.146	0.305	0.161	0.246	-0.12	0.093	0.135	0.048	0.062	-0.006	0.217	-0.092	0.191	-0.082	0.02	0.006	0.134	0.309
5402727	Grm3	5	9.57023	exon 2		0.335	0.188	0.295	0.349	0.065	0.157	0.214	0.07	0.278	0.42	0.594	0.59	0.588	0.679	0.773	0.752	0.762	0.634	0.793	0.664	0.743	0.693	0.673	0.588	0.122	0.507	0.268	0.269	0.147	0.023	0.235	0.512	0.418	0.201	0.498	0.72	0.443	0.567	0.366	0.128	0.515	0.552	0.603	0.47
4368271	Grm3	5	9.58958	exon 1		0.449	0.21	0.292	0.434	0.11	0.314	0.319	0.18	0.447	0.589	0.673	0.738	0.681	0.78	0.895	0.892	0.868	0.774	0.909	0.832	0.865	0.832	0.79	0.688	0.1	0.626	0.306	0.327	0.299	0.141	0.401	0.662	0.565	0.141	0.614	0.769	0.474	0.633	0.368	0.08	0.721	0.8	0.599	0.36
4910383	Grm3	5	9.58996	exon 1		0.334	0.341	0.409	0.4	0.428	0.327	0.251	0.043	0.418	0.167	0.301	0.39	0.493	0.296	0.477	0.514	0.424	0.517	0.418	0.568	0.61	0.498	0.447	0.432	-0.082	0.315	0.254	0.37	0.326	0.445	0.114	0.358	0.402	-0.088	0.39	0.449	0.39	0.278	0.337	0.152	0.428	0.5	0.397	0.344
4315079	Grm3	5	9.59001	exon 1		0.298	0.24	0.325	0.409	0.274	0.191	0.284	0.178	0.615	0.296	0.469	0.588	0.729	0.517	0.709	0.706	0.647	0.776	0.599	0.737	0.791	0.673	0.604	0.598	-0.024	0.472	0.32	0.533	0.426	0.453	0.327	0.649	0.577	0.018	0.605	0.638	0.604	0.425	0.507	0.252	0.656	0.591	0.624	0.556
5090969	Reln	5	21.3913	exon 63		0.103	0.337	0.285	0.17	0.38	0.251	0.146	0.156	0.045	-0.038	-0.019	-0.017	0.173	-0.072	-0.05	-0.074	0.014	0.061	-0.038	0.049	0.066	0.011	-0.027	0.134	-0.125	0.031	0.083	0.209	-0.006	-0.013	-0.328	-0.194	-0.116	0.078	-0.062	-0.167	0.061	-0.134	0.048	-0.219	-0.132	-0.034	-0.051	-0.079
4653886	Reln	5	21.3913	exon 63		0.277	0.426	0.447	0.39	0.544	0.302	0.442	0.031	0.335	-0.025	0.05	0.158	0.246	0.018	0.148	0.184	0.149	0.309	0.126	0.294	0.285	0.207	0.101	0.111	-0.34	0.082	-0.048	0.196	0.186	0.276	0	0.158	0.16	-0.049	0.262	0.104	0.149	0.049	-0.019	0.06	0.312	0.243	0.344	0.357
5361632	Reln	5	21.4018	exon 62		-0.012	0.191	0.144	-0.03	0.096	-0.017	0.079	0.048	-0.219	0.049	0.091	-0.051	-0.257	-0.003	-0.135	-0.129	-0.02	-0.25	0.019	-0.148	-0.199	-0.098	-0.06	-0.105	-0.003	-0.027	-0.135	-0.282	-0.28	-0.461	-0.171	-0.364	-0.286	0.244	-0.215	-0.223	-0.303	-0.017	-0.403	-0.305	-0.158	-0.211	-0.042	-0.042
5207950	Reln	5	21.4026	exon 61		0.341	0.383	0.436	0.378	0.344	0.25	0.392	0.055	-0.037	0.158	0.293	0.255	0.096	0.237	0.228	0.217	0.32	0.125	0.325	0.228	0.193	0.247	0.23	0.18	-0.072	0.145	-0.086	-0.102	-0.205	-0.262	-0.1	-0.024	-0.039	0.227	0.128	0.159	-0.016	0.223	-0.228	-0.208	0.093	0.065	0.256	0.254
5128517	Reln	5	21.4049	exon 60		0.176	0.208	0.261	0.318	0.325	0.055	0.302	-0.015	0.035	0.047	0.177	0.13	-0.009	0.088	0.081	0.142	0.144	0.025	0.195	0.136	0.173	0.153	0.11	0.037	-0.079	0.13	0.035	0.02	-0.069	-0.139	-0.256	-0.291	-0.221	-0.011	-0.062	-0.096	-0.151	-0.027	-0.314	-0.197	0.03	0.058	0.251	0.224
5371204	Reln	5	21.4074	exon 59		0.331	0.535	0.373	0.289	0.302	0.219	0.531	0.205	0.056	0.264	0.316	0.236	0.146	0.289	0.226	0.207	0.361	0.117	0.351	0.232	0.136	0.217	0.201	0.21	-0.041	0.206	-0.103	-0.198	-0.116	-0.346	0.003	0.021	-0.012	0.271	-0.003	0.037	-0.179	0.064	-0.322	-0.428	0.276	0.183	0.35	0.102
4769020	Reln	5	21.4086	exon 58		-0.014	0.391	0.362	0.136	0.336	0.128	0.274	0.11	-0.09	0.163	0.14	-0.066	0.017	0.087	-0.002	-0.022	0.097	-0.053	0.089	0.031	-0.042	-0.025	0.016	0.068	-0.024	0.157	0.018	0.001	0.028	-0.221	-0.251	-0.217	-0.12	0.332	-0.111	-0.164	-0.174	-0.147	-0.173	-0.274	-0.088	0.059	0.04	-0.056
4943194	Reln	5	21.4105	exon 57		-0.143	0.208	0.145	-0.005	0.233	-0.024	0.091	-0.196	-0.278	-0.42	-0.313	-0.311	-0.315	-0.361	-0.403	-0.338	-0.306	-0.344	-0.317	-0.341	-0.328	-0.355	-0.342	-0.347	-0.221	-0.308	-0.238	-0.22	-0.308	-0.269	-0.318	-0.448	-0.372	-0.005	-0.334	-0.301	-0.2	-0.213	-0.241	-0.018	-0.438	-0.487	-0.01	0.2
5116120	Reln	5	21.4158	exon 56		0.16	0.404	0.3	0.305	0.405	0.183	0.244	-0.081	0.279	-0.088	0.135	0.216	0.255	0.11	0.227	0.272	0.238	0.314	0.236	0.296	0.344	0.236	0.203	0.16	-0.211	0.081	-0.022	0.215	0.108	0.18	0.007	0.174	0.195	0.075	0.311	0.272	0.343	0.27	0.234	0.216	0.2	0.145	0.392	0.476
5140733	Reln	5	21.4168	exon 55		0.354	0.319	0.304	0.412	0.247	0.163	0.358	0.128	0.458	0.41	0.578	0.626	0.475	0.573	0.683	0.745	0.707	0.609	0.763	0.7	0.725	0.685	0.644	0.471	0.029	0.513	0.183	0.211	0.244	0.113	0.18	0.354	0.281	0.013	0.415	0.493	0.239	0.444	0.055	0.023	0.583	0.572	0.679	0.468
4839376	Reln	5	21.4188	exon 54		0.417	0.3	0.258	0.422	0.207	0.212	0.337	-0.016	0.278	0.33	0.52	0.545	0.397	0.525	0.642	0.695	0.666	0.513	0.747	0.603	0.665	0.604	0.567	0.385	-0.023	0.375	0.029	0.024	0.042	-0.048	0.169	0.36	0.274	0.098	0.424	0.537	0.25	0.546	0.1	0.054	0.501	0.515	0.636	0.447
4661344	Reln	5	21.4191	exon 53		0.338	0.396	0.322	0.357	0.218	0.168	0.43	-0.001	0.374	0.381	0.548	0.506	0.495	0.594	0.694	0.714	0.718	0.606	0.754	0.633	0.68	0.609	0.577	0.419	0.001	0.416	0.079	0.112	0.161	-0.005	0.275	0.488	0.404	0.213	0.515	0.601	0.305	0.522	0.172	0.102	0.669	0.573	0.726	0.458
4840355	Reln	5	21.4208	exon 52		0.45	0.473	0.423	0.484	0.385	0.296	0.488	0.006	0.309	0.324	0.48	0.469	0.383	0.458	0.578	0.63	0.627	0.488	0.685	0.577	0.613	0.55	0.492	0.331	-0.133	0.368	-0.005	0.03	0.077	0.001	0.108	0.297	0.234	0.118	0.376	0.441	0.162	0.432	0.024	0.015	0.506	0.536	0.664	0.48
5275544	Reln	5	21.4249	exon 51		0.229	0.479	0.414	0.37	0.44	0.258	0.356	-0.003	0.166	0.124	0.21	0.209	0.264	0.179	0.259	0.321	0.312	0.264	0.348	0.305	0.335	0.278	0.238	0.167	-0.272	0.205	0.02	0.135	0.077	-0.073	-0.015	0.08	0.135	0.158	0.146	0.213	0.184	0.202	0.086	0.013	0.239	0.311	0.475	0.352
4944782	Reln	5	21.4262	exon 50		-0.034	0.218	0.119	0.09	0.15	-0.036	0.154	-0.19	-0.33	-0.225	-0.14	-0.251	-0.189	-0.166	-0.197	-0.161	-0.082	-0.248	-0.065	-0.236	-0.175	-0.225	-0.225	-0.245	-0.171	-0.217	-0.291	-0.344	-0.419	-0.474	-0.308	-0.318	-0.305	0.242	-0.207	-0.19	-0.177	-0.028	-0.159	-0.084	-0.247	-0.259	0.184	0.128
5104840	Reln	5	21.431	exon 49		-0.097	0.288	0.165	-0.117	0.256	0.034	0.218	0.057	-0.296	-0.21	-0.272	-0.409	-0.365	-0.417	-0.552	-0.539	-0.414	-0.524	-0.454	-0.48	-0.577	-0.485	-0.464	-0.394	-0.159	-0.293	-0.242	-0.337	-0.267	-0.45	-0.413	-0.626	-0.549	-0.039	-0.62	-0.66	-0.635	-0.59	-0.624	-0.501	-0.426	-0.484	-0.24	-0.231
4350061	Reln	5	21.435	exon 48		0.011	0.323	0.169	0.02	0.292	0.048	0.204	0.09	-0.336	-0.22	-0.234	-0.35	-0.289	-0.353	-0.462	-0.463	-0.308	-0.452	-0.337	-0.398	-0.446	-0.394	-0.397	-0.293	-0.145	-0.249	-0.263	-0.367	-0.4	-0.441	-0.457	-0.563	-0.499	0.1	-0.554	-0.589	-0.484	-0.447	-0.504	-0.49	-0.401	-0.456	-0.094	-0.112
5454697	Reln	5	21.435	exon 48		-0.089	0.269	0.124	-0.037	0.23	-0.015	0.235	-0.014	-0.327	-0.254	-0.272	-0.418	-0.35	-0.376	-0.485	-0.463	-0.34	-0.451	-0.374	-0.429	-0.482	-0.447	-0.435	-0.393	-0.145	-0.284	-0.286	-0.367	-0.325	-0.46	-0.448	-0.573	-0.541	0	-0.568	-0.599	-0.528	-0.514	-0.573	-0.392	-0.39	-0.466	-0.055	-0.081
5024682	Reln	5	21.4373	exon 47		-0.016	0.309	0.185	0.088	0.372	-0.042	0.295	0.022	-0.125	-0.349	-0.275	-0.344	-0.174	-0.353	-0.377	-0.365	-0.289	-0.286	-0.33	-0.273	-0.302	-0.356	-0.386	-0.254	-0.146	-0.242	-0.243	-0.254	-0.168	-0.121	-0.42	-0.396	-0.371	-0.04	-0.354	-0.519	-0.41	-0.471	-0.41	-0.281	-0.232	-0.318	0.075	0.165
4885242	Reln	5	21.4386	exon 46		-0.153	0.157	0.098	0.033	0.11	-0.066	0.137	-0.255	-0.41	-0.262	-0.204	-0.355	-0.375	-0.245	-0.353	-0.323	-0.246	-0.433	-0.203	-0.391	-0.352	-0.362	-0.336	-0.378	-0.109	-0.255	-0.246	-0.342	-0.329	-0.474	-0.412	-0.565	-0.499	0.095	-0.389	-0.388	-0.442	-0.284	-0.409	-0.221	-0.414	-0.309	0.006	-0.006
4717857	Reln	5	21.4485	exon 45		-0.311	0.155	-0.031	-0.114	0.046	-0.264	-0.001	-0.327	-0.374	-0.474	-0.407	-0.51	-0.426	-0.386	-0.446	-0.41	-0.368	-0.43	-0.35	-0.453	-0.414	-0.505	-0.465	-0.475	-0.083	-0.361	-0.318	-0.364	-0.261	-0.27	-0.445	-0.462	-0.466	0.057	-0.353	-0.413	-0.396	-0.339	-0.292	-0.01	-0.449	-0.441	0.015	0.039
4582288	Reln	5	21.4532	exon 44		-0.196	0.184	0.104	0.083	0.072	-0.142	0.151	-0.337	-0.368	-0.387	-0.28	-0.357	-0.256	-0.21	-0.222	-0.18	-0.13	-0.244	-0.13	-0.265	-0.188	-0.302	-0.298	-0.319	-0.148	-0.272	-0.325	-0.376	-0.352	-0.356	-0.303	-0.273	-0.319	0.122	-0.224	-0.188	-0.219	-0.147	-0.148	0.021	-0.254	-0.257	0.316	0.213
4320326	Reln	5	21.4542	exon 43		-0.138	0.298	0.207	0.146	0.249	-0.078	0.289	-0.319	-0.099	-0.34	-0.182	-0.195	-0.118	-0.117	-0.079	-0.02	-0.038	-0.059	-0.022	-0.084	-0.055	-0.171	-0.162	-0.23	-0.232	-0.17	-0.28	-0.223	-0.101	-0.161	-0.12	-0.075	-0.117	0.062	-0.025	-0.016	-0.114	-0.044	-0.065	0.165	-0.037	-0.101	0.406	0.442
5519656	Reln	5	21.4567	exon 42		0.028	0.269	0.293	0.337	0.326	0.045	0.307	-0.233	-0.099	-0.152	-0.064	-0.126	-0.074	-0.026	0.035	0.055	0.075	0.008	0.124	0.052	0.091	-0.016	-0.029	-0.143	-0.207	-0.037	-0.179	-0.231	-0.143	-0.182	-0.257	-0.17	-0.219	-0.082	-0.128	-0.051	-0.21	-0.113	-0.292	-0.061	-0.014	0.009	0.402	0.443
4448790	Reln	5	21.4609	exon 41		0.086	0.199	0.216	0.335	0.273	-0.023	0.275	-0.222	-0.189	-0.174	-0.045	-0.119	-0.141	-0.068	-0.038	-0.002	0.031	-0.122	0.091	-0.04	0.034	-0.055	-0.096	-0.162	-0.152	-0.086	-0.241	-0.305	-0.289	-0.216	-0.409	-0.307	-0.352	0.039	-0.133	-0.164	-0.295	-0.084	-0.287	-0.126	-0.125	-0.051	0.32	0.258
5119438	Reln	5	21.4661	exon 40		0.244	0.377	0.405	0.403	0.333	0.09	0.355	-0.159	0.204	0.137	0.368	0.299	0.181	0.334	0.425	0.441	0.457	0.319	0.496	0.413	0.441	0.363	0.362	0.2	-0.023	0.25	0.022	0.051	0.081	0.135	-0.063	0.108	0.082	0.106	0.368	0.379	0.08	0.35	0.006	0.169	0.204	0.31	0.464	0.519
4825451	Reln	5	21.4661	exon 40		0.112	0.222	0.282	0.371	0.194	0.116	0.32	-0.119	0.143	0.13	0.315	0.31	0.21	0.328	0.447	0.503	0.48	0.369	0.517	0.437	0.492	0.397	0.357	0.218	-0.094	0.255	-0.059	0.014	-0.003	-0.06	0.13	0.206	0.147	0.072	0.292	0.322	0.172	0.317	0.026	0.058	0.364	0.385	0.689	0.454
4522830	Reln	5	21.4749	exon 39		0.184	0.235	0.306	0.419	0.296	0.057	0.29	-0.028	0.096	0.103	0.264	0.184	0.2	0.202	0.302	0.343	0.364	0.238	0.378	0.309	0.381	0.285	0.239	0.142	-0.153	0.188	-0.024	-0.025	-0.114	-0.1	-0.057	0.05	0.045	0.159	0.129	0.175	0.128	0.22	0.021	0.022	0.213	0.213	0.608	0.461
5334307	Reln	5	21.4751	exon 38		0.36	0.382	0.368	0.506	0.514	0.154	0.394	0.111	0.437	0.141	0.354	0.391	0.332	0.274	0.408	0.41	0.409	0.399	0.425	0.492	0.465	0.394	0.385	0.294	-0.091	0.276	0.098	0.16	0.203	0.242	-0.044	0.148	0.119	-0.066	0.292	0.25	0.089	0.222	-0.007	0.023	0.302	0.286	0.423	0.548
5182340	Reln	5	21.4777	exon 37		0.133	0.235	0.29	0.328	0.422	-0.011	0.168	-0.063	0.084	-0.203	0.008	-0.012	0.012	-0.124	-0.008	0.008	0.015	0.022	0.009	0.097	0.151	0.038	-0.016	-0.006	-0.148	-0.026	-0.017	0.014	-0.094	0.104	-0.365	-0.24	-0.2	-0.119	-0.043	-0.129	-0.067	-0.104	-0.192	-0.081	-0.084	-0.099	0.23	0.388
4810122	Reln	5	21.4787	exon 36		0.136	0.197	0.353	0.295	0.394	0.155	0.122	0.256	0.421	0.182	0.3	0.368	0.353	0.144	0.27	0.308	0.276	0.351	0.242	0.431	0.412	0.394	0.348	0.338	-0.148	0.33	0.32	0.461	0.252	0.249	0.014	0.04	0.141	-0.134	0.106	0.135	0.262	0.064	0.071	-0.057	0.184	0.185	0.288	0.304
4498385	Reln	5	21.4821	exon 35		0.379	0.336	0.371	0.468	0.468	0.289	0.273	0.364	0.504	0.3	0.434	0.558	0.55	0.348	0.482	0.495	0.491	0.526	0.491	0.616	0.585	0.568	0.512	0.53	-0.077	0.454	0.266	0.408	0.282	0.305	0.073	0.272	0.305	0.024	0.324	0.303	0.364	0.278	0.168	-0.07	0.357	0.408	0.402	0.434
4570904	Reln	5	21.4824	exon 34		0.378	0.198	0.33	0.458	0.286	0.315	0.239	0.24	0.606	0.565	0.674	0.726	0.661	0.622	0.78	0.816	0.747	0.738	0.782	0.831	0.851	0.812	0.769	0.626	-0.041	0.615	0.384	0.491	0.397	0.288	0.379	0.512	0.547	0.032	0.538	0.637	0.524	0.548	0.33	0.099	0.649	0.72	0.556	0.417
4620208	Reln	5	21.4847	exon 33		0.478	0.361	0.459	0.548	0.434	0.346	0.438	0.249	0.561	0.605	0.7	0.683	0.556	0.614	0.721	0.731	0.721	0.644	0.759	0.79	0.742	0.747	0.711	0.569	-0.052	0.598	0.267	0.35	0.358	0.274	0.295	0.439	0.477	0.16	0.541	0.545	0.341	0.492	0.122	-0.009	0.64	0.704	0.512	0.367
4847170	Reln	5	21.4854	exon 32		0.411	0.251	0.4	0.453	0.31	0.247	0.307	0.224	0.517	0.514	0.668	0.68	0.54	0.587	0.712	0.741	0.712	0.636	0.746	0.747	0.76	0.749	0.692	0.557	-0.035	0.563	0.288	0.342	0.27	0.198	0.341	0.419	0.456	0.175	0.526	0.565	0.413	0.547	0.176	0.061	0.654	0.623	0.622	0.416
4764935	Reln	5	21.4858	exon 31		0.162	0.077	0.344	0.317	0.237	0.251	0.269	0.204	0.615	0.565	0.637	0.641	0.546	0.541	0.65	0.697	0.619	0.627	0.625	0.709	0.694	0.702	0.668	0.498	0.054	0.605	0.431	0.552	0.531	0.374	0.258	0.315	0.348	-0.171	0.435	0.44	0.244	0.275	0.104	0.033	0.484	0.644	0.365	0.297
4558026	Reln	5	21.4916	exon 30		0.411	0.341	0.493	0.499	0.456	0.417	0.387	0.3	0.588	0.56	0.673	0.718	0.646	0.584	0.706	0.731	0.712	0.69	0.694	0.802	0.763	0.769	0.726	0.644	-0.08	0.564	0.309	0.444	0.323	0.29	0.335	0.485	0.55	0.145	0.561	0.588	0.509	0.535	0.307	0.026	0.6	0.622	0.443	0.357
4945331	Reln	5	21.4928	exon 29		0.335	0.343	0.373	0.359	0.373	0.347	0.217	0.224	0.329	0.29	0.38	0.316	0.358	0.234	0.322	0.269	0.365	0.32	0.318	0.388	0.401	0.361	0.285	0.342	-0.058	0.304	0.159	0.27	0.133	0.219	-0.103	0.098	0.123	0.159	0.227	0.099	0.153	0.098	0.043	-0.221	0.192	0.294	0.144	0.016
4874969	Reln	5	21.4928	exon 29		0.456	0.441	0.477	0.507	0.449	0.4	0.503	0.181	0.623	0.565	0.698	0.684	0.561	0.6	0.728	0.761	0.726	0.665	0.751	0.804	0.748	0.742	0.722	0.557	-0.06	0.564	0.268	0.381	0.443	0.301	0.298	0.411	0.438	-0.042	0.496	0.553	0.285	0.425	0.118	0.004	0.651	0.752	0.535	0.404
5232208	Reln	5	21.4945	exon 28		0.333	0.124	0.252	0.408	0.213	0.255	0.237	0.124	0.531	0.486	0.646	0.709	0.524	0.615	0.745	0.809	0.719	0.681	0.778	0.79	0.817	0.781	0.752	0.554	0.032	0.545	0.292	0.362	0.308	0.262	0.347	0.446	0.459	-0.05	0.534	0.626	0.444	0.579	0.232	0.142	0.601	0.636	0.546	0.446
5350812	Reln	5	21.5012	exon 27		0.33	0.28	0.418	0.385	0.354	0.33	0.282	0.33	0.408	0.422	0.547	0.618	0.476	0.487	0.531	0.565	0.584	0.493	0.603	0.612	0.608	0.642	0.582	0.55	-0.009	0.496	0.294	0.319	0.156	0.106	0.136	0.178	0.261	0.091	0.323	0.346	0.282	0.393	0.083	-0.149	0.366	0.434	0.348	0.375
4942406	Reln	5	21.5037	exon 26		0.423	0.282	0.369	0.538	0.341	0.254	0.349	0.152	0.425	0.384	0.556	0.612	0.503	0.524	0.673	0.693	0.672	0.61	0.702	0.729	0.733	0.687	0.639	0.535	-0.105	0.461	0.18	0.263	0.147	0.126	0.292	0.428	0.431	0.099	0.469	0.568	0.46	0.53	0.195	0.054	0.575	0.548	0.635	0.545
4928319	Reln	5	21.5044	exon 25		0.272	0.208	0.465	0.559	0.461	0.411	0.387	0.238	0.366	0.424	0.445	0.489	0.372	0.381	0.464	0.477	0.477	0.453	0.479	0.587	0.537	0.558	0.497	0.441	-0.133	0.439	0.228	0.317	0.196	0.246	0.125	0.195	0.278	-0.009	0.306	0.256	0.222	0.253	0.081	-0.143	0.361	0.528	0.321	0.219
5218408	Reln	5	21.5099	exon 24		0.374	0.43	0.414	0.422	0.396	0.249	0.453	0.209	0.615	0.366	0.499	0.582	0.61	0.488	0.665	0.706	0.672	0.71	0.649	0.753	0.734	0.669	0.607	0.519	-0.044	0.485	0.206	0.325	0.371	0.329	0.198	0.475	0.386	-0.092	0.465	0.495	0.33	0.346	0.142	0.078	0.641	0.585	0.643	0.541
5341746	Reln	5	21.516	exon 23		0.377	0.279	0.349	0.457	0.324	0.369	0.322	0.312	0.659	0.545	0.667	0.75	0.712	0.675	0.807	0.816	0.797	0.804	0.797	0.875	0.872	0.824	0.776	0.706	0.023	0.615	0.336	0.441	0.378	0.402	0.411	0.615	0.628	0.079	0.627	0.648	0.549	0.589	0.411	0.084	0.68	0.721	0.529	0.475
4362356	Reln	5	21.5169	exon 22		0.284	0.194	0.375	0.495	0.281	0.273	0.43	0.042	0.379	0.355	0.522	0.563	0.419	0.511	0.615	0.69	0.638	0.547	0.653	0.655	0.684	0.633	0.58	0.422	-0.141	0.399	0.135	0.193	0.119	0.061	0.341	0.347	0.358	0.003	0.394	0.515	0.329	0.46	0.168	0.074	0.545	0.539	0.661	0.502
5013254	Reln	5	21.5239	exon 21		0.323	0.283	0.401	0.483	0.282	0.32	0.367	0.129	0.25	0.427	0.569	0.542	0.423	0.564	0.638	0.629	0.677	0.509	0.684	0.66	0.62	0.609	0.619	0.527	-0.037	0.419	0.112	0.114	0.02	-0.053	0.301	0.385	0.392	0.201	0.384	0.544	0.343	0.503	0.183	-0.068	0.461	0.471	0.531	0.349
4984092	Reln	5	21.5247	exon 20		0.533	0.393	0.513	0.554	0.451	0.355	0.487	0.2	0.184	0.402	0.533	0.461	0.366	0.438	0.511	0.501	0.573	0.369	0.588	0.566	0.519	0.537	0.484	0.47	-0.103	0.37	0.03	0.01	-0.09	-0.017	0.154	0.268	0.318	0.32	0.327	0.373	0.196	0.415	0.032	-0.19	0.452	0.448	0.518	0.288
4839923	Reln	5	21.5248	exon 20		0.329	0.279	0.356	0.457	0.474	0.378	0.334	0.248	0.394	0.281	0.337	0.391	0.374	0.22	0.372	0.371	0.374	0.401	0.365	0.534	0.463	0.438	0.391	0.382	-0.175	0.3	0.098	0.222	0.159	0.174	0.057	0.168	0.181	-0.171	0.174	0.146	0.151	0.104	-0.047	-0.237	0.323	0.372	0.266	0.25
5440083	Reln	5	21.5404	exon 19		0.407	0.354	0.469	0.557	0.459	0.276	0.406	0.103	0.288	0.284	0.458	0.446	0.351	0.398	0.507	0.509	0.534	0.44	0.556	0.587	0.566	0.526	0.48	0.407	-0.096	0.35	0.042	0.09	0.037	0.185	0.147	0.306	0.344	0.222	0.433	0.414	0.294	0.434	0.054	0.008	0.417	0.411	0.527	0.5
5381751	Reln	5	21.5453	exon 18		0.113	0.346	0.273	0.141	0.383	0.046	0.258	0.068	0.237	-0.036	0.091	0.159	0.192	0.008	0.094	0.159	0.132	0.162	0.129	0.17	0.18	0.137	0.114	0.08	-0.067	0.113	0.075	0.135	0.142	-0.032	-0.283	-0.171	-0.204	-0.19	-0.017	-0.057	-0.11	-0.096	-0.206	-0.11	0.048	0.004	0.197	0.248
5446876	Reln	5	21.5461	exon 17		0.469	0.311	0.375	0.535	0.381	0.308	0.35	0.119	0.54	0.388	0.584	0.642	0.531	0.488	0.699	0.722	0.666	0.659	0.697	0.789	0.802	0.729	0.659	0.551	-0.128	0.465	0.191	0.346	0.258	0.341	0.311	0.456	0.463	-0.082	0.505	0.563	0.436	0.478	0.217	0.055	0.641	0.667	0.646	0.504
4422679	Reln	5	21.5508	exon 16		0.516	0.394	0.552	0.502	0.533	0.394	0.398	0.251	0.458	0.443	0.637	0.629	0.532	0.447	0.605	0.632	0.628	0.539	0.63	0.701	0.688	0.685	0.619	0.543	-0.115	0.466	0.205	0.248	0.128	0.214	0.211	0.328	0.406	0.064	0.396	0.456	0.31	0.432	0.112	-0.107	0.513	0.498	0.524	0.424
5030270	Reln	5	21.5538	exon 15		0.404	0.364	0.417	0.409	0.367	0.272	0.328	0.239	0.482	0.397	0.571	0.626	0.538	0.502	0.623	0.653	0.653	0.611	0.657	0.685	0.684	0.67	0.615	0.525	-0.102	0.451	0.18	0.265	0.162	0.159	0.363	0.458	0.501	0.23	0.525	0.563	0.492	0.59	0.238	0.094	0.599	0.481	0.612	0.498
4832791	Reln	5	21.5546	exon 14		0.34	0.253	0.303	0.42	0.238	0.265	0.369	0.143	0.453	0.502	0.625	0.653	0.432	0.597	0.669	0.724	0.682	0.554	0.744	0.702	0.662	0.669	0.658	0.484	0.002	0.524	0.185	0.227	0.297	0.134	0.373	0.399	0.418	0.129	0.493	0.531	0.273	0.519	0.106	0.03	0.575	0.651	0.536	0.323
4736904	Reln	5	21.5546	exon 14		0.524	0.553	0.514	0.435	0.609	0.324	0.349	0.366	0.537	0.374	0.435	0.41	0.518	0.272	0.427	0.359	0.416	0.498	0.362	0.597	0.504	0.493	0.439	0.508	-0.09	0.395	0.255	0.378	0.328	0.527	0.114	0.379	0.474	0.098	0.389	0.316	0.36	0.213	0.134	-0.082	0.476	0.447	0.278	0.294
5403052	Reln	5	21.5554	exon 13		0.43	0.301	0.501	0.627	0.422	0.399	0.433	0.318	0.517	0.616	0.68	0.699	0.507	0.625	0.685	0.671	0.684	0.594	0.69	0.767	0.676	0.728	0.709	0.624	-0.061	0.622	0.379	0.465	0.381	0.232	0.303	0.353	0.429	0.137	0.446	0.497	0.353	0.409	0.138	-0.094	0.549	0.684	0.392	0.288
5261933	Reln	5	21.5571	exon 12		0.21	0.186	0.263	0.244	0.316	0.15	0.111	0.272	0.748	0.269	0.422	0.587	0.614	0.369	0.548	0.586	0.488	0.708	0.456	0.684	0.698	0.623	0.557	0.512	-0.008	0.472	0.394	0.63	0.547	0.663	0.279	0.492	0.512	-0.103	0.563	0.478	0.557	0.366	0.373	0.293	0.523	0.438	0.402	0.476
4880736	Reln	5	21.5661	exon 11		0.333	0.321	0.369	0.4	0.325	0.366	0.344	0.255	0.492	0.575	0.686	0.674	0.568	0.587	0.69	0.709	0.713	0.608	0.711	0.743	0.702	0.707	0.689	0.611	0.028	0.581	0.304	0.398	0.313	0.144	0.296	0.403	0.464	0.149	0.474	0.495	0.396	0.455	0.22	-0.109	0.53	0.642	0.413	0.169
4797323	Reln	5	21.5865	exon 10		0.219	0.173	0.315	0.357	0.269	0.326	0.249	0.375	0.536	0.529	0.533	0.624	0.671	0.531	0.629	0.636	0.611	0.656	0.582	0.705	0.665	0.672	0.636	0.636	-0.046	0.575	0.421	0.586	0.41	0.169	0.38	0.469	0.523	0.131	0.422	0.47	0.519	0.35	0.363	-0.063	0.582	0.593	0.395	0.11
5056021	Reln	5	21.6091	exon 9		0.153	0.041	0.112	0.256	-0.024	0.119	0.097	0.262	0.423	0.556	0.647	0.736	0.519	0.705	0.712	0.734	0.702	0.591	0.749	0.697	0.681	0.718	0.74	0.657	0.201	0.62	0.428	0.478	0.35	0.078	0.372	0.406	0.43	0.162	0.477	0.572	0.417	0.536	0.337	-0.021	0.483	0.59	0.342	0.096
4325925	Reln	5	21.6118	exon 8		-0.169	0.066	0.104	0.016	0.115	0.04	0.068	-0.046	0.155	-0.132	-0.073	0.099	0.194	0.027	0.081	0.095	0.043	0.241	-0.005	0.153	0.117	0.085	0.103	0.139	-0.101	0.016	0.078	0.351	0.186	0.101	0.11	0.193	0.184	-0.061	0.223	0.234	0.362	0.095	0.268	0.232	0.048	-0.046	0.066	0.185
5247272	Reln	5	21.6344	exon 7		-0.12	0.283	0.214	0.023	0.201	-0.077	0.127	-0.234	-0.265	-0.333	-0.236	-0.255	-0.154	-0.214	-0.223	-0.214	-0.176	-0.19	-0.232	-0.189	-0.23	-0.263	-0.227	-0.131	-0.186	-0.271	-0.249	-0.118	-0.241	-0.16	-0.138	-0.055	-0.006	0.364	0.051	0.03	0.126	0.058	0.161	0.174	-0.203	-0.305	0.023	0.014
4921727	Reln	5	21.6404	exon 6		0.004	0.148	0.096	0.102	0.057	0.005	0.105	-0.353	-0.108	-0.094	0.115	0.053	-0.081	0.134	0.162	0.213	0.179	0.055	0.233	0.15	0.177	0.093	0.142	0.037	0	-0.055	-0.157	-0.151	-0.151	-0.115	0.004	0.054	0.085	0.133	0.241	0.282	0.106	0.338	0.102	0.174	0.039	0.059	0.212	0.112
5556392	Reln	5	21.6405	exon 6		-0.176	0.061	-0.028	-0.133	-0.103	-0.148	0.109	-0.242	-0.208	0.009	0.023	-0.102	-0.251	0.072	-0.065	-0.038	-0.037	-0.203	0.015	-0.144	-0.226	-0.179	-0.075	-0.163	0.059	-0.067	-0.179	-0.186	-0.016	-0.272	0.083	-0.033	0.004	0.353	0.12	0.065	-0.172	0.133	-0.069	0.101	-0.09	-0.04	-0.113	-0.158
4820035	Reln	5	21.6582	exon 5		-0.052	0.112	0.17	0.026	0.161	-0.008	-0.011	-0.218	0.15	-0.17	0.094	0.097	0.154	-0.005	0.144	0.202	0.126	0.22	0.089	0.203	0.28	0.15	0.131	0.102	-0.103	-0.032	-0.004	0.221	0.012	0.202	0.014	0.149	0.188	-0.014	0.303	0.276	0.348	0.247	0.323	0.315	0.072	-0.029	0.28	0.239
4587939	Reln	5	21.6608	exon 4		-0.017	0.119	0.223	0.076	0.137	0.101	0.192	0.067	0.054	0.341	0.408	0.293	0.093	0.297	0.23	0.264	0.278	0.128	0.262	0.278	0.143	0.247	0.352	0.27	0.078	0.24	0.117	0.196	0.084	-0.128	0.155	0.057	0.184	0.22	0.203	0.261	0.166	0.274	0.091	-0.02	0.056	0.118	0.001	-0.107
5267511	Reln	5	21.677	exon 3		-0.113	0.175	-0.015	-0.178	-0.051	-0.097	0.066	-0.177	-0.014	0.042	0.174	0.053	-0.013	0.122	0.103	0.158	0.135	0.034	0.133	0.086	0.039	0.012	0.102	0.052	0.046	0.008	-0.081	0.032	0.032	-0.192	0.179	0.122	0.184	0.255	0.215	0.219	0.144	0.253	0.173	0.14	0.08	0.028	0.087	-0.115
4408984	Reln	5	21.7333	exon 2		0.026	0.173	0.204	0.12	0.058	0.015	0.087	-0.114	0.116	0.248	0.375	0.294	0.138	0.333	0.354	0.38	0.353	0.237	0.35	0.344	0.285	0.289	0.379	0.261	0.002	0.198	0.081	0.195	0.124	-0.019	0.298	0.276	0.356	0.347	0.434	0.511	0.377	0.502	0.326	0.268	0.225	0.244	0.184	0.034
4409069	Reln	5	21.7334	exon 2		-0.042	0.058	0.156	-0.001	0.092	0.072	-0.018	0.133	0.132	0.151	0.266	0.273	0.272	0.217	0.24	0.254	0.261	0.267	0.178	0.31	0.244	0.256	0.321	0.37	0.038	0.193	0.206	0.35	0.056	0.079	0.333	0.301	0.456	0.33	0.343	0.42	0.598	0.432	0.51	0.247	0.096	0.008	0.098	0.056
5037221	Reln	5	21.7927	exon 1		-0.045	0.201	0.173	-0.074	0.051	-0.031	0.066	-0.028	0.127	0.134	0.28	0.223	0.173	0.238	0.23	0.255	0.24	0.185	0.207	0.241	0.171	0.18	0.258	0.26	0.041	0.16	0.113	0.276	0.166	0.025	0.268	0.249	0.348	0.346	0.359	0.397	0.328	0.356	0.369	0.226	0.155	0.099	0.121	-0.033
5464804	Reln	5	21.85	exon 0		-0.177	0.185	0.036	-0.233	0.098	-0.195	-0.062	-0.1	-0.27	-0.264	-0.217	-0.308	-0.338	-0.26	-0.367	-0.375	-0.319	-0.384	-0.312	-0.314	-0.405	-0.385	-0.301	-0.184	0.073	-0.207	-0.139	-0.148	-0.099	-0.08	-0.231	-0.322	-0.176	0.35	-0.069	-0.241	-0.178	-0.1	-0.119	0.007	-0.369	-0.359	-0.325	-0.252
4453658	Gabra2	5	71.353	exon 9		0.311	0.058	0.177	0.142	0.19	0.139	-0.07	0.196	0.391	0.208	0.213	0.318	0.457	0.204	0.364	0.333	0.269	0.458	0.279	0.417	0.49	0.417	0.333	0.364	0.037	0.316	0.371	0.417	0.31	0.491	0.015	0.326	0.312	-0.176	0.306	0.308	0.296	0.163	0.24	0.091	0.298	0.312	0.088	0.166
5137205	Gabra2	5	71.3531	exon 9		0.196	0.054	0.037	0.031	0.073	0.01	-0.015	-0.175	0.058	0.087	0.108	-0.016	0.156	0.073	0.156	0.151	0.105	0.109	0.177	0.077	0.213	0.097	0.067	-0.033	0.023	0.059	0.087	0.013	0.065	0.034	-0.26	0.019	-0.045	-0.132	0.038	0.092	-0.155	-0.028	-0.032	-0.013	0.064	0.126	0.027	-0.034
5013335	Gabra2	5	71.3647	exon 8		0.081	-0.032	-0.062	-0.059	-0.078	-0.114	-0.095	-0.095	0.251	0.114	0.073	0.075	0.209	0.13	0.241	0.237	0.137	0.301	0.185	0.229	0.304	0.2	0.178	0.07	0.051	0.145	0.214	0.217	0.309	0.234	0.008	0.23	0.129	-0.343	0.119	0.224	0.036	-0.025	0.013	0.126	0.288	0.223	0.127	0.056
4355764	Gabra2	5	71.3974	exon 7		0.058	-0.157	-0.146	-0.09	-0.195	-0.187	-0.153	-0.201	0.074	0.071	0.092	0.075	0.16	0.2	0.259	0.266	0.183	0.225	0.258	0.144	0.285	0.18	0.179	0.026	0.19	0.118	0.177	0.068	0.101	0.086	-0.036	0.192	0.087	-0.127	0.181	0.31	0.043	0.166	0.091	0.229	0.154	0.091	0.116	0.077
5114296	Gabra2	5	71.3992	exon 6		0.081	-0.179	-0.091	-0.061	-0.222	-0.138	-0.142	-0.126	0.144	0.184	0.228	0.236	0.3	0.338	0.418	0.448	0.35	0.382	0.423	0.309	0.47	0.369	0.341	0.19	0.199	0.261	0.267	0.185	0.139	0.079	0.048	0.28	0.171	-0.134	0.246	0.427	0.177	0.263	0.178	0.229	0.281	0.228	0.282	0.137
5199640	Gabra2	5	71.404	exon 5		0.034	-0.121	-0.186	-0.156	-0.262	-0.264	-0.185	-0.211	-0.035	0.014	0.1	0.011	0.131	0.198	0.208	0.209	0.17	0.139	0.252	0.036	0.229	0.112	0.109	0.003	0.266	0.084	0.138	0.018	0.011	-0.048	-0.211	0.061	-0.063	-0.025	0.099	0.207	-0.042	0.115	0.08	0.166	0.051	0.02	0.142	0.075
5537116	Gabra2	5	71.4057	exon 4		0.042	-0.061	-0.04	-0.086	-0.115	-0.163	-0.025	-0.187	-0.142	0.06	0.044	-0.1	0.03	0.113	0.116	0.091	0.082	0.03	0.137	0.01	0.093	0.018	0.039	-0.025	0.176	0.063	0.112	-0.038	-0.017	-0.147	-0.224	-0.03	-0.114	-0.086	-0.072	0.081	-0.202	-0.099	-0.104	-0.042	0.011	0.001	0.04	-0.115
5381337	Gabra2	5	71.4058	exon 4		-0.043	-0.083	-0.164	-0.256	-0.06	-0.198	-0.295	-0.116	-0.069	-0.263	-0.272	-0.241	-0.076	-0.217	-0.194	-0.198	-0.258	-0.094	-0.209	-0.194	-0.093	-0.19	-0.189	-0.168	0.099	-0.122	0.148	0.067	0.053	0.141	-0.28	-0.159	-0.15	-0.272	-0.179	-0.119	-0.116	-0.218	-0.048	0.099	-0.215	-0.269	-0.202	-0.008
4356609	Gabra2	5	71.426	exon 3		-0.078	-0.178	-0.252	-0.311	-0.16	-0.315	-0.297	-0.064	-0.158	-0.237	-0.312	-0.357	-0.126	-0.275	-0.309	-0.317	-0.34	-0.219	-0.32	-0.335	-0.231	-0.305	-0.317	-0.258	0.142	-0.183	0.078	-0.037	-0.038	0.063	-0.365	-0.224	-0.236	-0.119	-0.24	-0.258	-0.195	-0.295	-0.098	0.071	-0.285	-0.354	-0.282	-0.13
5058572	Gabra2	5	71.4832	exon 2		-0.017	-0.207	-0.158	-0.261	-0.219	-0.073	-0.258	0.174	-0.083	0.219	0.092	-0.008	0.115	0.123	0.042	-0.009	0.042	-0.002	0.079	-0.046	0.019	0.039	0.056	0.079	0.32	0.19	0.301	0.089	0.035	-0.101	-0.176	-0.1	-0.101	-0.016	-0.175	-0.09	-0.193	-0.149	-0.082	-0.239	-0.125	-0.071	-0.242	-0.349
5335661	Gabra2	5	71.4858	exon 1		0.106	-0.08	-0.028	-0.158	0.003	-0.12	-0.029	-0.081	-0.172	0.139	0.168	-0.137	-0.099	-0.018	-0.026	-0.034	-0.004	-0.164	0.033	-0.092	-0.051	-0.073	-0.031	-0.119	0.192	-0.001	0.005	-0.203	-0.18	-0.16	-0.248	-0.222	-0.177	-0.015	-0.137	-0.118	-0.34	-0.075	-0.247	-0.134	-0.154	-0.133	-0.13	-0.143
5132067	Gabra4	5	71.9632	exon 8		0.462	0.33	0.424	0.508	0.199	0.38	0.348	0.267	0.484	0.609	0.69	0.755	0.703	0.78	0.856	0.837	0.865	0.771	0.861	0.811	0.825	0.83	0.78	0.703	-0.002	0.612	0.291	0.363	0.269	0.195	0.498	0.71	0.672	0.367	0.676	0.806	0.613	0.724	0.481	0.138	0.736	0.763	0.623	0.429
5106967	Gabra4	5	72.0152	exon 7		0.248	0.201	0.361	0.405	0.177	0.251	0.135	0.26	0.327	0.405	0.441	0.568	0.574	0.599	0.655	0.624	0.669	0.633	0.672	0.606	0.666	0.654	0.596	0.557	-0.012	0.49	0.259	0.244	0.1	0.119	0.283	0.538	0.488	0.39	0.524	0.626	0.566	0.632	0.461	0.16	0.478	0.465	0.466	0.46
4872162	Gabra4	5	72.0248	exon 6		0.428	0.305	0.365	0.506	0.336	0.423	0.354	0.388	0.606	0.604	0.558	0.61	0.747	0.623	0.69	0.658	0.677	0.716	0.67	0.706	0.734	0.709	0.619	0.629	0.016	0.601	0.391	0.499	0.465	0.391	0.108	0.496	0.448	0.131	0.508	0.436	0.361	0.338	0.364	-0.058	0.584	0.777	0.301	0.211
5372262	Gabra4	5	72.0294	exon 5		0.359	0.394	0.446	0.411	0.226	0.357	0.382	0.134	0.238	0.459	0.5	0.503	0.508	0.618	0.649	0.598	0.659	0.544	0.654	0.575	0.547	0.571	0.557	0.529	-0.092	0.392	0.114	0.131	0.097	-0.047	0.463	0.637	0.623	0.472	0.551	0.699	0.475	0.624	0.429	0.068	0.624	0.593	0.484	0.276
5333252	Gabra4	5	72.0321	exon 4		0.376	0.299	0.375	0.456	0.181	0.384	0.281	0.379	0.333	0.641	0.623	0.625	0.619	0.715	0.721	0.653	0.741	0.614	0.723	0.673	0.637	0.679	0.665	0.689	0.056	0.609	0.34	0.354	0.249	0.078	0.422	0.598	0.622	0.477	0.509	0.61	0.531	0.557	0.452	-0.057	0.57	0.7	0.395	0.186
5519186	Gabra4	5	72.0324	exon 3		0.444	0.333	0.515	0.514	0.516	0.457	0.348	0.6	0.526	0.457	0.447	0.534	0.649	0.378	0.435	0.374	0.461	0.527	0.375	0.533	0.497	0.561	0.435	0.571	-0.117	0.462	0.297	0.418	0.235	0.353	0.152	0.388	0.433	0.281	0.368	0.218	0.387	0.232	0.236	-0.208	0.481	0.441	0.255	0.256
5239576	Gabra4	5	72.0335	exon 2		0.43	0.281	0.367	0.443	0.261	0.384	0.37	0.359	0.054	0.604	0.549	0.383	0.269	0.49	0.372	0.286	0.456	0.159	0.457	0.358	0.267	0.394	0.402	0.457	0.069	0.406	0.201	0.052	-0.032	-0.181	0.12	0.084	0.221	0.46	0.117	0.173	0.048	0.226	-0.025	-0.465	0.251	0.426	0.046	-0.16
4509551	Gabra4	5	72.0484	exon 1		0.539	0.424	0.494	0.52	0.435	0.506	0.49	0.532	0.119	0.579	0.51	0.378	0.337	0.407	0.349	0.244	0.452	0.214	0.403	0.399	0.256	0.395	0.365	0.485	-0.023	0.412	0.123	0.013	-0.054	-0.123	0.101	0.148	0.222	0.367	0.029	0.059	0.006	0.089	-0.129	-0.597	0.318	0.398	0.169	-0.038
5116305	Gabra4	5	72.049	exon 0		0.526	0.328	0.424	0.592	0.307	0.325	0.498	0.427	0.274	0.541	0.599	0.585	0.41	0.605	0.574	0.51	0.647	0.438	0.643	0.583	0.5	0.596	0.544	0.549	0.073	0.513	0.118	0.051	0.039	0.068	0.22	0.352	0.316	0.351	0.333	0.325	0.138	0.36	-0.047	-0.289	0.512	0.512	0.483	0.328
4513200	Gabrb1	5	72.0913	exon 1		0.418	-0.01	0.165	0.258	0.125	0.335	0.215	0.6	0.526	0.812	0.722	0.696	0.553	0.643	0.577	0.539	0.56	0.477	0.573	0.617	0.502	0.659	0.662	0.653	0.22	0.661	0.549	0.485	0.464	0.145	0.359	0.301	0.41	0.077	0.281	0.302	0.181	0.244	0.026	-0.334	0.508	0.601	-0.041	-0.119
5471815	Gabrb1	5	72.0916	exon 2		0.412	0.137	0.242	0.283	0.259	0.281	0.27	0.269	0.487	0.649	0.653	0.57	0.316	0.47	0.475	0.47	0.431	0.344	0.474	0.537	0.404	0.529	0.559	0.424	0.103	0.461	0.294	0.313	0.433	0.253	0.183	0.2	0.26	-0.065	0.323	0.293	0.009	0.227	-0.104	-0.181	0.408	0.533	-0.089	-0.08
4560099	Gabrb1	5	72.0921	exon 3		0.321	0.079	0.203	0.239	0.191	0.322	0.241	0.37	0.261	0.69	0.637	0.462	0.31	0.465	0.386	0.323	0.385	0.195	0.427	0.392	0.256	0.42	0.465	0.441	0.092	0.46	0.31	0.282	0.257	-0.094	0.212	0.092	0.243	0.166	0.136	0.165	0.008	0.145	-0.082	-0.421	0.265	0.463	-0.151	-0.17
4856968	Gabrb1	5	72.2607	exon 4		0.44	0.199	0.493	0.446	0.443	0.41	0.344	0.551	0.508	0.715	0.698	0.652	0.618	0.553	0.609	0.543	0.589	0.564	0.524	0.707	0.558	0.659	0.656	0.704	-0.017	0.611	0.427	0.508	0.363	0.269	0.405	0.473	0.599	0.269	0.451	0.457	0.459	0.38	0.295	-0.124	0.525	0.561	0.148	0.13
5473379	Gabrb1	5	72.4211	exon 5		0.389	0.448	0.693	0.423	0.459	0.349	0.469	0.135	0.186	0.453	0.538	0.384	0.334	0.441	0.444	0.418	0.49	0.306	0.436	0.465	0.388	0.457	0.453	0.433	-0.043	0.351	0.176	0.142	0.083	0.079	0.082	0.207	0.291	0.293	0.314	0.422	0.143	0.301	0.082	-0.085	0.318	0.387	0.205	0.215
5409065	Gabrb1	5	72.4995	exon 6		0.102	0.106	0.238	0.144	0.199	0.117	0.086	0.113	0.559	0.37	0.554	0.496	0.564	0.445	0.555	0.623	0.535	0.569	0.509	0.566	0.645	0.563	0.549	0.436	0.066	0.434	0.387	0.495	0.411	0.331	0.21	0.356	0.441	0.088	0.503	0.504	0.502	0.447	0.449	0.319	0.393	0.433	0.321	0.394
4892796	Gabrb1	5	72.4999	exon 7		0.259	-0.006	0.16	0.369	0.05	0.24	0.132	0.15	0.507	0.617	0.587	0.637	0.577	0.647	0.775	0.773	0.68	0.72	0.721	0.748	0.739	0.724	0.733	0.552	0.018	0.587	0.398	0.527	0.507	0.218	0.422	0.591	0.529	-0.026	0.551	0.691	0.534	0.511	0.377	0.227	0.615	0.762	0.357	0.265
4480965	Gabrb1	5	72.5132	exon 8		0.2	0.071	0.115	0.245	-0.056	0.072	0.103	0.05	0.459	0.472	0.561	0.648	0.621	0.711	0.812	0.824	0.737	0.736	0.788	0.721	0.773	0.713	0.722	0.578	0.104	0.532	0.324	0.412	0.412	0.159	0.457	0.694	0.602	0.16	0.677	0.837	0.609	0.679	0.528	0.353	0.64	0.682	0.484	0.41
4845007	Gabrb1	5	72.5278	exon 9		0.388	0.472	0.499	0.593	0.525	0.344	0.352	0.085	0.341	0.199	0.289	0.325	0.377	0.313	0.445	0.429	0.434	0.44	0.471	0.479	0.514	0.434	0.37	0.292	-0.245	0.302	0.09	0.134	0.175	0.185	0.058	0.278	0.272	0.11	0.293	0.332	0.245	0.273	0.097	0.029	0.435	0.479	0.513	0.598
4931662	Dao1	5	114.46	exon 2		0.106	0.187	0.169	0.023	0.084	0.186	0.177	0.489	0.282	0.487	0.369	0.306	0.409	0.404	0.338	0.226	0.357	0.352	0.269	0.354	0.181	0.276	0.319	0.461	0.198	0.41	0.225	0.253	0.331	0.064	0.35	0.451	0.466	0.452	0.325	0.215	0.287	0.155	0.135	-0.165	0.357	0.295	-0.041	-0.124
5131409	Dao1	5	114.463	exon 3		-0.235	-0.385	-0.202	-0.231	-0.394	-0.254	-0.288	0.303	-0.124	0.16	0.139	0.135	-0.008	0.198	0.068	0.032	0.121	0.046	0.066	0.056	0.008	0.141	0.2	0.231	0.424	0.168	0.19	0.017	-0.174	-0.07	0.078	-0.005	-0.033	0.028	-0.112	0.03	0.121	0.075	0.006	-0.059	-0.084	-0.248	-0.006	-0.014
4432068	Dao1	5	114.464	exon 4		-0.135	-0.183	-0.162	-0.14	-0.119	-0.027	-0.035	-0.003	0.003	-0.028	-0.034	0.094	-0.115	0.077	0.022	0.066	0.008	0.028	0.116	0.02	0.002	0.021	0.072	-0.068	0.108	0.056	-0.051	-0.143	0.074	-0.01	0.192	-0.043	-0.072	-0.292	-0.046	-0.005	-0.198	0.035	-0.212	0.057	-0.028	-0.003	0.049	0.29
4540935	Dao1	5	114.465	exon 5		-0.539	-0.271	-0.34	-0.231	-0.306	-0.288	-0.28	-0.072	0.017	-0.101	-0.116	0.012	-0.073	0.068	-0.006	0.017	-0.029	0.016	-0.011	-0.04	-0.002	-0.038	0.056	0.038	0.206	0.022	0.202	0.159	0.126	-0.023	0.076	-0.115	-0.064	-0.179	-0.038	0.002	0.106	0.041	0.286	0.13	-0.155	-0.028	-0.149	-0.027
4352037	Dao1	5	114.468	exon 6		-0.152	-0.22	-0.138	-0.115	-0.022	0.043	-0.061	0.172	-0.032	0.233	0.13	0.111	-0.014	0.102	0.01	-0.014	0.011	0.021	0.044	-0.011	-0.072	0.052	0.139	0.052	0.193	0.187	0.215	0.232	0.083	-0.163	0.046	-0.145	-0.048	-0.02	-0.048	-0.06	0.07	0.022	-0.078	-0.075	-0.132	-0.082	-0.238	-0.119
4611821	Dao1	5	114.469	exon 7		-0.318	-0.312	-0.313	-0.276	-0.451	-0.147	-0.122	-0.321	-0.24	-0.193	-0.254	-0.162	-0.219	-0.028	-0.129	-0.079	-0.135	-0.136	-0.093	-0.252	-0.199	-0.183	-0.145	-0.253	-0.006	-0.193	-0.073	-0.083	-0.106	-0.237	0.305	0.021	0.014	-0.003	-0.03	0.143	0.025	0.117	0.169	0.312	-0.067	-0.125	0.055	-0.114
4364001	Dao1	5	114.47	exon 8		0.276	0.218	0.116	0.1	0.11	0.019	0.071	0.308	0.002	0.172	0.164	0.162	0.011	0.196	0.068	-0.01	0.107	-0.038	0.181	0.06	-0.024	0.118	0.142	0.188	0.291	0.249	0.194	-0.036	0.066	-0.022	-0.24	-0.19	-0.179	0.088	-0.134	-0.106	-0.287	-0.096	-0.42	-0.374	-0.03	0.012	-0.094	0.056
5223286	Dao1	5	114.471	exon 9		-0.172	-0.105	-0.152	0.014	-0.101	-0.037	-0.069	0.175	0.238	0.159	0.047	0.149	0.282	0.232	0.276	0.236	0.212	0.37	0.243	0.213	0.26	0.181	0.16	0.192	0.015	0.257	0.157	0.307	0.312	-0.013	0.144	0.271	0.158	0.044	0.238	0.076	0.238	0.104	0.25	0.066	0.285	0.35	0.137	0.136
5220950	Dao1	5	114.474	exon 10		-0.188	-0.353	-0.276	-0.094	-0.22	-0.198	-0.219	0.157	-0.305	-0.159	-0.326	-0.361	-0.367	-0.273	-0.425	-0.465	-0.393	-0.391	-0.382	-0.43	-0.433	-0.362	-0.396	-0.307	-0.014	-0.205	-0.142	-0.276	-0.293	-0.185	-0.091	-0.281	-0.255	0.161	-0.383	-0.505	-0.239	-0.296	-0.272	-0.178	-0.209	-0.34	-0.151	-0.142
5357719	Dao1	5	114.474	exon 10		-0.11	0.077	0.012	-0.083	0	-0.027	-0.116	0.431	0.15	0.184	0.03	0.132	0.024	0.008	-0.121	-0.14	-0.071	-0.065	-0.096	-0.047	-0.156	-0.016	0.019	0.112	0.142	0.215	0.31	0.282	0.321	0.018	-0.226	-0.302	-0.281	-0.02	-0.24	-0.335	-0.244	-0.316	-0.194	-0.353	-0.19	-0.044	-0.326	-0.494
4326252	Dao1	5	114.475	exon 11		-0.196	-0.068	-0.097	-0.358	-0.08	-0.005	-0.155	0.291	0.058	-0.092	-0.226	-0.177	-0.02	-0.248	-0.331	-0.336	-0.325	-0.146	-0.412	-0.263	-0.29	-0.216	-0.261	-0.056	0.052	-0.109	0.103	0.164	0.129	0.108	-0.044	-0.16	-0.103	-0.15	-0.256	-0.407	-0.12	-0.402	-0.065	-0.205	-0.067	-0.179	-0.325	-0.297
4605568	Nos1	5	118.317	exon 1		0.239	0.041	0.036	0.296	0.015	-0.049	0.133	-0.115	0.424	0.246	0.436	0.463	0.423	0.496	0.662	0.709	0.592	0.565	0.659	0.595	0.713	0.572	0.54	0.357	0.033	0.341	0.178	0.164	0.214	0.24	0.367	0.518	0.469	0.005	0.535	0.65	0.429	0.583	0.386	0.367	0.619	0.58	0.637	0.572
5554468	Nos1	5	118.329	exon 2		0.002	0.093	0.044	0.137	0.011	-0.06	0.052	0.201	0.471	0.287	0.356	0.444	0.463	0.383	0.474	0.544	0.459	0.474	0.439	0.516	0.522	0.465	0.462	0.449	0.061	0.425	0.402	0.414	0.42	0.167	0.307	0.349	0.407	0.025	0.301	0.381	0.449	0.303	0.387	0.139	0.425	0.495	0.395	0.23
4518448	Nos1	5	118.344	exon 3		0.108	0.266	0.053	0.134	0.143	-0.013	0.015	0.043	0.153	-0.13	0.05	0.082	0.055	-0.027	0.075	0.113	0.142	0.066	0.131	0.121	0.17	0.055	0.024	0.017	-0.089	0.037	-0.071	-0.12	-0.074	0.057	0.05	0.024	0.05	0.076	0.013	-0.007	0.075	0.117	-0.006	-0.002	0.038	0.006	0.351	0.38
5544606	Nos1	5	118.346	exon 4		-0.074	0.282	0.046	-0.077	0.068	-0.29	0.062	-0.186	0.211	-0.299	-0.162	-0.03	0.014	-0.149	-0.028	0.083	-0.016	0.115	-0.048	0.023	0.064	-0.022	-0.057	-0.148	-0.174	-0.11	-0.109	0.003	0.095	0.227	0.077	0.154	0.095	-0.113	0.125	0.179	0.206	0.124	0.127	0.474	0.141	-0.075	0.435	0.551
5603570	Nos1	5	118.348	exon 6		-0.119	0.165	0.062	0.103	0.096	-0.152	0.062	-0.159	0.186	-0.138	0.007	-0.005	-0.013	-0.051	0.096	0.167	0.115	0.114	0.079	0.16	0.202	0.04	0.041	-0.042	-0.075	0.028	-0.001	-0.006	0.111	0.208	0.027	-0.005	0.003	-0.228	0.015	0.03	0.041	-0.007	0.043	0.181	0.057	0.134	0.389	0.376
4768495	Nos1	5	118.35	exon 7		0.223	0.26	0.31	0.513	0.241	0.048	0.32	-0.073	0.222	0.035	0.151	0.255	0.187	0.177	0.32	0.334	0.303	0.292	0.303	0.331	0.356	0.3	0.226	0.16	-0.22	0.186	0.003	0.132	0.141	0.222	0.118	0.226	0.156	0.044	0.274	0.304	0.254	0.206	0.111	0.205	0.335	0.408	0.601	0.528
5235387	Nos1	5	118.354	exon 8		-0.089	-0.014	0.075	0.165	-0.09	-0.019	-0.013	0.303	0.224	0.292	0.151	0.224	0.374	0.305	0.307	0.239	0.308	0.329	0.238	0.254	0.218	0.252	0.244	0.281	0.042	0.334	0.224	0.22	0.243	0.105	0.312	0.432	0.365	0.403	0.252	0.278	0.389	0.193	0.325	0.118	0.28	0.28	0.256	0.119
4830106	Nos1	5	118.354	exon 8		0.151	0.373	0.401	0.125	0.371	0.13	0.045	0.332	0.56	0.272	0.385	0.476	0.561	0.297	0.48	0.456	0.426	0.572	0.386	0.585	0.509	0.493	0.497	0.521	-0.075	0.442	0.326	0.496	0.455	0.4	0.234	0.465	0.457	-0.033	0.342	0.44	0.429	0.246	0.354	0.117	0.398	0.321	0.328	0.436
4524412	Nos1	5	118.355	exon 9		0.243	0.273	0.438	0.351	0.367	0.077	0.253	0.356	0.659	0.432	0.536	0.642	0.606	0.524	0.66	0.635	0.602	0.679	0.597	0.716	0.651	0.666	0.64	0.579	-0.013	0.59	0.387	0.461	0.507	0.4	0.365	0.518	0.505	0.098	0.53	0.551	0.418	0.4	0.229	0.16	0.637	0.535	0.509	0.619
5308218	Nos1	5	118.358	exon 10		0.203	0.184	0.247	0.244	0.36	0.214	0.152	0.166	0.585	0.265	0.338	0.365	0.508	0.204	0.408	0.402	0.312	0.472	0.294	0.498	0.492	0.424	0.37	0.362	-0.248	0.299	0.239	0.462	0.402	0.401	0.397	0.436	0.523	-0.075	0.341	0.359	0.436	0.202	0.369	0.106	0.534	0.476	0.315	0.352
4858928	Nos1	5	118.36	exon 11		0.341	0.185	0.207	0.463	0.165	0.133	0.194	-0.003	0.277	0.288	0.422	0.388	0.395	0.425	0.593	0.62	0.573	0.518	0.63	0.583	0.667	0.556	0.5	0.356	-0.067	0.373	0.096	0.133	0.113	0.168	0.195	0.428	0.375	0.068	0.355	0.493	0.409	0.427	0.215	0.176	0.529	0.569	0.744	0.577
5523090	Nos1	5	118.361	exon 12		0.098	0.302	-0.045	0.053	0.153	-0.096	0.034	-0.39	0.151	-0.309	-0.18	-0.13	-0.088	-0.181	-0.033	0.029	-0.099	-0.031	-0.02	-0.019	0.045	-0.124	-0.121	-0.249	-0.134	-0.178	-0.178	-0.168	0.177	0.246	-0.128	0.026	-0.04	-0.261	0.039	0.044	-0.158	-0.063	-0.078	0.208	0.053	0.082	0.136	0.222
4782231	Nos1	5	118.363	exon 13		0.292	0.236	0.236	0.436	0.269	-0.099	0.29	0.024	0.266	0.12	0.245	0.269	0.229	0.231	0.341	0.343	0.312	0.25	0.365	0.345	0.34	0.296	0.281	0.166	-0.109	0.241	0.124	0.021	0.157	-0.01	-0.034	0.119	0.029	-0.08	0.052	0.216	-0.046	0.049	-0.143	-0.051	0.343	0.257	0.533	0.414
4477533	Nos1	5	118.364	exon 14		-0.023	0.26	0.062	0	0.191	-0.216	-0.09	-0.204	0.257	-0.214	-0.001	0.027	0.131	-0.091	0.088	0.12	0.043	0.128	0.058	0.115	0.2	0.044	0.045	-0.027	-0.126	-0.069	-0.057	0.011	0.093	0.267	-0.024	0.133	0.121	-0.05	0.179	0.194	0.15	0.142	0.22	0.275	0.11	-0.018	0.272	0.354
5312262	Nos1	5	118.364	exon 15		-0.028	-0.039	0.109	0.17	-0.052	-0.125	-0.064	0.001	0.137	0.026	0.163	0.289	0.288	0.319	0.398	0.365	0.366	0.306	0.409	0.318	0.405	0.323	0.311	0.293	0.043	0.247	0.208	0.069	0.031	0.02	0.237	0.257	0.231	0.136	0.254	0.413	0.229	0.342	0.279	0.132	0.22	0.207	0.437	0.421
4699216	Nos1	5	118.369	exon 16		0.169	0.36	0.309	0.237	0.192	-0.09	0.16	-0.081	0.246	0.111	0.308	0.279	0.255	0.281	0.427	0.434	0.424	0.353	0.455	0.408	0.434	0.345	0.335	0.221	-0.082	0.262	0.026	0.033	0.138	0.158	0.162	0.335	0.282	0.178	0.341	0.457	0.244	0.356	0.153	0.252	0.349	0.316	0.63	0.57
4842742	Nos1	5	118.373	exon 17		-0.133	0.013	-0.207	-0.152	-0.04	-0.188	-0.188	-0.201	0.134	-0.246	-0.093	-0.062	0.102	-0.041	0.046	0.103	0.024	0.126	0.094	-0.002	0.159	-0.018	-0.024	-0.133	-0.007	-0.071	-0.109	-0.095	0.029	0.144	0.078	0.17	0.15	0.077	0.167	0.145	0.206	0.21	0.24	0.396	0.089	-0.06	0.331	0.427
4830617	Nos1	5	118.376	exon 18		-0.096	0.001	-0.039	-0.025	-0.018	-0.348	-0.22	0.048	0.424	-0.008	0.249	0.36	0.38	0.221	0.364	0.396	0.296	0.414	0.299	0.38	0.464	0.361	0.375	0.332	0.138	0.274	0.332	0.438	0.317	0.336	0.072	0.258	0.233	-0.099	0.298	0.393	0.46	0.273	0.392	0.348	0.2	0.086	0.365	0.519
4356672	Nos1	5	118.376	exon 19		-0.039	0.145	0.096	0.116	0.268	-0.254	-0.036	-0.229	0.15	-0.372	-0.146	-0.113	0.011	-0.23	-0.02	-0.015	-0.079	0.046	-0.086	0.018	0.08	-0.085	-0.089	-0.149	-0.168	-0.174	-0.129	-0.087	-0.015	0.229	-0.147	0.041	-0.011	-0.124	0.11	0.062	0.068	0.03	0.062	0.301	-0.01	-0.178	0.279	0.531
5424357	Nos1	5	118.386	exon 20		-0.153	0.101	0.156	0.005	0.18	-0.256	-0.181	0.043	0.099	-0.062	0.084	0.029	0.006	-0.045	0.04	-0.012	0.01	0.025	-0.004	0.073	0.054	0.018	0.079	0.079	0.031	0.143	0.228	0.228	0.124	0.166	-0.153	-0.122	-0.06	-0.051	-0.066	0.008	0.051	-0.074	0.053	0.054	-0.176	-0.153	0.062	0.3
5592194	Nos1	5	118.388	exon 21		-0.017	0.21	0.06	-0.049	0.285	-0.215	-0.065	-0.079	0.399	-0.277	-0.099	-0.037	0.039	-0.263	-0.031	0.004	-0.112	0.135	-0.121	0.113	0.096	-0.039	-0.056	-0.104	-0.195	-0.065	-0.055	0.138	0.286	0.496	0.009	0.121	0.103	-0.3	0.134	0.016	0.1	-0.059	-0.003	0.326	0.109	-0.07	0.213	0.516
4537659	Nos1	5	118.388	exon 21		-0.414	-0.381	-0.464	-0.369	-0.422	-0.307	-0.449	0.04	-0.464	-0.299	-0.507	-0.466	-0.454	-0.374	-0.548	-0.588	-0.53	-0.532	-0.477	-0.612	-0.609	-0.542	-0.503	-0.408	0.058	-0.306	-0.164	-0.309	-0.269	-0.373	-0.224	-0.413	-0.449	0.005	-0.543	-0.561	-0.388	-0.406	-0.247	-0.208	-0.52	-0.487	-0.42	-0.308
4762584	Nos1	5	118.393	exon 22		-0.097	-0.033	-0.203	-0.02	-0.148	-0.415	-0.164	-0.211	-0.212	-0.421	-0.252	-0.179	-0.242	-0.22	-0.17	-0.182	-0.175	-0.229	-0.118	-0.213	-0.126	-0.192	-0.203	-0.193	-0.08	-0.241	-0.145	-0.272	-0.341	-0.235	-0.134	-0.214	-0.268	-0.19	-0.319	-0.123	-0.144	-0.124	-0.131	-0.067	-0.135	-0.304	0.294	0.309
5378282	Nos1	5	118.394	exon 23		0.139	0.151	0.165	0.286	0.097	-0.063	0.053	-0.186	0.101	-0.088	0.131	0.284	0.057	0.158	0.269	0.358	0.275	0.194	0.361	0.265	0.384	0.306	0.234	0.116	-0.102	0.12	0.004	-0.029	-0.066	0.116	-0.012	0.059	0.042	-0.039	0.229	0.298	0.152	0.374	0.108	0.206	0.14	0.228	0.484	0.482
4796691	Nos1	5	118.396	exon 24		-0.051	-0.05	0.169	0.14	-0.066	0.03	0.006	-0.142	0.045	0.229	0.329	0.349	0.11	0.318	0.398	0.469	0.398	0.22	0.448	0.338	0.361	0.374	0.404	0.212	-0.006	0.255	0.112	0.049	0.012	-0.065	0.25	0.151	0.165	-0.001	0.233	0.442	0.162	0.43	0.22	0.179	0.134	0.334	0.338	0.201
5348829	Nos1	5	118.397	exon 25		0.152	0.09	0.259	0.25	0.168	0.044	0.146	-0.091	0.503	0.288	0.509	0.518	0.409	0.45	0.624	0.665	0.565	0.541	0.616	0.605	0.656	0.578	0.575	0.326	-0.011	0.374	0.215	0.229	0.303	0.297	0.302	0.388	0.364	-0.121	0.504	0.616	0.26	0.487	0.205	0.307	0.449	0.452	0.494	0.58
4973671	Nos1	5	118.4	exon 26		-0.186	0.198	0.157	0.034	0.186	-0.209	0.068	0.103	-0.056	-0.026	0.02	-0.074	-0.103	-0.021	-0.12	-0.176	-0.081	-0.172	-0.089	-0.09	-0.186	-0.112	-0.03	0	0.111	0.065	0.116	0.003	0.022	-0.108	-0.232	-0.282	-0.201	0.065	-0.267	-0.217	-0.267	-0.29	-0.264	-0.306	-0.169	-0.217	-0.021	0.031
4999410	Nos1	5	118.403	exon 27		-0.004	0.206	0.128	0.089	0.043	-0.127	-0.109	-0.159	0.249	-0.023	0.22	0.288	0.226	0.248	0.377	0.413	0.345	0.333	0.366	0.353	0.417	0.309	0.362	0.234	0.081	0.172	0.155	0.144	0.194	0.189	0.038	0.226	0.181	-0.018	0.323	0.484	0.336	0.39	0.304	0.369	0.132	0.157	0.322	0.455
5065386	Phkg1	5	130.34	exon 9		0.303	0.218	0.275	0.332	0.199	0.158	0.146	-0.211	0.308	0.093	0.321	0.395	0.388	0.356	0.606	0.612	0.526	0.586	0.534	0.601	0.659	0.519	0.487	0.352	-0.087	0.213	0.007	0.128	0.097	0.351	0.322	0.658	0.556	0.034	0.63	0.759	0.576	0.614	0.439	0.45	0.515	0.399	0.583	0.54
4838083	Phkg1	5	130.341	exon 8		0.308	0.157	0.187	0.281	0.092	0.25	0.162	0.043	0.481	0.419	0.523	0.587	0.579	0.582	0.747	0.768	0.691	0.686	0.705	0.701	0.767	0.652	0.629	0.534	0.139	0.498	0.311	0.399	0.419	0.378	0.271	0.565	0.495	0.015	0.665	0.662	0.447	0.565	0.47	0.274	0.489	0.715	0.329	0.267
4779762	Phkg1	5	130.342	exon 7		0.205	-0.023	0.17	0.218	-0.044	0.141	0.059	-0.013	0.368	0.534	0.661	0.647	0.497	0.696	0.792	0.81	0.741	0.652	0.772	0.712	0.757	0.723	0.755	0.558	0.223	0.521	0.328	0.348	0.29	0.287	0.425	0.594	0.584	0.189	0.73	0.841	0.555	0.772	0.527	0.39	0.495	0.617	0.357	0.223
4508113	Phkg1	5	130.342	exon 6		0.165	0.348	0.132	0.065	-0.036	0.107	0.114	-0.056	0.227	0.184	0.215	0.293	0.299	0.368	0.422	0.404	0.41	0.4	0.407	0.364	0.342	0.314	0.327	0.311	0.034	0.247	0.097	0.211	0.276	0.282	0.427	0.582	0.572	0.334	0.582	0.641	0.517	0.565	0.513	0.423	0.349	0.471	0.264	0.248
4369593	Phkg1	5	130.342	exon 6		0.437	0.267	0.255	0.347	0.176	0.317	0.328	-0.017	0.515	0.461	0.544	0.566	0.508	0.528	0.716	0.737	0.648	0.651	0.655	0.715	0.698	0.635	0.6	0.462	-0.091	0.407	0.149	0.302	0.376	0.313	0.568	0.723	0.699	0.121	0.708	0.748	0.53	0.618	0.39	0.279	0.752	0.763	0.471	0.211
5560006	Phkg1	5	130.343	exon 5		0.204	0.205	0.282	0.2	0.303	0.172	0.15	0.33	0.627	0.365	0.425	0.517	0.629	0.429	0.591	0.498	0.497	0.676	0.413	0.692	0.576	0.552	0.563	0.635	0.055	0.445	0.341	0.509	0.456	0.548	0.46	0.706	0.701	0.095	0.595	0.587	0.593	0.375	0.487	0.158	0.59	0.402	0.206	0.24
5201955	Phkg1	5	130.345	exon 4		-0.003	0.095	0.109	-0.048	0.188	-0.048	-0.195	0.082	0.462	0.074	0.257	0.254	0.306	0.111	0.276	0.228	0.159	0.318	0.158	0.369	0.346	0.271	0.291	0.35	0.154	0.251	0.316	0.487	0.479	0.583	-0.003	0.192	0.259	-0.118	0.36	0.216	0.261	0.088	0.228	0.123	0.15	0.209	-0.07	0.117
5383677	Phkg1	5	130.349	exon 3		0.418	0.15	0.261	0.269	0.264	0.119	0.137	0.172	0.57	0.333	0.549	0.569	0.43	0.4	0.553	0.515	0.473	0.482	0.441	0.605	0.533	0.517	0.531	0.481	0.118	0.383	0.303	0.346	0.387	0.529	0.371	0.496	0.54	0.133	0.63	0.564	0.378	0.482	0.265	0.217	0.465	0.368	0.169	0.2
4871038	Phkg1	5	130.35	exon 2		0.382	0.323	0.199	0.186	0.311	0.107	0.334	0.148	0.226	0.342	0.334	0.12	0.017	0.16	0.137	0.079	0.159	0.04	0.155	0.206	0.054	0.122	0.164	0.143	0.165	0.175	0.057	-0.014	0.201	0.209	-0.208	-0.074	-0.047	0.043	0.12	-0.052	-0.261	-0.039	-0.32	-0.21	0.135	0.222	-0.203	-0.172
5301848	Phkg1	5	130.35	exon 1		0.287	0.087	0.163	0.112	0.06	0.302	0.299	0.326	0.245	0.619	0.521	0.454	0.203	0.455	0.331	0.328	0.371	0.174	0.397	0.32	0.19	0.371	0.388	0.336	0.211	0.437	0.27	0.149	0.293	-0.022	0.238	0.088	0.178	0.16	0.192	0.134	-0.125	0.158	-0.189	-0.319	0.283	0.456	-0.14	-0.327
5464531	Vgf	5	137.507	exon 2		0.403	0.211	0.312	0.36	0.291	0.196	0.361	0.103	-0.075	0.007	0.052	0.03	-0.173	-0.021	-0.071	-0.086	0.009	-0.09	-0.001	0.007	-0.051	0.031	-0.049	-0.061	-0.206	-0.056	-0.203	-0.248	-0.313	-0.036	0.028	-0.09	-0.059	0.138	-0.06	-0.096	-0.157	0.025	-0.372	-0.179	0.137	-0.084	0.247	0.185
4491438	Vgf	5	137.507	exon 2		-0.036	0.028	0.065	-0.069	0.055	-0.065	0.092	-0.12	-0.342	-0.326	-0.283	-0.348	-0.47	-0.338	-0.446	-0.417	-0.346	-0.415	-0.365	-0.387	-0.407	-0.363	-0.397	-0.373	-0.124	-0.34	-0.306	-0.372	-0.432	-0.177	-0.18	-0.392	-0.322	0.061	-0.29	-0.367	-0.322	-0.193	-0.396	-0.077	-0.287	-0.47	-0.038	0.009
4697430	Vgf	5	137.508	exon 2		-0.258	0.124	-0.201	-0.31	-0.252	-0.347	-0.042	-0.417	-0.478	-0.44	-0.393	-0.451	-0.395	-0.274	-0.32	-0.291	-0.233	-0.35	-0.232	-0.439	-0.391	-0.446	-0.399	-0.428	-0.044	-0.414	-0.438	-0.511	-0.46	-0.453	-0.028	-0.112	-0.17	0.307	-0.133	-0.048	-0.07	0.064	-0.013	0.241	-0.212	-0.412	0.183	0.021
5316631	Vgf	5	137.508	exon 2		-0.509	-0.335	-0.491	-0.559	-0.442	-0.364	-0.386	-0.122	-0.55	-0.317	-0.523	-0.562	-0.562	-0.43	-0.609	-0.633	-0.583	-0.617	-0.538	-0.679	-0.707	-0.638	-0.566	-0.472	0.121	-0.37	-0.222	-0.324	-0.285	-0.429	-0.225	-0.473	-0.46	0.039	-0.486	-0.558	-0.43	-0.399	-0.26	-0.171	-0.568	-0.52	-0.552	-0.52
5105656	Vgf	5	137.508	exon 2		-0.088	0.183	0	-0.199	0.135	-0.229	0.028	-0.104	-0.309	-0.455	-0.457	-0.512	-0.462	-0.495	-0.591	-0.585	-0.514	-0.485	-0.516	-0.504	-0.528	-0.517	-0.538	-0.435	-0.164	-0.429	-0.311	-0.345	-0.354	-0.13	-0.288	-0.444	-0.344	0.09	-0.354	-0.47	-0.328	-0.311	-0.35	-0.058	-0.305	-0.546	-0.12	0.005
5008341	Vgf	5	137.508	exon 2		-0.243	0.041	-0.047	-0.304	0.016	-0.134	-0.13	-0.252	-0.571	-0.564	-0.628	-0.709	-0.661	-0.681	-0.797	-0.792	-0.721	-0.697	-0.758	-0.749	-0.758	-0.73	-0.725	-0.624	-0.2	-0.619	-0.382	-0.407	-0.491	-0.305	-0.435	-0.615	-0.533	-0.009	-0.552	-0.616	-0.417	-0.474	-0.371	-0.103	-0.616	-0.745	-0.419	-0.301
5553001	Vgf	5	137.508	exon 2		-0.186	0.099	-0.013	-0.251	0.053	-0.136	-0.017	-0.237	-0.55	-0.514	-0.564	-0.685	-0.674	-0.64	-0.775	-0.764	-0.679	-0.712	-0.707	-0.729	-0.756	-0.715	-0.714	-0.629	-0.195	-0.593	-0.419	-0.471	-0.491	-0.323	-0.425	-0.632	-0.545	0.028	-0.54	-0.642	-0.517	-0.472	-0.46	-0.159	-0.564	-0.681	-0.354	-0.273
4338289	Vgf	5	137.508	exon 2		-0.3	-0.088	-0.163	-0.289	-0.093	-0.253	-0.202	-0.003	-0.552	-0.469	-0.562	-0.632	-0.603	-0.569	-0.749	-0.767	-0.665	-0.678	-0.705	-0.713	-0.754	-0.701	-0.675	-0.497	-0.013	-0.456	-0.252	-0.367	-0.397	-0.348	-0.479	-0.625	-0.581	0.071	-0.632	-0.744	-0.475	-0.572	-0.417	-0.257	-0.63	-0.721	-0.425	-0.338
5488843	Vgf	5	137.508	exon 2		-0.155	0.082	-0.074	-0.172	-0.026	-0.149	-0.123	-0.239	-0.514	-0.499	-0.477	-0.522	-0.625	-0.481	-0.599	-0.619	-0.545	-0.597	-0.514	-0.58	-0.594	-0.584	-0.562	-0.456	-0.092	-0.463	-0.351	-0.363	-0.375	-0.245	-0.442	-0.567	-0.545	0.023	-0.435	-0.533	-0.472	-0.383	-0.354	-0.168	-0.525	-0.525	-0.293	-0.298
4462455	Chrm2	6	36.4736	exon 1 (single exon gene)		0.332	0.22	0.316	0.234	0.161	0.063	0.327	-0.02	0.159	0.354	0.53	0.362	0.291	0.455	0.545	0.537	0.562	0.374	0.547	0.52	0.49	0.483	0.49	0.407	0.108	0.304	0.076	-0.007	-0.056	0.08	0.31	0.409	0.45	0.227	0.438	0.581	0.31	0.527	0.188	0.138	0.471	0.383	0.477	0.393
4556500	Npy	6	49.7736	exon 2		-0.14	-0.085	-0.08	-0.141	-0.066	-0.172	0.005	-0.021	-0.48	-0.206	-0.301	-0.473	-0.561	-0.387	-0.568	-0.587	-0.488	-0.645	-0.479	-0.586	-0.616	-0.524	-0.521	-0.445	0.068	-0.268	-0.153	-0.38	-0.297	-0.394	-0.543	-0.73	-0.71	-0.138	-0.708	-0.773	-0.789	-0.702	-0.717	-0.54	-0.506	-0.434	-0.346	-0.402
4534026	Npy	6	49.7775	exon 3		-0.277	-0.129	-0.168	-0.248	-0.084	-0.204	-0.156	-0.182	-0.362	-0.421	-0.489	-0.542	-0.584	-0.542	-0.657	-0.648	-0.66	-0.627	-0.638	-0.645	-0.644	-0.616	-0.603	-0.544	-0.025	-0.391	-0.105	-0.189	-0.078	-0.154	-0.529	-0.706	-0.68	-0.413	-0.66	-0.735	-0.705	-0.751	-0.543	-0.293	-0.577	-0.452	-0.471	-0.343
4330077	Npy	6	49.7793	exon 4		-0.408	-0.185	-0.266	-0.364	-0.291	-0.301	-0.357	-0.133	-0.329	-0.255	-0.359	-0.484	-0.458	-0.376	-0.493	-0.518	-0.474	-0.483	-0.473	-0.562	-0.519	-0.507	-0.48	-0.447	0.106	-0.236	-0.02	-0.108	-0.057	-0.18	-0.472	-0.531	-0.558	-0.13	-0.526	-0.583	-0.481	-0.574	-0.323	-0.18	-0.527	-0.408	-0.4	-0.426
5175365	Crhr2	6	55.0413	exon 12		-0.13	-0.059	-0.105	-0.017	-0.114	-0.226	-0.084	-0.25	-0.607	-0.369	-0.428	-0.536	-0.588	-0.414	-0.515	-0.525	-0.467	-0.583	-0.442	-0.582	-0.574	-0.554	-0.527	-0.503	-0.197	-0.413	-0.341	-0.407	-0.449	-0.443	-0.307	-0.446	-0.457	0.166	-0.465	-0.418	-0.345	-0.283	-0.221	-0.034	-0.43	-0.418	-0.064	-0.179
5122210	Crhr2	6	55.0425	exon 11		0.249	0.109	0.213	0.265	0.302	0.408	0.153	-0.23	-0.019	0.131	-0.024	-0.067	-0.041	-0.134	-0.007	0.025	-0.08	-0.002	-0.021	0.06	0.037	0.026	-0.013	-0.127	-0.368	-0.1	-0.234	-0.005	0.057	0.14	-0.099	0.05	0.027	-0.103	0.116	0.047	-0.02	0.01	-0.001	0.066	0.074	0.299	-0.154	-0.288
5032032	Crhr2	6	55.043	exon 10		-0.009	0.17	0.206	0.089	0.014	0.162	-0.007	-0.031	0.022	0.06	-0.001	0.088	0.231	0.172	0.171	0.133	0.12	0.227	0.111	0.163	0.17	0.181	0.179	0.264	-0.021	0.126	0.176	0.403	0.237	0.188	-0.048	0.182	0.132	0.023	0.144	0.287	0.274	0.037	0.372	0.122	0.105	0.249	0.046	-0.083
5084634	Crhr2	6	55.0433	exon 9		-0.086	0.185	-0.16	-0.09	0.072	0.065	0.098	-0.213	0.005	-0.241	-0.248	-0.306	-0.143	-0.231	-0.243	-0.262	-0.234	-0.147	-0.238	-0.262	-0.225	-0.308	-0.295	-0.322	-0.047	-0.261	-0.212	-0.153	0.044	-0.03	-0.212	-0.17	-0.214	-0.206	-0.186	-0.278	-0.188	-0.32	-0.218	-0.054	-0.14	-0.135	-0.168	0.047
5259172	Crhr2	6	55.0492	exon 8		0.141	0.099	0.098	0.165	0.042	0.497	0.159	-0.115	-0.103	0.092	-0.051	0.021	0.015	0.064	0.009	0.004	-0.027	-0.036	-0.003	-0.011	-0.066	0.002	0.032	0.02	-0.193	-0.052	-0.018	0.094	0.096	-0.107	0.274	0.109	0.182	0.001	-0.011	0.166	0.085	0.02	0.132	-0.069	0.066	0.256	-0.17	-0.291
4633575	Crhr2	6	55.0501	exon 7		0.571	0.39	0.172	0.349	0.292	0.175	0.146	-0.113	0.07	-0.128	0.063	0.116	0.153	-0.018	0.135	0.097	0.099	0.058	0.114	0.134	0.149	0.08	0.051	0.086	-0.229	-0.124	-0.227	-0.118	-0.139	0.134	0.077	0.293	0.248	0.272	0.27	0.32	0.23	0.312	0.214	0.126	0.202	0.068	0.218	0.164
5495855	Crhr2	6	55.0506	exon 6		0.074	-0.006	-0.021	-0.115	0.017	-0.093	-0.22	0.047	0.075	0.031	0.108	0.101	0.044	0.051	0.044	0.02	0.005	0.052	0.044	0.039	0.022	0.081	0.124	0.049	0.17	0.065	0.02	0.122	0.055	0.295	0.005	0.137	0.133	0.209	0.228	0.187	0.145	0.221	0.086	0.235	-0.001	-0.174	-0.071	0.089
4357277	Crhr2	6	55.0527	exon 5		0.008	-0.025	-0.066	-0.06	-0.079	-0.128	-0.133	-0.018	-0.117	-0.002	0.023	-0.012	-0.078	-0.031	0.021	0.044	0.023	0.017	0.043	0.055	0.038	0.044	0.103	0.029	0.126	0.024	0.02	0.042	-0.041	-0.153	-0.319	-0.215	-0.335	-0.353	-0.236	-0.054	-0.067	-0.137	-0.231	-0.045	-0.134	-0.128	0.047	0.05
5546573	Crhr2	6	55.0532	exon 4		0.189	-0.005	-0.048	0.004	0.057	0.19	-0.033	0.248	-0.025	0.266	0.137	0.063	-0.038	0.023	-0.085	-0.07	-0.022	-0.128	0.049	-0.051	-0.071	0.025	0.02	0.004	0.126	0.193	0.159	0.083	0.076	-0.078	-0.344	-0.37	-0.302	-0.036	-0.262	-0.313	-0.27	-0.203	-0.349	-0.339	-0.267	0.015	-0.344	-0.292
5544190	Crhr2	6	55.0547	exon 3		-0.018	-0.009	0.024	0.03	0.261	0.176	-0.03	-0.14	-0.047	-0.229	-0.33	-0.255	-0.278	-0.497	-0.382	-0.352	-0.442	-0.268	-0.419	-0.253	-0.304	-0.309	-0.333	-0.381	-0.43	-0.322	-0.291	-0.104	-0.026	0.068	0.021	-0.191	-0.112	-0.246	-0.148	-0.293	-0.1	-0.221	-0.229	0.016	-0.18	-0.138	-0.267	-0.054
4537735	Crhr2	6	55.0674	exon 2		-0.044	0.01	-0.139	-0.048	-0.027	-0.163	0.072	-0.177	-0.064	0.042	-0.052	-0.221	-0.129	-0.012	-0.044	-0.082	-0.094	-0.061	-0.03	-0.09	-0.097	-0.168	-0.122	-0.161	0.09	-0.047	-0.131	-0.059	0.163	-0.025	-0.335	-0.103	-0.238	-0.053	-0.007	-0.177	-0.313	-0.236	-0.195	-0.024	-0.017	0.09	-0.183	-0.229
5214517	Crhr2	6	55.0677	alternative exon (exon 3, short form exon 1)		-0.206	-0.046	-0.227	-0.291	-0.133	-0.299	-0.114	-0.244	-0.656	-0.554	-0.67	-0.808	-0.734	-0.684	-0.811	-0.834	-0.748	-0.797	-0.749	-0.821	-0.839	-0.825	-0.816	-0.698	-0.078	-0.605	-0.457	-0.599	-0.474	-0.352	-0.468	-0.626	-0.624	0.024	-0.646	-0.747	-0.619	-0.618	-0.552	-0.193	-0.58	-0.651	-0.341	-0.322
4323297	Crhr2	6	55.0737	exon 1		0.082	0.052	0.215	0.218	0.152	0.349	0.167	-0.107	-0.195	0.075	0.07	-0.049	0.019	0.055	0.066	0.006	0.07	0.024	0.092	0.001	-0.002	0.015	0.037	-0.051	-0.09	0.008	-0.119	-0.041	-0.091	-0.134	-0.016	0.038	0.013	0.06	-0.002	0.055	-0.06	-0.017	-0.065	-0.074	-0.044	0.071	0.166	0.023
5206644	Crhr2	6	55.0828	exon 0		-0.329	-0.094	-0.272	-0.383	-0.188	-0.239	-0.341	-0.056	-0.055	-0.196	-0.237	-0.243	-0.117	-0.19	-0.228	-0.29	-0.266	-0.122	-0.312	-0.26	-0.283	-0.286	-0.215	-0.138	0.124	-0.154	-0.016	0.111	0.067	0.114	-0.066	0.033	0.014	0.126	0.012	-0.056	0.19	-0.064	0.219	0.251	-0.275	-0.35	-0.412	-0.075
4816916	Snca	6	60.6821	exon 5 (last coding exon)		-0.211	0.049	-0.171	-0.447	-0.06	-0.175	-0.143	-0.021	-0.188	-0.242	-0.336	-0.429	-0.391	-0.431	-0.535	-0.559	-0.538	-0.463	-0.569	-0.481	-0.573	-0.498	-0.448	-0.319	0.045	-0.325	-0.093	-0.099	-0.001	-0.09	-0.224	-0.396	-0.32	-0.163	-0.431	-0.514	-0.402	-0.534	-0.321	-0.251	-0.269	-0.395	-0.499	-0.524
5608620	Snca	6	60.6831	exon 4		-0.242	-0.023	-0.19	-0.43	-0.094	-0.165	-0.192	-0.102	-0.157	-0.253	-0.307	-0.373	-0.408	-0.415	-0.504	-0.501	-0.525	-0.452	-0.531	-0.462	-0.526	-0.454	-0.398	-0.345	0.07	-0.307	-0.052	-0.044	0.057	-0.023	-0.281	-0.454	-0.401	-0.327	-0.445	-0.491	-0.463	-0.547	-0.341	-0.21	-0.331	-0.38	-0.502	-0.504
4973055	Snca	6	60.7657	exon 3		-0.151	0.093	-0.086	-0.319	0.001	-0.145	0.023	0.017	-0.209	-0.057	-0.174	-0.378	-0.4	-0.31	-0.443	-0.488	-0.417	-0.452	-0.457	-0.409	-0.556	-0.448	-0.364	-0.284	0.094	-0.226	-0.11	-0.146	-0.009	-0.172	-0.243	-0.409	-0.35	-0.074	-0.407	-0.511	-0.502	-0.518	-0.426	-0.339	-0.25	-0.307	-0.477	-0.548
4994403	Snca	6	60.7683	exon 2		-0.12	0.12	-0.07	-0.28	0.12	-0.104	-0.058	0.238	0.071	-0.118	-0.213	-0.244	-0.123	-0.329	-0.354	-0.402	-0.362	-0.188	-0.465	-0.209	-0.357	-0.311	-0.262	-0.076	0.065	-0.135	0.04	0.121	0.172	0.198	-0.108	-0.163	-0.093	-0.158	-0.252	-0.402	-0.134	-0.446	-0.138	-0.18	-0.128	-0.274	-0.374	-0.326
5476338	Snca	6	60.7775	exon 1		-0.125	-0.011	-0.017	-0.278	0.031	-0.057	-0.08	0.317	0.278	0.219	0.139	0.02	0.024	-0.02	-0.086	-0.108	-0.102	0	-0.171	0.009	-0.098	-0.012	0.026	0.094	0.247	0.167	0.34	0.344	0.406	0.253	-0.116	-0.178	-0.097	-0.261	-0.174	-0.315	-0.246	-0.404	-0.202	-0.279	0.028	-0.014	-0.344	-0.443
4536467	Slc6a1	6	114.252	exon 3		0.488	0.266	0.273	0.53	0.22	0.109	0.248	0.06	0.222	0.237	0.355	0.305	0.258	0.279	0.365	0.335	0.334	0.282	0.327	0.406	0.416	0.375	0.309	0.332	-0.115	0.21	0.084	0.215	0.103	0.223	-0.01	0.257	0.218	0.108	0.258	0.285	0.228	0.18	0.12	-0.053	0.391	0.418	0.349	0.145
4966784	Slc6a1	6	114.253	exon 4		0.09	-0.111	-0.262	0.001	-0.227	-0.35	-0.171	-0.504	-0.112	-0.204	-0.105	-0.168	-0.244	-0.13	-0.077	-0.046	-0.176	-0.181	-0.088	-0.155	-0.067	-0.145	-0.13	-0.263	-0.06	-0.274	-0.171	-0.104	-0.038	0.102	-0.153	0.006	-0.066	-0.047	0.118	0.17	-0.001	0.119	0.102	0.379	-0.042	-0.018	-0.045	-0.071
5328961	Slc6a1	6	114.253	exon 5		0.044	-0.019	-0.172	0.062	-0.178	-0.205	-0.024	-0.158	-0.437	-0.183	-0.324	-0.394	-0.385	-0.256	-0.366	-0.431	-0.361	-0.451	-0.328	-0.441	-0.47	-0.404	-0.409	-0.347	-0.142	-0.282	-0.266	-0.283	-0.279	-0.303	-0.223	-0.188	-0.268	0.224	-0.348	-0.274	-0.256	-0.3	-0.223	-0.151	-0.211	-0.236	-0.116	-0.298
5465561	Slc6a1	6	114.254	exon 6		0.06	0.068	-0.155	0.082	-0.163	-0.2	-0.077	-0.466	-0.59	-0.445	-0.438	-0.492	-0.485	-0.333	-0.371	-0.409	-0.379	-0.475	-0.34	-0.445	-0.416	-0.462	-0.455	-0.382	-0.127	-0.489	-0.479	-0.468	-0.457	-0.2	-0.346	-0.135	-0.241	0.226	-0.164	-0.12	-0.125	-0.09	-0.049	0.095	-0.336	-0.283	-0.134	-0.141
4939010	Slc6a1	6	114.255	exon 7		0.005	0.016	-0.104	0.051	-0.133	-0.215	-0.004	-0.519	-0.575	-0.321	-0.327	-0.439	-0.603	-0.302	-0.386	-0.408	-0.39	-0.554	-0.312	-0.46	-0.48	-0.451	-0.396	-0.47	-0.073	-0.445	-0.43	-0.504	-0.387	-0.293	-0.403	-0.349	-0.432	0.029	-0.268	-0.19	-0.424	-0.201	-0.367	-0.033	-0.407	-0.313	-0.247	-0.257
5167172	Slc6a1	6	114.258	exon 8		-0.181	-0.025	-0.096	0.113	-0.095	-0.204	0.086	-0.368	-0.155	-0.174	-0.164	-0.22	-0.105	-0.062	-0.009	0.065	0.023	-0.022	0.044	-0.07	0.042	-0.099	-0.116	-0.261	-0.127	-0.125	-0.223	-0.236	-0.17	-0.069	-0.067	0.042	-0.043	0.032	-0.015	0.06	0.015	0.051	0.121	0.295	-0.017	0.036	0.43	0.243
5323726	Slc6a1	6	114.258	exon 9		-0.136	-0.093	-0.209	0.079	-0.274	-0.228	0.027	-0.442	-0.101	-0.18	-0.063	-0.079	0	0.089	0.174	0.257	0.186	0.083	0.243	0.032	0.218	0.034	0.012	-0.153	-0.067	-0.1	-0.187	-0.264	-0.179	-0.208	0.059	0.118	-0.007	-0.049	0.064	0.238	0.087	0.218	0.197	0.32	0.108	0.168	0.551	0.401
4980492	Slc6a1	6	114.259	exon 10		-0.058	-0.024	-0.114	0.136	-0.148	-0.084	0.109	-0.35	-0.051	-0.031	0.034	-0.014	0.094	0.156	0.228	0.29	0.243	0.144	0.273	0.122	0.235	0.094	0.105	-0.076	-0.114	-0.047	-0.176	-0.234	-0.17	-0.186	0.246	0.291	0.225	0.096	0.144	0.365	0.22	0.318	0.277	0.309	0.191	0.173	0.504	0.349
5496757	Slc6a1	6	114.26	exon 11		-0.171	-0.087	-0.206	0.044	-0.287	-0.271	-0.05	-0.453	-0.218	-0.249	-0.144	-0.155	-0.107	0.042	0.069	0.121	0.073	-0.027	0.151	-0.078	0.071	-0.083	-0.068	-0.228	-0.055	-0.157	-0.261	-0.332	-0.205	-0.227	0.077	0.115	-0.005	0.129	0.057	0.221	0.056	0.202	0.133	0.34	0.022	0.018	0.472	0.351
4384250	Slc6a1	6	114.261	exon 12		0.125	0.152	0.101	0.268	-0.029	0.069	0.149	-0.148	0.012	0.051	0.124	0.131	0.28	0.249	0.341	0.363	0.376	0.268	0.392	0.252	0.363	0.251	0.216	0.13	-0.143	0.106	-0.069	-0.099	-0.124	-0.129	0.213	0.33	0.25	0.187	0.156	0.418	0.3	0.323	0.304	0.191	0.264	0.279	0.635	0.418
5311118	Slc6a1	6	114.262	exon 13		0.118	0.207	0.132	0.216	0.153	0.119	0.182	0.057	0.484	0.09	0.186	0.306	0.497	0.204	0.408	0.428	0.369	0.51	0.305	0.457	0.463	0.347	0.319	0.264	-0.168	0.202	0.085	0.256	0.313	0.305	0.403	0.55	0.467	-0.121	0.323	0.448	0.459	0.227	0.357	0.272	0.441	0.342	0.535	0.523
4472248	Slc6a1	6	114.263	exon 14		0.046	0.048	0.058	0.196	-0.058	0.054	0.071	-0.063	0.366	0.217	0.302	0.397	0.412	0.393	0.531	0.603	0.504	0.524	0.512	0.521	0.566	0.471	0.471	0.29	-0.082	0.314	0.145	0.239	0.26	0.231	0.534	0.577	0.541	0.036	0.42	0.649	0.535	0.496	0.472	0.434	0.462	0.456	0.632	0.466
4780523	Slc6a1	6	114.264	exon 15		0.166	0.161	0.126	0.283	0.123	0.117	0.212	0.048	0.483	0.139	0.304	0.399	0.509	0.319	0.477	0.527	0.463	0.518	0.43	0.508	0.555	0.443	0.4	0.326	-0.121	0.284	0.165	0.307	0.279	0.296	0.426	0.504	0.496	-0.026	0.371	0.505	0.494	0.349	0.405	0.288	0.451	0.412	0.624	0.592
4311244	Slc6a1	6	114.265	exon 16		0.185	0.114	0.098	0.149	0.046	0.181	0.373	0.345	0.114	0.338	0.234	0.206	0.18	0.198	0.107	0.139	0.227	0.039	0.203	0.149	0.053	0.171	0.133	0.136	-0.056	0.236	0.043	-0.111	-0.019	-0.256	0.283	0.034	0.088	0.085	-0.203	-0.063	-0.141	-0.091	-0.282	-0.401	0.213	0.188	0.271	0.052
5521721	Cacna1c	6	118.544	exon 46		0.095	0.054	0.099	0.287	-0.036	-0.015	0.185	-0.077	0.078	0.058	0.097	0.194	0.162	0.251	0.301	0.324	0.304	0.285	0.344	0.258	0.336	0.25	0.185	0.133	-0.041	0.237	0.045	0.151	0.137	0.054	-0.048	0.127	-0.04	-0.029	0.152	0.203	0.092	0.081	0.034	0.134	0.16	0.312	0.45	0.331
5120907	Cacna1c	6	118.546	exon 45		0.044	-0.158	-0.159	-0.013	-0.126	-0.036	0.005	0.462	-0.196	0.249	0.036	-0.039	-0.082	0.063	-0.171	-0.237	-0.087	-0.238	-0.057	-0.221	-0.285	-0.107	-0.1	-0.002	0.203	0.137	0.107	-0.121	-0.117	-0.414	-0.213	-0.328	-0.327	0.185	-0.428	-0.472	-0.398	-0.326	-0.419	-0.567	-0.138	-0.126	-0.209	-0.337
4410762	Cacna1c	6	118.546	exon 45		-0.17	-0.098	-0.126	0.061	-0.115	-0.037	0.056	-0.265	-0.023	-0.278	-0.217	-0.123	0.046	-0.015	0.066	0.077	0.044	0.147	0.02	-0.008	0.093	-0.058	-0.084	-0.156	-0.013	-0.118	-0.205	-0.133	-0.057	0.115	0.144	0.284	0.125	-0.063	0.151	0.146	0.143	0.058	0.148	0.315	0.075	-0.022	0.362	0.426
4497586	Cacna1c	6	118.546	exon 45		-0.087	-0.277	-0.228	-0.087	-0.209	-0.298	-0.095	0.09	-0.417	-0.094	-0.217	-0.223	-0.43	-0.155	-0.351	-0.376	-0.317	-0.456	-0.257	-0.396	-0.478	-0.333	-0.271	-0.271	0.13	-0.126	-0.096	-0.328	-0.276	-0.409	-0.198	-0.401	-0.436	0.069	-0.452	-0.395	-0.475	-0.296	-0.478	-0.267	-0.329	-0.426	-0.232	-0.227
4396881	Cacna1c	6	118.546	exon 45		0.182	-0.009	0.133	0.386	0.071	0.198	0.115	0.022	-0.085	0.048	0.105	0.101	-0.147	0.036	0.004	-0.044	0.031	-0.128	-0.018	0.024	-0.036	0.026	0.026	0.029	-0.002	0.008	0.005	-0.072	-0.125	-0.012	-0.016	-0.112	-0.076	0.035	-0.073	-0.071	-0.081	-0.061	-0.225	-0.269	-0.121	-0.004	-0.09	-0.124
4363322	Cacna1c	6	118.548	exon 44		0.432	0.325	0.287	0.486	0.399	0.23	0.296	0.029	0.563	0.061	0.253	0.446	0.417	0.229	0.445	0.509	0.385	0.536	0.395	0.546	0.602	0.474	0.365	0.293	-0.186	0.231	0.056	0.269	0.336	0.573	0.167	0.444	0.381	-0.113	0.53	0.402	0.373	0.357	0.231	0.287	0.524	0.496	0.515	0.556
4890224	Cacna1c	6	118.549	exon 43		-0.116	0.097	-0.03	-0.078	0.094	-0.023	0.016	0.112	0.122	-0.179	-0.101	-0.062	0.019	-0.201	-0.124	-0.089	-0.074	-0.004	-0.187	0.024	-0.016	-0.095	-0.08	0.019	0.071	-0.046	0.049	0.065	0.061	0.252	-0.024	-0.089	-0.027	-0.298	-0.165	-0.212	-0.017	-0.243	0	-0.084	-0.136	-0.132	0.07	0
4629428	Cacna1c	6	118.551	exon 42		-0.282	-0.301	-0.149	-0.055	-0.05	0.017	-0.028	0.058	-0.312	-0.226	-0.374	-0.358	-0.283	-0.398	-0.469	-0.46	-0.408	-0.402	-0.472	-0.445	-0.456	-0.421	-0.439	-0.354	-0.139	-0.269	-0.188	-0.171	-0.294	-0.242	-0.195	-0.404	-0.406	-0.101	-0.477	-0.564	-0.326	-0.456	-0.185	-0.233	-0.455	-0.404	-0.24	-0.263
4669916	Cacna1c	6	118.551	exon 42		0.45	0.366	0.425	0.349	0.56	0.363	0.282	0.264	0.45	0.355	0.497	0.405	0.401	0.216	0.383	0.376	0.401	0.409	0.331	0.506	0.478	0.449	0.395	0.398	-0.049	0.288	0.112	0.237	0.122	0.375	-0.05	0.215	0.27	0.047	0.387	0.198	0.275	0.291	0.14	-0.053	0.297	0.31	0.099	0.197
5270559	Cacna1c	6	118.552	exon 41		0.184	0.002	0.086	0.371	-0.035	-0.007	0.144	-0.149	-0.215	-0.051	0.055	0.043	-0.057	0.104	0.095	0.136	0.181	-0.06	0.197	-0.006	0.127	0.084	0.021	-0.078	-0.03	-0.032	-0.153	-0.363	-0.396	-0.237	-0.114	-0.07	-0.144	0.241	-0.035	0.057	-0.077	0.167	-0.081	-0.033	0.027	0.011	0.446	0.122
4963395	Cacna1c	6	118.554	exon 40		0.16	0.038	0.083	0.288	-0.011	0.044	0.232	0.045	0.012	0.176	0.194	0.224	-0.035	0.24	0.175	0.266	0.265	0.044	0.322	0.142	0.176	0.213	0.18	0.006	0.028	0.212	0.012	-0.173	-0.067	-0.128	0.024	-0.106	-0.138	-0.024	-0.087	0.024	-0.192	0.098	-0.276	-0.089	0.087	0.202	0.359	0.307
5030171	Cacna1c	6	118.554	exon 39		0.312	0.291	0.351	0.465	0.423	0.167	0.327	-0.034	0.342	0.03	0.256	0.316	0.334	0.208	0.406	0.426	0.392	0.442	0.403	0.452	0.541	0.408	0.297	0.244	-0.147	0.215	-0.025	0.134	0.078	0.312	-0.063	0.246	0.159	-0.026	0.385	0.275	0.255	0.259	0.092	0.145	0.358	0.329	0.555	0.633
5266091	Cacna1c	6	118.556	exon 38		0.284	0.073	0.293	0.495	0.157	0.247	0.211	0.023	0.323	0.402	0.531	0.55	0.472	0.548	0.708	0.724	0.696	0.584	0.699	0.678	0.737	0.666	0.627	0.483	0.027	0.463	0.218	0.205	0.116	0.193	0.236	0.454	0.398	0.117	0.485	0.614	0.445	0.541	0.34	0.168	0.453	0.563	0.546	0.355
5008296	Cacna1c	6	118.561	exon 37		0.433	0.315	0.364	0.573	0.32	0.214	0.299	0.026	0.456	0.153	0.317	0.498	0.492	0.41	0.621	0.639	0.572	0.649	0.596	0.655	0.737	0.613	0.499	0.416	-0.144	0.332	0.063	0.183	0.201	0.456	0.198	0.563	0.427	-0.001	0.565	0.579	0.447	0.487	0.295	0.279	0.615	0.581	0.711	0.696
5327716	Cacna1c	6	118.563	exon 36		0.376	0.089	0.22	0.452	0.14	0.144	0.073	0.162	0.307	0.25	0.423	0.526	0.392	0.415	0.576	0.596	0.577	0.518	0.601	0.591	0.675	0.601	0.529	0.436	0	0.403	0.167	0.161	0.038	0.226	0.132	0.331	0.237	0.006	0.321	0.443	0.386	0.447	0.2	0.127	0.381	0.389	0.608	0.545
4408164	Cacna1c	6	118.563	exon 35		0.412	0.39	0.419	0.519	0.346	0.255	0.329	0.078	0.427	0.218	0.304	0.394	0.416	0.314	0.533	0.535	0.511	0.543	0.479	0.612	0.613	0.5	0.411	0.37	-0.202	0.324	0.075	0.146	0.227	0.411	0.276	0.517	0.446	0.002	0.429	0.472	0.367	0.337	0.206	0.158	0.545	0.575	0.602	0.517
5257057	Cacna1c	6	118.564	exon 34		0.291	0.297	0.09	0.195	0.151	0.22	0.21	-0.126	0.16	0.153	0.263	0.262	0.192	0.256	0.317	0.365	0.322	0.194	0.426	0.245	0.317	0.247	0.23	0.135	0.014	0.156	-0.034	-0.034	0.137	0.001	-0.044	0.103	0.089	0.041	0.316	0.229	-0.009	0.324	0.056	0.02	0.146	0.46	0.105	0.198
4425036	Cacna1c	6	118.574	exon 33		0.209	0.119	0.308	0.409	0.391	0.328	0.26	0.332	0.362	0.303	0.243	0.265	0.384	0.157	0.273	0.267	0.258	0.311	0.213	0.391	0.34	0.324	0.251	0.295	-0.083	0.338	0.191	0.217	0.278	0.277	-0.062	0.155	0.128	-0.157	0.033	-0.047	0.003	-0.164	-0.067	-0.293	0.234	0.375	0.142	0.099
5481792	Cacna1c	6	118.576	exon 32		0.298	0.061	0.263	0.346	0.298	0.229	0.069	0.463	0.38	0.372	0.367	0.458	0.399	0.207	0.305	0.326	0.331	0.338	0.311	0.401	0.429	0.474	0.366	0.377	0.023	0.438	0.343	0.342	0.185	0.262	-0.192	-0.018	-0.022	-0.139	0.049	-0.029	0.099	0.02	-0.059	-0.258	0.143	0.29	0.135	0.123
5424021	Cacna1c	6	118.577	exon 31		0.443	0.058	0.203	0.438	0.245	0.18	0.167	0.295	0.435	0.444	0.462	0.438	0.414	0.388	0.478	0.446	0.432	0.418	0.512	0.467	0.485	0.493	0.441	0.294	0.027	0.437	0.211	0.172	0.309	0.26	-0.007	0.225	0.127	-0.057	0.243	0.205	-0.011	0.167	-0.131	-0.064	0.388	0.472	0.317	0.411
4719275	Cacna1c	6	118.58	exon 30		-0.214	-0.067	-0.115	-0.14	-0.215	-0.138	-0.206	-0.053	0.114	-0.009	0.037	0.071	0.041	0.057	0.047	0.168	0.082	0.077	0.137	-0.02	0.174	0.11	0.053	-0.036	0.101	0.141	0.262	0.255	0.209	0.007	-0.329	-0.316	-0.338	-0.318	-0.139	-0.136	-0.117	-0.086	0.035	0.073	-0.126	0.179	0.13	0.103
4766339	Cacna1c	6	118.588	exon 29		0.068	0.124	0.195	0.236	0.207	0.149	0.214	0.207	0.446	0.204	0.204	0.355	0.332	0.158	0.254	0.339	0.254	0.322	0.204	0.38	0.352	0.344	0.304	0.272	-0.076	0.318	0.359	0.438	0.397	0.268	0.073	0.04	0.068	-0.422	-0.011	0.084	0.072	-0.098	0.058	-0.091	0.196	0.342	0.213	0.134
4746810	Cacna1c	6	118.602	exon 28		-0.126	-0.118	-0.115	-0.017	-0.013	-0.23	-0.153	-0.092	-0.42	-0.295	-0.354	-0.499	-0.514	-0.482	-0.61	-0.595	-0.534	-0.651	-0.532	-0.605	-0.553	-0.525	-0.542	-0.495	-0.045	-0.382	-0.183	-0.368	-0.375	-0.282	-0.712	-0.749	-0.715	-0.013	-0.603	-0.725	-0.588	-0.537	-0.476	-0.322	-0.6	-0.509	-0.4	-0.384
4385996	Cacna1c	6	118.603	exon 27		-0.043	0.019	0.07	0.045	0.246	-0.04	-0.05	-0.079	-0.388	-0.341	-0.37	-0.484	-0.521	-0.571	-0.629	-0.622	-0.571	-0.644	-0.591	-0.518	-0.551	-0.539	-0.538	-0.42	-0.125	-0.38	-0.185	-0.282	-0.308	-0.12	-0.692	-0.765	-0.649	-0.117	-0.545	-0.72	-0.551	-0.554	-0.469	-0.332	-0.701	-0.488	-0.554	-0.333
5058575	Cacna1c	6	118.604	exon 26		0.063	-0.115	-0.007	0.19	0.09	-0.188	-0.074	-0.034	-0.256	-0.229	-0.211	-0.216	-0.328	-0.255	-0.327	-0.315	-0.283	-0.375	-0.241	-0.316	-0.246	-0.246	-0.281	-0.299	0.011	-0.177	-0.087	-0.304	-0.298	-0.069	-0.58	-0.522	-0.548	-0.026	-0.359	-0.438	-0.449	-0.291	-0.41	-0.181	-0.408	-0.383	-0.148	-0.063
4851474	Cacna1c	6	118.606	exon 25		0.308	0.311	0.343	0.381	0.429	0.191	0.376	0.17	0.056	0.095	0.113	-0.01	-0.045	-0.069	-0.066	-0.061	0.008	-0.138	-0.014	0.025	-0.022	-0.014	-0.067	-0.019	-0.093	0.074	-0.005	-0.107	-0.004	-0.034	-0.477	-0.408	-0.416	-0.157	-0.333	-0.436	-0.549	-0.439	-0.509	-0.53	-0.073	0.077	0.017	-0.112
5318901	Cacna1c	6	118.607	exon 24		0.331	0.21	0.382	0.369	0.483	0.303	0.151	0.535	0.492	0.298	0.324	0.43	0.531	0.169	0.285	0.249	0.277	0.418	0.19	0.458	0.419	0.443	0.359	0.509	-0.076	0.358	0.357	0.516	0.258	0.423	-0.089	0.139	0.182	-0.101	0.152	0.056	0.278	0.015	0.194	-0.214	0.23	0.239	0.067	0.13
5160208	Cacna1c	6	118.607	exon 23		0.446	0.265	0.409	0.545	0.505	0.417	0.302	0.369	0.501	0.462	0.476	0.446	0.482	0.282	0.426	0.407	0.422	0.424	0.386	0.545	0.527	0.513	0.418	0.435	-0.095	0.436	0.267	0.359	0.289	0.401	-0.084	0.171	0.191	-0.055	0.206	0.081	0.114	0.043	0.052	-0.279	0.355	0.525	0.194	0.048
4870465	Cacna1c	6	118.618	exon 22		0.3	0.061	0.235	0.412	0.179	0.269	0.191	0.52	0.608	0.609	0.639	0.724	0.655	0.56	0.642	0.657	0.645	0.628	0.585	0.721	0.7	0.731	0.675	0.678	0.133	0.643	0.508	0.564	0.426	0.301	0.138	0.315	0.282	-0.139	0.259	0.288	0.301	0.179	0.199	-0.236	0.46	0.586	0.284	0.091
5303044	Cacna1c	6	118.62	exon 21		0.456	0.008	0.189	0.49	0.118	0.266	0.175	0.308	0.52	0.545	0.639	0.746	0.564	0.623	0.737	0.756	0.696	0.634	0.752	0.751	0.789	0.792	0.723	0.61	0.099	0.606	0.397	0.392	0.324	0.253	0.208	0.361	0.292	-0.158	0.353	0.46	0.266	0.371	0.115	-0.106	0.565	0.672	0.461	0.296
5230576	Cacna1c	6	118.624	exon 20		0.367	0.408	0.344	0.311	0.475	0.251	0.309	-0.072	0.381	0.144	0.194	0.057	0.208	0.02	0.182	0.186	0.13	0.196	0.11	0.249	0.227	0.124	0.105	0.041	-0.287	0.062	0.029	0.171	0.325	0.3	-0.045	0.139	0.159	-0.073	0.194	0.139	0.024	0.008	0.082	0.123	0.274	0.351	0.09	0.131
4672685	Cacna1c	6	118.626	exon 19		0.409	0.02	0.266	0.523	0.186	0.244	0.282	0.354	0.316	0.583	0.617	0.542	0.292	0.497	0.472	0.455	0.517	0.314	0.525	0.46	0.448	0.542	0.492	0.37	0.09	0.484	0.294	0.146	0.106	0.014	0.036	0.061	0.066	0.077	0.143	0.139	-0.016	0.197	-0.193	-0.31	0.32	0.419	0.233	0.126
4546132	Cacna1c	6	118.626	exon 18		0.391	0.325	0.376	0.446	0.307	0.179	0.298	0.145	0.553	0.449	0.597	0.579	0.501	0.526	0.609	0.624	0.574	0.497	0.593	0.612	0.629	0.601	0.57	0.49	0.022	0.493	0.377	0.425	0.458	0.321	0.039	0.265	0.261	-0.021	0.387	0.43	0.157	0.273	0.182	-0.012	0.445	0.627	0.278	0.296
4926948	Cacna1c	6	118.633	exon 17		0.469	0.325	0.297	0.548	0.421	0.224	0.272	0.19	0.386	0.127	0.242	0.339	0.305	0.172	0.292	0.297	0.31	0.28	0.318	0.375	0.429	0.345	0.238	0.254	-0.083	0.237	0.103	0.085	0.139	0.349	-0.239	0.031	-0.021	-0.066	0.172	0.033	-0.023	0.072	-0.06	-0.157	0.196	0.341	0.232	0.275
4924531	Cacna1c	6	118.633	exon 16		0.031	0.046	0.048	0.072	0.184	-0.058	0.061	0.328	0.163	0.094	0.049	-0.018	0.038	-0.107	-0.141	-0.1	-0.083	-0.117	-0.09	-0.068	-0.069	-0.054	-0.109	-0.039	0.078	0.16	0.169	0.077	0.204	0.021	-0.518	-0.431	-0.44	-0.137	-0.346	-0.556	-0.45	-0.495	-0.427	-0.406	-0.165	-0.004	-0.11	-0.139
5564193	Cacna1c	6	118.633	exon 16		0.269	0.332	0.229	0.347	0.317	0.003	0.133	0.263	0.049	-0.006	-0.007	0.011	0.027	-0.071	-0.062	-0.053	0.011	-0.068	0.023	0	0.011	0.009	-0.068	0.024	-0.106	0.1	0.007	-0.07	-0.017	0.029	-0.445	-0.255	-0.287	0.146	-0.194	-0.312	-0.213	-0.183	-0.219	-0.249	-0.047	0.063	0.172	0.11
4379935	Cacna1c	6	118.634	exon 15		0.215	0.116	0.076	0.288	0.204	-0.1	0.074	0.199	0.11	0.044	0.186	0.13	0.019	0.013	0.022	0.036	0.093	-0.057	0.12	0.057	0.09	0.085	0.05	0.022	0.069	0.134	0.042	-0.097	-0.051	-0.013	-0.378	-0.308	-0.319	0.041	-0.162	-0.268	-0.246	-0.126	-0.359	-0.271	-0.084	-0.045	0.191	0.171
4377540	Cacna1c	6	118.636	exon 14		0.187	0.244	0.275	0.21	0.455	0.233	0.127	0.327	0.394	0.041	0.024	0.123	0.308	-0.135	0.008	0.028	0.018	0.209	-0.056	0.162	0.147	0.121	0.035	0.081	-0.233	0.116	0.108	0.234	0.222	0.327	-0.16	0.031	0.014	-0.207	-0.046	-0.152	0.061	-0.188	-0.018	-0.076	0.06	0.033	0.091	0.213
4846318	Cacna1c	6	118.636	exon 14		0.141	0.082	0.166	0.319	0.301	0.125	0.041	0.312	0.154	0.064	0.052	0.053	0.136	-0.058	-0.017	-0.031	0.018	0.029	-0.004	0.081	0.114	0.086	0.01	0.094	-0.07	0.199	0.25	0.21	0.079	0.114	-0.336	-0.267	-0.213	-0.122	-0.295	-0.341	-0.124	-0.341	-0.189	-0.366	-0.086	0.03	0.091	0.043
4430558	Cacna1c	6	118.637	exon 13		0.349	0.153	0.145	0.437	0.19	0.05	0.085	0.157	0.319	0.192	0.36	0.438	0.279	0.272	0.362	0.416	0.387	0.288	0.427	0.415	0.508	0.452	0.387	0.33	0.057	0.326	0.266	0.212	0.12	0.269	-0.159	-0.029	-0.005	-0.11	0.14	0.156	0.129	0.221	0.064	-0.052	0.155	0.356	0.341	0.304
5181453	Cacna1c	6	118.646	exon 12		0.371	0.236	0.224	0.432	0.118	0.045	0.205	0.344	0.331	0.409	0.484	0.541	0.446	0.503	0.569	0.529	0.611	0.465	0.615	0.544	0.539	0.546	0.52	0.472	0.099	0.547	0.301	0.233	0.186	0.063	0.105	0.266	0.156	0.149	0.179	0.34	0.194	0.245	0.042	-0.118	0.367	0.394	0.57	0.342
5093305	Cacna1c	6	118.647	exon 12		0.039	0.01	0.153	0.269	0.236	0.256	0.164	0.283	0.235	0.177	0.112	0.213	0.309	0.142	0.223	0.224	0.209	0.304	0.19	0.265	0.236	0.22	0.191	0.174	-0.064	0.237	0.052	0.101	0.189	0.051	-0.05	0.167	0.013	-0.214	-0.009	-0.06	-0.048	-0.122	-0.046	-0.191	0.151	0.205	0.176	0.194
5092106	Cacna1c	6	118.648	exon 11		0.114	-0.057	-0.008	0.243	0.084	-0.079	0.011	0.18	0.05	-0.023	0.013	0.02	-0.022	-0.076	-0.075	-0.044	-0.034	-0.101	-0.028	-0.059	0.002	-0.022	-0.065	-0.087	-0.022	0.07	0.129	-0.005	-0.008	-0.137	-0.373	-0.376	-0.429	-0.21	-0.38	-0.373	-0.327	-0.341	-0.361	-0.299	-0.151	-0.099	0.108	0.077
5318392	Cacna1c	6	118.656	exon 10		0.115	0.13	0.26	0.25	0.295	0.098	0.29	0.188	0.107	-0.042	0.059	0.023	0.104	-0.064	-0.02	0.022	0.059	-0.011	-0.027	0.047	0.059	0.017	-0.053	0.017	-0.088	0.044	0.012	-0.113	-0.07	0.022	-0.173	-0.155	-0.152	-0.145	-0.226	-0.258	-0.24	-0.26	-0.184	-0.247	-0.028	-0.018	0.252	0.27
4469686	Cacna1c	6	118.663	exon 9		0.116	0.061	0.162	0.373	0.2	0.129	-0.005	0.155	0.398	0.14	0.287	0.353	0.391	0.198	0.336	0.352	0.308	0.342	0.271	0.366	0.442	0.353	0.298	0.291	-0.065	0.259	0.205	0.329	0.234	0.348	-0.031	0.209	0.174	-0.028	0.226	0.165	0.253	0.142	0.331	0.038	0.157	0.301	0.254	0.24
4485430	Cacna1c	6	118.663	exon 9		0.236	0.204	0.408	0.477	0.308	0.078	0.306	0.123	0.371	0.279	0.485	0.519	0.386	0.441	0.542	0.562	0.564	0.483	0.552	0.559	0.603	0.56	0.507	0.421	0.023	0.441	0.259	0.286	0.176	0.246	0.091	0.211	0.22	0.146	0.425	0.401	0.301	0.392	0.169	0.126	0.373	0.411	0.573	0.479
5597025	Cacna1c	6	118.685	exon 8		0.042	-0.05	0.093	0.194	0.113	0.195	0.073	0.212	0.441	0.148	0.224	0.383	0.402	0.189	0.327	0.372	0.29	0.449	0.211	0.418	0.433	0.366	0.309	0.342	-0.028	0.322	0.287	0.567	0.383	0.427	0.227	0.289	0.276	-0.182	0.274	0.2	0.399	0.1	0.354	0.148	0.24	0.317	0.254	0.169
4525839	Cacna1c	6	118.692	exon 7		0.162	-0.168	-0.062	0.234	0.002	0.001	-0.116	0.24	0.526	0.251	0.321	0.526	0.466	0.338	0.51	0.56	0.434	0.544	0.498	0.533	0.63	0.552	0.482	0.36	0.062	0.436	0.328	0.35	0.354	0.323	0.101	0.288	0.156	-0.316	0.243	0.275	0.244	0.227	0.146	0.1	0.368	0.401	0.381	0.403
5126820	Cacna1c	6	118.701	exon 6		0.302	0.174	0.225	0.431	0.043	0.268	0.276	0.384	0.506	0.684	0.687	0.754	0.727	0.806	0.841	0.825	0.849	0.749	0.848	0.798	0.81	0.813	0.774	0.743	0.116	0.71	0.438	0.466	0.378	0.107	0.435	0.604	0.56	0.204	0.479	0.615	0.489	0.492	0.409	-0.094	0.683	0.811	0.54	0.246
4587569	Cacna1c	6	118.702	exon 6		0.032	-0.184	0.002	0.05	-0.014	0.04	-0.105	-0.004	-0.169	-0.003	-0.084	-0.065	-0.244	-0.165	-0.195	-0.151	-0.226	-0.264	-0.108	-0.178	-0.174	-0.104	-0.13	-0.182	-0.144	0.025	0.069	0.065	0.06	-0.144	-0.215	-0.429	-0.384	-0.284	-0.373	-0.313	-0.376	-0.323	-0.388	-0.212	-0.263	0.015	-0.142	-0.086
5062840	Cacna1c	6	118.707	exon 5		0.328	0.089	0.222	0.427	0.085	0.131	0.162	0.189	0.44	0.54	0.652	0.616	0.498	0.621	0.717	0.728	0.739	0.609	0.745	0.66	0.737	0.699	0.649	0.46	0.086	0.544	0.26	0.212	0.168	0.187	0.297	0.47	0.421	0.271	0.517	0.562	0.428	0.592	0.247	0.155	0.554	0.553	0.593	0.397
5032586	Cacna1c	6	118.708	exon 5		0.329	0.083	0.267	0.369	0.012	0.172	0.073	0.316	0.424	0.558	0.655	0.734	0.544	0.702	0.772	0.755	0.767	0.674	0.776	0.758	0.763	0.789	0.769	0.659	0.144	0.636	0.422	0.37	0.257	0.171	0.4	0.513	0.47	0.118	0.442	0.662	0.494	0.554	0.246	0.053	0.552	0.547	0.533	0.39
4927813	Cacna1c	6	118.726	exon 4		0.494	0.277	0.447	0.501	0.344	0.274	0.42	0.094	0.345	0.392	0.543	0.474	0.358	0.395	0.503	0.544	0.543	0.342	0.533	0.5	0.516	0.503	0.436	0.305	-0.075	0.346	0.112	0.004	0.076	0.111	0.107	0.224	0.215	0.104	0.311	0.355	0.043	0.331	-0.031	-0.056	0.381	0.454	0.409	0.326
5419835	Cacna1c	6	118.73	exon 3		0.171	0.064	0.111	0.148	0.238	-0.148	-0.074	0.066	0.526	-0.067	0.09	0.241	0.256	0.018	0.231	0.247	0.119	0.372	0.091	0.346	0.36	0.242	0.204	0.175	-0.025	0.156	0.206	0.336	0.414	0.714	0.033	0.303	0.247	-0.196	0.391	0.268	0.322	0.173	0.235	0.457	0.24	0.125	0.173	0.449
4760885	Cacna1c	6	119.003	exon 2		0.169	-0.102	0.13	0.272	0.082	0.262	0.071	0.211	0.224	0.283	0.2	0.289	0.291	0.137	0.207	0.251	0.2	0.201	0.157	0.261	0.297	0.301	0.223	0.257	-0.016	0.274	0.329	0.364	0.224	0.161	-0.081	-0.033	-0.025	-0.188	0.002	-0.009	0.048	-0.086	0.09	-0.195	0.085	0.342	-0.016	-0.326
5421743	Cacna1c	6	119.007	exon 1		0.276	-0.114	-0.04	0.279	-0.083	0.122	-0.029	0.2	0.379	0.451	0.482	0.59	0.356	0.515	0.521	0.497	0.432	0.413	0.474	0.53	0.492	0.538	0.563	0.532	0.198	0.448	0.419	0.524	0.412	0.297	0.236	0.317	0.323	-0.02	0.395	0.446	0.357	0.349	0.288	0.019	0.312	0.499	-0.06	-0.089
5337191	Cacna1c	6	119.008	exon 1		-0.027	-0.144	-0.105	-0.113	-0.156	0.083	-0.063	0.262	-0.359	0.239	0.025	-0.153	-0.152	-0.036	-0.238	-0.305	-0.156	-0.361	-0.208	-0.273	-0.382	-0.211	-0.155	-0.021	0.089	-0.019	0.024	-0.126	-0.277	-0.467	-0.014	-0.202	-0.094	0.352	-0.382	-0.299	-0.177	-0.22	-0.122	-0.487	-0.25	-0.227	-0.424	-0.678
4787852	Cacna1c	6	119.146	exon 0		0.047	0.203	0.039	-0.082	0.003	0.034	-0.018	-0.485	-0.355	-0.377	-0.314	-0.394	-0.471	-0.406	-0.387	-0.392	-0.394	-0.497	-0.383	-0.414	-0.424	-0.446	-0.407	-0.435	-0.21	-0.49	-0.326	-0.355	-0.26	-0.199	-0.183	-0.325	-0.297	-0.167	-0.267	-0.173	-0.414	-0.235	-0.269	-0.101	-0.348	-0.272	-0.304	-0.32
5088541	Grin2b	6	135.682	coding exon 12		0.072	-0.02	0.135	0.252	0.162	0.132	0.141	-0.029	-0.033	-0.173	-0.012	0.005	-0.007	-0.1	0.005	0.032	0.064	0.053	-0.003	0.046	0.149	0.056	-0.054	-0.014	-0.2	-0.09	-0.164	-0.091	-0.338	0.008	0.047	-0.037	-0.004	0.016	0.031	-0.06	0.205	0.106	0.06	0.042	0.035	-0.047	0.376	0.381
4521489	Grin2b	6	135.686	coding exon 11		0.22	0.234	0.22	0.284	0.258	-0.019	0.371	0.132	-0.257	-0.033	-0.006	-0.159	-0.237	-0.093	-0.201	-0.237	-0.052	-0.31	-0.068	-0.197	-0.239	-0.172	-0.213	-0.158	-0.018	-0.067	-0.228	-0.469	-0.415	-0.262	-0.303	-0.366	-0.335	0.279	-0.283	-0.386	-0.424	-0.188	-0.507	-0.376	-0.159	-0.189	0.157	0.156
5032704	Grin2b	6	135.686	coding exon 11		0.234	0.45	0.507	0.253	0.352	0.165	0.244	0.119	0.043	0.159	0.316	0.159	0.191	0.217	0.2	0.156	0.289	0.114	0.224	0.192	0.188	0.203	0.191	0.284	-0.036	0.18	0.114	0.09	-0.077	-0.005	-0.096	0.006	0.124	0.441	0.165	0.198	0.19	0.233	0.181	-0.025	0.05	0.114	0.176	0.262
4802980	Grin2b	6	135.689	coding exon 10		0.489	0.334	0.534	0.631	0.435	0.298	0.457	0.299	0.364	0.427	0.541	0.546	0.521	0.53	0.638	0.608	0.676	0.578	0.658	0.692	0.693	0.667	0.582	0.562	-0.042	0.506	0.224	0.178	0.073	0.209	0.162	0.366	0.361	0.144	0.368	0.436	0.302	0.38	0.097	-0.094	0.531	0.533	0.643	0.58
4761914	Grin2b	6	135.691	coding exon 9		0.487	0.424	0.41	0.573	0.308	0.183	0.444	0.003	0.414	0.28	0.443	0.526	0.482	0.524	0.673	0.706	0.677	0.606	0.713	0.669	0.731	0.635	0.554	0.431	-0.101	0.412	0.131	0.158	0.192	0.247	0.186	0.46	0.371	0.086	0.502	0.621	0.349	0.508	0.21	0.212	0.597	0.631	0.74	0.672
4441459	Grin2b	6	135.722	coding exon 8		0.526	0.304	0.422	0.588	0.25	0.312	0.361	0.238	0.392	0.573	0.658	0.691	0.563	0.69	0.782	0.771	0.794	0.642	0.829	0.753	0.77	0.777	0.727	0.624	0.004	0.601	0.304	0.287	0.208	0.142	0.297	0.461	0.439	0.218	0.495	0.647	0.42	0.588	0.257	0.038	0.613	0.737	0.619	0.452
5460778	Grin2b	6	135.725	coding exon 7		0.568	0.276	0.426	0.571	0.324	0.414	0.31	0.334	0.554	0.591	0.698	0.774	0.618	0.616	0.757	0.754	0.756	0.664	0.776	0.794	0.793	0.814	0.735	0.642	-0.079	0.596	0.31	0.353	0.261	0.288	0.388	0.49	0.51	0.117	0.519	0.604	0.456	0.58	0.248	-0.009	0.619	0.724	0.528	0.448
4410278	Grin2b	6	135.729	coding exon 6		0.261	0.14	0.316	0.397	0.235	0.314	0.211	0.317	0.679	0.484	0.583	0.708	0.697	0.547	0.717	0.725	0.684	0.757	0.638	0.776	0.791	0.759	0.684	0.626	-0.089	0.568	0.382	0.566	0.415	0.413	0.551	0.606	0.637	0.058	0.569	0.614	0.664	0.507	0.466	0.164	0.67	0.656	0.558	0.458
5046224	Grin2b	6	135.729	coding exon 5		0.576	0.311	0.453	0.564	0.407	0.411	0.398	0.408	0.685	0.669	0.738	0.811	0.685	0.659	0.797	0.786	0.768	0.751	0.766	0.883	0.817	0.854	0.793	0.713	-0.043	0.662	0.39	0.469	0.427	0.386	0.444	0.581	0.614	0.073	0.578	0.628	0.493	0.53	0.224	-0.018	0.747	0.769	0.47	0.409
4805430	Grin2b	6	135.73	coding exon 4		0.508	0.242	0.434	0.471	0.295	0.409	0.358	0.498	0.535	0.8	0.847	0.823	0.709	0.776	0.821	0.779	0.845	0.702	0.845	0.826	0.781	0.871	0.828	0.77	0.095	0.714	0.411	0.386	0.261	0.122	0.392	0.505	0.549	0.249	0.517	0.587	0.417	0.567	0.206	-0.194	0.666	0.71	0.404	0.301
5348180	Grin2b	6	135.793	coding exon 3		0.455	0.364	0.387	0.448	0.341	0.295	0.352	0.188	0.514	0.37	0.45	0.545	0.642	0.495	0.647	0.644	0.605	0.661	0.599	0.659	0.686	0.634	0.534	0.521	-0.117	0.42	0.181	0.294	0.291	0.329	0.406	0.699	0.688	0.289	0.665	0.634	0.575	0.561	0.397	0.179	0.738	0.66	0.541	0.472
4981004	Grin2b	6	135.873	coding exon 2		0.42	-0.037	0.181	0.282	0.099	0.328	0.231	0.443	0.325	0.621	0.582	0.594	0.367	0.474	0.455	0.474	0.507	0.372	0.526	0.482	0.472	0.603	0.518	0.457	0.069	0.489	0.329	0.237	0.071	0.004	0.269	0.134	0.22	0.019	0.188	0.209	0.149	0.323	-0.057	-0.274	0.411	0.463	0.197	0.037
4764078	Grin2b	6	135.994	coding exon 1		0.476	0.019	0.139	0.352	0.052	0.356	0.142	0.308	0.528	0.672	0.642	0.716	0.585	0.643	0.697	0.702	0.644	0.616	0.697	0.698	0.703	0.765	0.713	0.6	0.052	0.568	0.424	0.458	0.372	0.263	0.474	0.52	0.566	0.043	0.493	0.608	0.458	0.54	0.294	0.01	0.645	0.734	0.25	0.111
5259343	Slc17a6	7	58.878	exon 1		0.096	-0.095	-0.015	0.045	0.093	0.123	-0.006	0.039	0.111	-0.012	-0.011	0.055	-0.022	-0.154	-0.063	0.017	-0.081	-0.065	-0.028	-0.021	0.004	0.027	-0.03	-0.128	-0.098	-0.054	-0.077	-0.177	0.022	-0.05	-0.209	-0.218	-0.296	-0.469	-0.233	-0.259	-0.35	-0.222	-0.375	-0.222	-0.027	0.041	-0.034	0.012
4644635	Slc17a6	7	58.8807	exon 2		-0.044	0.042	-0.015	-0.023	-0.02	0.006	0.186	-0.107	0.138	-0.078	-0.119	0.056	0.014	-0.021	0.002	0.056	-0.021	0.117	-0.027	0.051	0.06	0.034	-0.037	-0.027	-0.085	-0.079	-0.128	0.015	0.129	0.129	0.034	0.088	-0.024	-0.231	0.151	-0.001	-0.049	-0.048	-0.038	0.039	0.2	0.151	0.033	-0.127
5210751	Slc17a6	7	58.8822	exon 3		-0.014	-0.052	-0.271	-0.057	-0.357	-0.17	-0.09	-0.242	-0.278	-0.046	-0.156	-0.237	-0.244	-0.047	-0.052	-0.118	-0.073	-0.183	-0.003	-0.195	-0.175	-0.173	-0.18	-0.228	0.041	-0.137	-0.287	-0.351	-0.164	-0.186	-0.041	0.049	-0.137	0.029	-0.116	-0.06	-0.227	-0.104	-0.212	-0.084	0.018	0.089	0.065	-0.109
4520632	Slc17a6	7	58.9004	exon 4		0.11	-0.11	-0.196	-0.065	-0.126	-0.037	-0.063	0.426	0.082	0.3	0.2	0.119	0.134	0.154	0.046	0.003	0.103	-0.004	0.112	0.037	0.068	0.142	0.09	0.213	0.347	0.213	0.247	-0.001	-0.025	-0.149	-0.275	-0.252	-0.234	-0.089	-0.252	-0.357	-0.247	-0.232	-0.335	-0.598	0.043	0.09	-0.213	-0.255
5260743	Slc17a6	7	58.9016	exon 5		0.215	0.151	-0.128	0.153	0.123	-0.02	0.098	0.237	0.254	0.171	0.162	0.203	0.303	0.245	0.235	0.172	0.26	0.305	0.285	0.232	0.294	0.25	0.218	0.246	0.149	0.21	0.133	0.124	0.012	0.112	-0.004	0.166	0.173	0.192	0.211	0.115	0.31	0.24	0.14	-0.028	0.263	0.128	0.141	0.245
5117746	Slc17a6	7	58.9016	exon 5		-0.205	-0.193	-0.143	-0.196	-0.162	0.069	-0.135	0.086	0.116	0.249	0.056	0.161	0.227	0.178	0.12	0.159	0.048	0.137	0.096	0.098	0.077	0.137	0.171	0.187	0.073	0.184	0.252	0.308	0.344	-0.073	0.067	0.118	0.111	-0.084	0.043	0.108	0.084	-0.017	0.249	-0.051	0.07	0.236	-0.329	-0.437
4344586	Slc17a6	7	58.9045	exon 6		-0.115	-0.107	-0.202	-0.038	-0.163	-0.238	-0.166	0.121	-0.056	-0.178	-0.174	0.035	-0.008	0.008	-0.019	0.016	-0.014	0.072	0.032	0.001	0.097	0.063	0.001	0.103	0.228	0.075	0.127	0.089	-0.015	-0.029	-0.434	-0.223	-0.367	-0.303	-0.194	-0.238	-0.079	-0.196	-0.147	-0.167	-0.078	-0.067	0.066	0.077
5286819	Slc17a6	7	58.914	exon 7		-0.088	-0.159	-0.09	-0.143	-0.076	0.16	-0.081	-0.133	-0.275	-0.085	-0.099	-0.136	-0.33	-0.162	-0.253	-0.219	-0.216	-0.288	-0.183	-0.251	-0.229	-0.208	-0.192	-0.196	0.012	-0.197	-0.124	-0.157	-0.203	-0.249	-0.258	-0.427	-0.37	-0.243	-0.216	-0.306	-0.298	-0.137	-0.253	-0.194	-0.444	-0.183	-0.511	-0.242
5463032	Slc17a6	7	58.9168	exon 8		0.102	-0.002	-0.071	-0.04	-0.027	-0.107	-0.13	0.013	-0.172	-0.07	0.012	-0.068	-0.191	-0.12	-0.059	-0.086	-0.031	-0.127	0.011	-0.066	-0.025	-0.052	-0.075	-0.087	0.109	-0.049	-0.187	-0.335	-0.267	-0.16	-0.318	-0.24	-0.358	-0.155	-0.247	-0.279	-0.294	-0.175	-0.431	-0.294	-0.107	-0.164	0.076	-0.01
4775609	Slc17a6	7	58.9214	exon 9		0.144	0.199	-0.037	-0.078	0.041	0.136	0.103	-0.154	-0.024	0.097	0.117	0.007	-0.036	0.072	0.089	0.131	0.121	-0.011	0.215	0.012	0.087	0.024	0.011	-0.065	0.041	0.004	-0.157	-0.234	-0.05	-0.15	-0.245	-0.116	-0.179	-0.13	0.005	-0.076	-0.323	0.052	-0.121	-0.149	-0.026	0.22	-0.104	-0.077
5473236	Slc17a6	7	58.9228	exon 10		-0.036	-0.122	-0.1	-0.028	-0.019	-0.1	-0.15	-0.1	-0.119	-0.195	-0.101	-0.105	-0.076	-0.082	-0.02	-0.027	-0.044	0.009	0.002	-0.015	0.076	0.01	-0.02	-0.048	0.088	-0.093	-0.101	-0.221	-0.233	-0.034	-0.242	-0.083	-0.171	-0.265	-0.177	-0.095	-0.039	-0.106	-0.188	-0.065	-0.013	-0.188	0.158	0.258
4320226	Slc17a6	7	58.9233	exon 11		-0.13	-0.024	-0.177	-0.201	-0.174	-0.27	-0.112	0.055	-0.221	-0.098	-0.072	-0.041	-0.164	0.015	-0.068	-0.029	0.004	-0.093	0.035	-0.096	-0.054	-0.055	-0.038	0.028	0.336	0.039	-0.008	-0.187	-0.163	-0.106	-0.382	-0.263	-0.347	-0.077	-0.187	-0.209	-0.181	-0.063	-0.101	-0.075	-0.237	-0.144	-0.037	0.005
5334526	Slc17a6	7	58.9244	exon 12		-0.123	0.025	-0.11	-0.187	-0.117	-0.151	-0.168	0.03	-0.019	-0.137	0.013	-0.033	0.006	-0.041	-0.022	0.019	0.031	0.04	-0.024	0.02	0.087	0.008	0.006	0.097	0.208	-0.02	0.028	0.051	-0.068	-0.014	-0.395	-0.188	-0.275	-0.263	-0.189	-0.171	0.006	-0.166	-0.01	-0.078	-0.177	-0.178	0.015	0.056
5376250	Gabrg3	7	63.9798	exon 9		-0.201	0.181	0.236	-0.017	0.235	-0.083	0.011	0.02	-0.031	-0.175	-0.041	-0.074	0.025	-0.087	-0.064	-0.038	-0.021	-0.026	-0.06	-0.04	-0.015	-0.086	-0.052	-0.005	0.067	-0.004	0.023	-0.044	0.016	-0.048	-0.446	-0.252	-0.299	-0.106	-0.16	-0.208	-0.232	-0.225	-0.074	-0.094	-0.265	-0.197	0.03	0.144
5138252	Gabrg3	7	63.9847	exon 8		0.223	0.323	0.513	0.475	0.459	0.327	0.23	-0.046	0.327	0.193	0.285	0.302	0.36	0.217	0.378	0.381	0.322	0.377	0.29	0.42	0.459	0.379	0.328	0.309	-0.187	0.228	0.182	0.357	0.293	0.359	-0.147	0.2	0.19	-0.025	0.372	0.313	0.238	0.183	0.326	0.1	0.216	0.465	0.125	0.126
4489661	Gabrg3	7	63.985	exon 7		0.084	-0.014	0.252	0.226	0.055	0.15	0.076	0.015	-0.223	0.179	0.151	0.1	0.112	0.138	0.1	0.119	0.125	-0.049	0.131	-0.006	0.069	0.125	0.092	0.126	-0.089	0.066	0.085	0.019	-0.188	-0.459	-0.306	-0.185	-0.218	0.118	-0.123	-0.002	-0.101	0.003	0.061	-0.272	-0.086	0.121	-0.058	-0.217
5217431	Gabrg3	7	63.9903	exon 6		0.048	0.064	0.303	0.182	0.054	0.164	-0.006	0.107	0.136	0.325	0.404	0.431	0.512	0.465	0.524	0.528	0.506	0.462	0.468	0.471	0.533	0.512	0.507	0.57	0.067	0.378	0.354	0.445	0.125	0.021	0.111	0.365	0.386	0.278	0.41	0.555	0.549	0.465	0.656	0.136	0.241	0.384	0.207	0.023
5295804	Gabrg3	7	64.0286	exon 5		0.148	0.086	0.264	0.299	0.148	0.124	0.03	-0.086	0.056	0.236	0.403	0.313	0.261	0.346	0.385	0.393	0.387	0.24	0.395	0.299	0.412	0.368	0.363	0.285	0.025	0.206	0.156	0.137	-0.077	-0.027	-0.008	0.173	0.242	0.357	0.37	0.412	0.342	0.477	0.379	0.108	0.139	0.235	0.164	0.083
4633473	Gabrg3	7	64.238	exon 4		-0.152	0.036	0.214	-0.028	0.075	-0.046	0.013	-0.218	-0.223	-0.102	0.046	-0.101	-0.085	-0.047	-0.068	-0.051	-0.047	-0.184	-0.098	-0.111	-0.098	-0.115	-0.039	-0.014	-0.011	-0.147	0.006	-0.032	-0.173	-0.216	-0.208	-0.226	-0.145	0.032	-0.074	0.041	-0.095	0.001	0.164	0.018	-0.308	-0.178	-0.164	-0.068
4849398	Gabrg3	7	64.2404	exon 3		-0.207	-0.045	0.044	-0.209	-0.002	-0.04	-0.093	0.001	-0.503	-0.107	-0.211	-0.404	-0.367	-0.306	-0.501	-0.534	-0.437	-0.58	-0.498	-0.522	-0.585	-0.472	-0.401	-0.232	0.05	-0.264	-0.016	-0.159	-0.284	-0.416	-0.346	-0.512	-0.334	0.232	-0.446	-0.457	-0.331	-0.38	-0.169	-0.349	-0.55	-0.443	-0.617	-0.606
4615079	Gabrg3	7	64.579	exon 2		-0.124	0.099	0.264	-0.019	0.261	0.175	-0.076	0.103	-0.05	-0.204	-0.131	-0.109	0.098	-0.203	-0.202	-0.251	-0.198	-0.068	-0.325	-0.147	-0.142	-0.153	-0.159	0.061	-0.098	-0.125	0.098	0.268	-0.031	0.111	-0.168	-0.077	0.033	0.146	-0.021	-0.115	0.179	-0.138	0.307	-0.027	-0.284	-0.301	-0.264	-0.138
5397623	Gabrg3	7	64.637	exon 1		-0.078	0.113	0.178	-0.106	0.245	0.052	0.012	0.213	-0.43	-0.174	-0.295	-0.465	-0.276	-0.436	-0.559	-0.612	-0.453	-0.511	-0.552	-0.479	-0.557	-0.476	-0.474	-0.21	-0.066	-0.255	-0.102	-0.197	-0.368	-0.27	-0.459	-0.507	-0.356	0.217	-0.519	-0.627	-0.332	-0.494	-0.242	-0.43	-0.518	-0.507	-0.431	-0.391
4855361	Gabrg3	7	64.6421	exon 0		-0.04	0.015	0.039	-0.118	0.097	-0.039	0.031	0.206	-0.497	-0.058	-0.193	-0.407	-0.423	-0.351	-0.563	-0.617	-0.437	-0.639	-0.476	-0.55	-0.642	-0.485	-0.456	-0.289	0.075	-0.215	-0.111	-0.346	-0.401	-0.481	-0.527	-0.688	-0.573	0.179	-0.638	-0.733	-0.607	-0.552	-0.569	-0.616	-0.568	-0.518	-0.519	-0.51
5221474	Gabra5	7	64.664	exon 9		0.116	0.384	0.21	0.171	0.349	0.1	0.201	-0.258	0.062	-0.367	-0.178	-0.076	0.102	-0.143	-0.035	0.028	-0.036	0.107	-0.023	0.012	0.141	-0.019	-0.118	-0.064	-0.297	-0.19	-0.235	0.005	-0.074	0.199	-0.117	0.123	0.131	0.104	0.229	0.117	0.256	0.148	0.274	0.282	0.109	0.018	0.332	0.403
5047337	Gabra5	7	64.669	exon 8		0.145	0.398	0.173	0.19	0.255	0.168	0.424	-0.214	-0.216	-0.199	-0.141	-0.185	-0.035	-0.075	-0.059	-0.003	0.048	-0.035	0.064	-0.091	0.003	-0.082	-0.157	-0.167	-0.195	-0.18	-0.406	-0.388	-0.356	-0.266	-0.233	-0.077	-0.153	0.062	-0.095	-0.081	-0.072	-0.003	-0.114	-0.03	0.026	0.019	0.388	0.422
4994742	Gabra5	7	64.6736	exon 7		0.282	0.418	0.38	0.416	0.363	0.341	0.391	-0.357	0.099	-0.108	0.091	0.143	0.202	0.138	0.328	0.394	0.317	0.355	0.342	0.32	0.428	0.266	0.188	0.063	-0.334	-0.021	-0.274	-0.058	-0.051	0.133	0.182	0.389	0.337	0.069	0.448	0.472	0.383	0.436	0.27	0.377	0.383	0.384	0.642	0.628
4813434	Gabra5	7	64.6772	exon 6		0.184	0.345	0.298	0.264	0.197	0.269	0.253	-0.065	0.214	0.142	0.234	0.331	0.517	0.387	0.529	0.538	0.499	0.568	0.48	0.483	0.545	0.436	0.402	0.411	-0.12	0.229	0.017	0.242	0.148	0.11	0.272	0.618	0.524	0.254	0.554	0.639	0.613	0.515	0.617	0.327	0.489	0.48	0.508	0.346
4324124	Gabra5	7	64.7083	exon 5		0.313	0.425	0.265	0.369	0.367	0.153	0.454	-0.332	0.111	-0.068	0.058	0.072	0.127	0.091	0.253	0.343	0.248	0.268	0.302	0.245	0.347	0.205	0.107	-0.032	-0.31	-0.039	-0.325	-0.18	-0.09	0.096	0.064	0.323	0.246	0.087	0.37	0.326	0.214	0.357	0.146	0.303	0.462	0.369	0.614	0.517
4609509	Gabra5	7	64.7442	exon 4		0.311	0.651	0.436	0.261	0.45	0.243	0.516	-0.243	-0.254	-0.219	-0.12	-0.213	-0.138	-0.155	-0.154	-0.108	-0.045	-0.154	-0.051	-0.138	-0.108	-0.141	-0.232	-0.175	-0.377	-0.253	-0.456	-0.34	-0.384	-0.196	-0.159	-0.055	-0.008	0.348	0.02	-0.028	-0.018	0.083	-0.067	-0.008	0.078	0.012	0.331	0.279
4881921	Gabra5	7	64.7445	exon 3		0.267	0.463	0.41	0.278	0.501	0.502	0.627	-0.144	-0.077	-0.006	-0.049	-0.173	0.02	-0.135	-0.078	-0.015	-0.007	-0.008	-0.024	-0.035	-0.025	-0.06	-0.166	-0.175	-0.466	-0.16	-0.373	-0.196	-0.178	-0.173	0.021	0.023	0.085	0.037	-0.01	-0.103	-0.073	-0.056	-0.106	-0.106	0.218	0.254	0.309	0.201
5483174	Gabra5	7	64.7461	exon 2		0.32	0.562	0.385	0.322	0.359	0.368	0.554	-0.196	-0.102	-0.009	0.017	-0.012	0.125	0.111	0.13	0.168	0.193	0.132	0.173	0.112	0.135	0.074	0.001	0.065	-0.285	-0.051	-0.3	-0.096	-0.15	-0.054	0.055	0.28	0.272	0.401	0.292	0.252	0.215	0.269	0.295	0.119	0.285	0.32	0.352	0.115
4442926	Gabra5	7	64.7634	exon 1		0.286	0.429	0.391	0.244	0.534	0.387	0.365	0.394	0.467	0.203	0.155	0.226	0.429	0.055	0.182	0.141	0.184	0.387	0.109	0.325	0.252	0.258	0.157	0.268	-0.186	0.252	0.098	0.337	0.326	0.388	0.027	0.245	0.23	-0.111	0.172	-0.021	0.15	-0.1	-0.001	-0.159	0.323	0.301	0.162	0.282
4349691	Ntrk3	7	85.3375	exon 16		0.473	0.278	0.406	0.389	0.492	0.26	0.119	0.22	0.46	0.118	0.329	0.419	0.504	0.19	0.375	0.357	0.34	0.457	0.298	0.499	0.535	0.474	0.383	0.444	-0.123	0.233	0.2	0.34	0.113	0.529	0.069	0.36	0.436	0.119	0.475	0.424	0.547	0.423	0.364	0.205	0.301	0.197	0.235	0.522
5313075	Ntrk3	7	85.3437	exon 15		0.43	0.122	0.262	0.367	0.25	0.235	0.06	0.227	0.558	0.322	0.522	0.659	0.644	0.467	0.664	0.664	0.593	0.684	0.571	0.727	0.755	0.697	0.661	0.625	0.005	0.43	0.349	0.504	0.287	0.457	0.315	0.576	0.573	0.009	0.598	0.693	0.682	0.6	0.518	0.287	0.482	0.423	0.359	0.487
4989759	Ntrk3	7	85.392	exon 14		0.527	0.124	0.233	0.427	0.16	0.207	0.272	0.321	0.499	0.672	0.749	0.656	0.559	0.625	0.697	0.676	0.715	0.557	0.703	0.69	0.703	0.72	0.675	0.581	0.07	0.554	0.385	0.326	0.176	0.165	0.357	0.403	0.473	0.195	0.441	0.538	0.402	0.532	0.235	-0.038	0.586	0.597	0.387	0.243
4570708	Ntrk3	7	85.3956	exon 13		0.432	0.38	0.413	0.327	0.313	0.253	0.368	0.278	0.477	0.612	0.621	0.495	0.55	0.552	0.625	0.572	0.628	0.536	0.584	0.645	0.541	0.568	0.586	0.542	-0.02	0.483	0.284	0.291	0.307	0.207	0.465	0.558	0.646	0.363	0.535	0.621	0.435	0.522	0.323	0.101	0.601	0.59	0.303	0.275
4680818	Ntrk3	7	85.4052	exon 12		0.483	0.206	0.386	0.467	0.344	0.379	0.353	0.288	0.485	0.619	0.64	0.579	0.585	0.567	0.629	0.618	0.654	0.557	0.65	0.646	0.66	0.677	0.622	0.509	-0.032	0.519	0.336	0.288	0.19	0.221	0.311	0.391	0.489	0.22	0.442	0.528	0.397	0.503	0.236	0.026	0.516	0.563	0.339	0.356
5294455	Ntrk3	7	85.5009	exon 11		0.033	0.008	0.154	0.081	0.13	0.162	0.177	-0.031	-0.441	0.037	-0.107	-0.288	-0.209	-0.161	-0.3	-0.293	-0.207	-0.4	-0.214	-0.335	-0.376	-0.267	-0.257	-0.218	-0.183	-0.207	-0.191	-0.308	-0.419	-0.571	-0.215	-0.328	-0.207	0.365	-0.271	-0.243	-0.204	-0.092	-0.185	-0.238	-0.296	-0.22	-0.28	-0.261
5578218	Ntrk3	7	85.5958	exon 10		0.016	-0.194	-0.056	0.189	0.054	-0.044	0.024	-0.053	-0.307	-0.277	-0.3	-0.212	-0.258	-0.199	-0.299	-0.305	-0.258	-0.283	-0.223	-0.304	-0.252	-0.237	-0.276	-0.264	-0.121	-0.238	-0.153	-0.279	-0.414	-0.219	-0.15	-0.271	-0.208	0.159	-0.161	-0.206	-0.066	-0.006	-0.19	0.007	-0.301	-0.379	-0.1	0.233
4763140	Ntrk3	7	85.5968	exon 9		-0.137	-0.159	-0.129	0.071	-0.229	-0.239	0.032	-0.094	-0.151	0.003	-0.043	-0.062	-0.085	0.18	0.065	0.068	0.08	0.009	0.111	-0.015	0.003	-0.029	-0.01	-0.037	0.025	0.052	-0.008	-0.076	-0.061	-0.149	0.312	0.197	0.246	0.508	0.199	0.195	0.224	0.274	0.181	0.281	0.156	0.072	0.274	0.117
4307233	Ntrk3	7	85.6052	exon 7		0.05	-0.046	-0.056	-0.037	-0.195	-0.228	0.102	0.035	-0.031	0.216	0.151	0.098	0.002	0.279	0.149	0.182	0.191	0.054	0.253	0.073	0.065	0.11	0.109	0.039	0.164	0.186	0.042	-0.108	0.029	-0.191	0.104	0.103	0.074	0.424	0.188	0.146	-0.047	0.222	-0.114	0.081	0.232	0.123	0.174	-0.097
4578176	Ntrk3	7	85.6059	exon 6		0.367	0.115	0.234	0.317	0.1	0.11	0.2	0.085	0.103	0.248	0.378	0.33	0.285	0.331	0.327	0.33	0.365	0.227	0.367	0.297	0.351	0.388	0.326	0.319	-0.029	0.226	0.179	0.2	-0.084	-0.097	0.044	0.118	0.161	0.295	0.207	0.331	0.271	0.32	0.146	-0.024	0.29	0.199	0.35	0.084
4546526	Ntrk3	7	85.6065	exon 5		0.165	0.105	0.139	0.201	0.062	-0.135	0.317	-0.01	0.182	0.177	0.289	0.233	0.063	0.32	0.243	0.271	0.287	0.181	0.284	0.225	0.195	0.218	0.225	0.09	0.035	0.156	0.033	-0.017	0.029	0.012	0.251	0.201	0.229	0.32	0.337	0.318	0.123	0.361	-0.026	0.22	0.322	0.096	0.325	0.318
5033552	Ntrk3	7	85.6077	exon 4		0.324	0.262	0.206	0.284	0.05	0.192	0.414	-0.086	0.115	0.323	0.438	0.264	0.248	0.401	0.453	0.45	0.52	0.322	0.476	0.356	0.37	0.346	0.33	0.188	-0.092	0.154	-0.128	-0.119	-0.143	-0.188	0.432	0.452	0.409	0.368	0.358	0.487	0.282	0.475	0.188	0.101	0.547	0.359	0.635	0.171
5584046	Ntrk3	7	85.6227	exon 3		0.556	0.196	0.376	0.506	0.209	0.337	0.407	0.327	0.34	0.665	0.735	0.713	0.509	0.695	0.703	0.687	0.73	0.541	0.738	0.709	0.643	0.735	0.713	0.638	0.025	0.554	0.273	0.262	0.117	-0.007	0.426	0.457	0.495	0.289	0.454	0.604	0.379	0.568	0.158	-0.115	0.607	0.586	0.434	0.212
5016108	Ntrk3	7	85.6616	exon 2		0.537	0.319	0.503	0.554	0.428	0.472	0.563	0.307	0.571	0.673	0.717	0.669	0.574	0.653	0.695	0.686	0.692	0.606	0.69	0.742	0.654	0.705	0.662	0.574	-0.061	0.55	0.234	0.303	0.374	0.275	0.443	0.526	0.583	0.269	0.606	0.546	0.298	0.492	0.153	-0.034	0.722	0.756	0.374	0.26
4647576	Ntrk3	7	85.6623	exon 1		0.463	0.278	0.352	0.355	0.335	0.349	0.446	0.569	0.245	0.558	0.515	0.382	0.379	0.353	0.266	0.208	0.363	0.166	0.302	0.317	0.192	0.346	0.309	0.43	-0.029	0.357	0.193	0.136	0.022	-0.191	0.122	0.059	0.164	0.323	0.009	-0.011	-0.025	0.041	-0.131	-0.556	0.329	0.293	0.079	-0.099
5090007	Ntrk3	7	85.7224	exon 0		0.429	0.196	0.386	0.466	0.268	0.332	0.407	0.547	0.371	0.63	0.596	0.55	0.486	0.553	0.499	0.42	0.555	0.423	0.481	0.552	0.423	0.542	0.498	0.577	0.024	0.506	0.237	0.239	0.14	0.148	0.465	0.46	0.551	0.55	0.419	0.343	0.336	0.377	0.147	-0.224	0.549	0.464	0.274	0.063
5581591	Ntrk3	7	85.7226	exon 0		0.469	0.172	0.226	0.356	0.182	0.209	0.374	0.509	0.389	0.616	0.529	0.472	0.388	0.487	0.387	0.348	0.442	0.308	0.416	0.419	0.319	0.453	0.41	0.419	0.04	0.455	0.278	0.201	0.191	0.108	0.427	0.32	0.439	0.45	0.285	0.248	0.187	0.298	0.015	-0.197	0.551	0.436	0.217	0.02
4849719	Odz4	7	103.699	exon 4		0.545	0.321	0.348	0.562	0.283	0.25	0.454	0.012	0.336	0.211	0.333	0.377	0.435	0.356	0.485	0.495	0.447	0.467	0.43	0.496	0.527	0.471	0.371	0.354	-0.244	0.227	0.057	0.261	0.163	0.2	0.233	0.481	0.407	0.107	0.408	0.509	0.42	0.334	0.271	0.174	0.618	0.532	0.596	0.443
5429692	Odz4	7	103.699	exon 4		0.308	0.367	0.496	0.486	0.436	0.429	0.414	-0.148	0.093	0.075	0.125	0.078	0.187	0.103	0.204	0.164	0.163	0.181	0.094	0.271	0.205	0.164	0.122	0.172	-0.385	-0.018	-0.154	0.067	0.002	0.233	0.342	0.457	0.531	0.346	0.365	0.392	0.358	0.231	0.349	0.106	0.398	0.325	0.267	0.029
5061605	Odz4	7	103.702	exon 5		-0.214	0.11	0.089	0.133	0.135	-0.004	0.085	-0.259	-0.301	-0.224	-0.292	-0.348	-0.412	-0.246	-0.304	-0.354	-0.316	-0.334	-0.336	-0.263	-0.379	-0.365	-0.31	-0.275	-0.138	-0.264	-0.321	-0.245	-0.124	-0.013	-0.109	-0.103	-0.088	0.244	-0.075	-0.214	-0.161	-0.213	-0.129	-0.063	-0.189	-0.172	-0.209	-0.326
4914983	Odz4	7	103.843	exon 6		-0.405	-0.098	-0.225	-0.266	-0.088	-0.237	-0.24	-0.418	-0.631	-0.745	-0.761	-0.79	-0.737	-0.778	-0.865	-0.869	-0.841	-0.79	-0.853	-0.84	-0.83	-0.849	-0.821	-0.723	-0.211	-0.741	-0.506	-0.459	-0.479	-0.254	-0.459	-0.603	-0.576	-0.068	-0.571	-0.658	-0.425	-0.558	-0.305	-0.058	-0.724	-0.779	-0.429	-0.307
4612533	Odz4	7	103.851	exon 7		-0.203	-0.111	-0.106	0.014	0.091	-0.07	-0.087	-0.496	-0.47	-0.698	-0.639	-0.655	-0.573	-0.728	-0.692	-0.634	-0.681	-0.61	-0.695	-0.645	-0.551	-0.665	-0.691	-0.69	-0.335	-0.687	-0.482	-0.406	-0.436	-0.16	-0.553	-0.58	-0.599	-0.27	-0.482	-0.563	-0.365	-0.49	-0.276	0.041	-0.638	-0.607	-0.248	-0.114
4312200	Odz4	7	103.853	exon 8		-0.114	0.145	-0.071	-0.107	0.091	-0.166	-0.012	-0.228	-0.271	-0.592	-0.545	-0.579	-0.439	-0.657	-0.632	-0.653	-0.584	-0.525	-0.702	-0.57	-0.605	-0.655	-0.65	-0.548	-0.258	-0.598	-0.399	-0.377	-0.346	-0.072	-0.277	-0.315	-0.33	-0.09	-0.416	-0.461	-0.268	-0.448	-0.216	-0.011	-0.463	-0.651	-0.209	-0.068
4524047	Odz4	7	103.878	exon 9		-0.152	0.1	-0.093	-0.222	-0.182	-0.282	0.069	-0.268	-0.196	-0.065	-0.062	-0.346	-0.218	-0.091	-0.17	-0.194	-0.127	-0.269	-0.167	-0.273	-0.288	-0.318	-0.247	-0.252	0.116	-0.177	-0.102	-0.146	-0.029	-0.259	-0.247	-0.215	-0.247	0.111	-0.137	-0.14	-0.295	-0.223	-0.172	0.002	-0.201	-0.138	-0.172	-0.185
4996331	Odz4	7	103.884	exon 10		0.372	0.357	0.198	0.411	0.442	0.279	0.223	0.021	0.313	-0.012	0.124	0.199	0.22	-0.028	0.155	0.155	0.132	0.191	0.071	0.304	0.25	0.163	0.149	0.194	-0.189	0.026	-0.005	0.151	0.131	0.37	0.032	0.211	0.264	-0.037	0.226	0.17	0.31	0.132	0.211	0.034	0.131	0.184	0.071	0.076
5511474	Odz4	7	103.886	exon 11		-0.035	-0.01	0.242	0.224	0.324	0.284	-0.036	0.219	0.314	0.175	0.223	0.33	0.252	0.14	0.24	0.211	0.19	0.284	0.149	0.359	0.258	0.286	0.32	0.309	-0.103	0.242	0.165	0.284	0.194	0.334	0.36	0.3	0.432	0.124	0.311	0.273	0.457	0.29	0.312	0.118	0.112	0.122	-0.024	0.229
5060730	Odz4	7	103.921	exon 12		0.488	0.325	0.309	0.542	0.276	0.348	0.348	0.041	0.513	0.348	0.489	0.592	0.541	0.509	0.723	0.725	0.669	0.678	0.666	0.749	0.758	0.664	0.603	0.505	-0.141	0.387	0.083	0.231	0.266	0.365	0.481	0.709	0.635	0.087	0.636	0.707	0.573	0.585	0.387	0.223	0.723	0.708	0.613	0.472
5017405	Odz4	7	103.922	exon 13		0.164	0.102	0.226	0.343	0.174	0.26	0.22	-0.004	0.376	0.351	0.491	0.501	0.357	0.439	0.606	0.631	0.589	0.551	0.579	0.633	0.63	0.572	0.55	0.379	-0.061	0.367	0.035	0.149	0.132	0.301	0.577	0.589	0.611	0.167	0.579	0.599	0.546	0.596	0.349	0.257	0.565	0.524	0.586	0.38
4432849	Odz4	7	103.926	exon 14		0.12	0.112	0.079	0.2	0.007	0.02	0.05	-0.133	0.046	0.09	0.123	0.118	-0.071	0.149	0.188	0.198	0.193	0.077	0.254	0.166	0.196	0.139	0.132	-0.011	0.094	0.163	0.008	-0.11	0.097	0.21	0.002	0.031	-0.002	-0.022	0.133	0.104	-0.139	0.099	-0.18	0.022	0.055	0.26	0.179	0.096
4928802	Odz4	7	103.926	exon 14		0.219	0.013	-0.022	0.212	-0.115	0.077	0.137	-0.055	0.178	0.169	0.277	0.449	0.316	0.426	0.527	0.591	0.494	0.488	0.549	0.52	0.565	0.494	0.466	0.365	-0.004	0.244	-0.006	0.097	0.044	-0.017	0.356	0.485	0.331	-0.1	0.347	0.547	0.384	0.444	0.235	0.152	0.493	0.392	0.54	0.301
5115837	Odz4	7	103.946	exon 15		-0.032	0.027	-0.006	0.139	-0.279	0.04	0.039	-0.219	-0.049	0.101	0.106	0.201	0.208	0.369	0.39	0.426	0.372	0.27	0.414	0.271	0.336	0.274	0.267	0.219	-0.075	0.138	-0.039	0.01	0.011	-0.157	0.445	0.484	0.403	0.315	0.322	0.557	0.391	0.438	0.462	0.237	0.383	0.437	0.483	0.06
5537032	Odz4	7	103.954	exon 16		0.212	0.435	0.238	0.218	0.312	0.143	0.314	0.181	0.558	0.05	0.059	0.231	0.466	0.137	0.256	0.267	0.229	0.446	0.156	0.366	0.342	0.27	0.21	0.268	-0.191	0.188	0.263	0.398	0.451	0.334	0.21	0.349	0.342	-0.192	0.176	0.25	0.299	-0.005	0.215	0.084	0.482	0.336	0.363	0.32
4756453	Odz4	7	103.96	exon 17		-0.213	0.034	-0.017	0.006	0.027	0.029	0.038	-0.434	-0.301	-0.304	-0.24	-0.277	-0.26	-0.236	-0.203	-0.124	-0.203	-0.265	-0.145	-0.211	-0.165	-0.253	-0.238	-0.31	-0.227	-0.286	-0.351	-0.311	-0.208	-0.316	-0.065	-0.161	-0.157	0.004	-0.202	-0.134	-0.181	-0.168	-0.116	-0.063	-0.103	-0.106	0.153	-0.192
4750210	Odz4	7	103.972	exon 18		-0.232	0.025	-0.054	-0.035	0.027	-0.043	-0.021	-0.341	-0.62	-0.568	-0.598	-0.624	-0.551	-0.548	-0.619	-0.582	-0.556	-0.62	-0.545	-0.595	-0.576	-0.609	-0.59	-0.541	-0.253	-0.539	-0.403	-0.512	-0.514	-0.542	-0.401	-0.564	-0.545	-0.136	-0.694	-0.529	-0.412	-0.529	-0.424	-0.258	-0.531	-0.572	-0.132	-0.095
5603841	Odz4	7	103.986	exon 19		-0.353	-0.113	-0.285	-0.347	-0.172	-0.199	-0.202	-0.294	-0.594	-0.526	-0.638	-0.728	-0.67	-0.656	-0.797	-0.764	-0.749	-0.772	-0.727	-0.788	-0.8	-0.767	-0.724	-0.68	-0.113	-0.583	-0.364	-0.452	-0.363	-0.488	-0.45	-0.679	-0.647	-0.139	-0.757	-0.722	-0.581	-0.686	-0.542	-0.275	-0.612	-0.67	-0.413	-0.471
5160667	Odz4	7	103.991	exon 20		-0.219	0.016	-0.065	-0.069	0.154	-0.033	-0.041	-0.256	-0.292	-0.452	-0.493	-0.499	-0.543	-0.583	-0.563	-0.562	-0.578	-0.46	-0.585	-0.43	-0.504	-0.515	-0.51	-0.486	-0.281	-0.48	-0.418	-0.343	-0.254	-0.097	-0.2	-0.346	-0.312	-0.205	-0.395	-0.505	-0.275	-0.463	-0.417	-0.163	-0.28	-0.443	-0.23	-0.225
4552363	Odz4	7	103.994	exon 21		-0.11	0.219	0.155	-0.002	0.339	0.01	-0.062	0.166	0.221	-0.108	-0.08	-0.036	-0.012	-0.211	-0.109	-0.163	-0.145	0.016	-0.189	0.086	-0.057	-0.055	-0.035	0.067	-0.126	0.012	-0.015	0.13	0.168	0.321	-0.02	-0.001	0.053	-0.086	-0.066	-0.166	0.055	-0.225	-0.076	-0.123	0.003	-0.134	-0.075	0.03
5377099	Odz4	7	103.997	exon 22		0.04	0.216	0.261	0.324	0.35	0.145	0.146	-0.122	0.039	0.047	0.108	0.037	-0.109	-0.043	0.084	0.033	0.048	0.053	0.045	0.179	0.071	0.072	0.093	0.012	-0.245	-0.006	-0.244	-0.075	-0.049	0.139	0.075	0.134	0.137	0.075	0.139	0.077	0.131	0.072	-0.054	-0.026	0.14	0.103	0.162	0.079
5466806	Odz4	7	104.001	exon 23		-0.005	0.157	0.217	0.219	0.329	0.185	0.117	0.012	0.473	0.09	0.211	0.265	0.193	0.143	0.283	0.264	0.217	0.366	0.199	0.409	0.343	0.283	0.285	0.196	-0.123	0.182	0.043	0.227	0.326	0.49	0.354	0.338	0.399	-0.039	0.396	0.274	0.337	0.212	0.133	0.195	0.352	0.255	0.212	0.36
4965902	Odz4	7	104.012	exon 25		0.2	0.212	0.182	0.346	0.31	0.268	0.213	-0.072	0.24	0.234	0.303	0.22	0.091	0.182	0.293	0.25	0.254	0.216	0.298	0.338	0.275	0.225	0.264	0.088	-0.138	0.15	-0.082	-0.029	0.143	0.064	0.231	0.207	0.232	0.015	0.235	0.192	0.066	0.159	-0.158	-0.109	0.29	0.296	0.17	0.104
5235606	Odz4	7	104.016	exon 26		0.185	0.265	0.372	0.43	0.457	0.251	0.219	0.077	0.001	0.054	0.112	0.051	-0.082	-0.084	0.005	-0.032	0.046	-0.022	-0.003	0.13	0.015	0.055	0.057	0.006	-0.247	-0.012	-0.221	-0.2	-0.201	-0.009	-0.075	-0.035	-0.027	0.063	-0.066	-0.08	0.008	-0.026	-0.259	-0.212	-0.006	-0.071	0.124	0.179
4614191	Odz4	7	104.022	exon 27		0.383	0.379	0.554	0.605	0.461	0.178	0.335	0.036	0.186	0.188	0.351	0.332	0.231	0.275	0.378	0.32	0.373	0.288	0.347	0.417	0.361	0.383	0.349	0.31	-0.238	0.214	0.021	0.099	-0.031	0.15	0.193	0.333	0.379	0.449	0.413	0.46	0.395	0.423	0.172	0.108	0.396	0.259	0.477	0.376
4710009	Odz4	7	104.034	exon 28		0.187	0.142	0.131	0.259	0.182	-0.079	0.1	-0.283	-0.299	-0.365	-0.202	-0.257	-0.406	-0.356	-0.316	-0.301	-0.268	-0.396	-0.254	-0.284	-0.236	-0.252	-0.313	-0.342	-0.288	-0.356	-0.325	-0.364	-0.477	-0.211	-0.243	-0.388	-0.333	0.065	-0.259	-0.234	-0.18	-0.122	-0.377	-0.098	-0.174	-0.324	0.181	0.123
5107702	Odz4	7	104.037	exon 29		0.161	0.444	0.433	0.237	0.509	0.08	0.363	-0.126	-0.149	-0.242	-0.068	-0.255	-0.233	-0.308	-0.266	-0.263	-0.177	-0.305	-0.232	-0.152	-0.198	-0.225	-0.26	-0.195	-0.268	-0.215	-0.232	-0.268	-0.292	-0.102	-0.299	-0.377	-0.237	0.022	-0.284	-0.301	-0.274	-0.294	-0.402	-0.26	-0.186	-0.237	0.127	0.253
4788131	Odz4	7	104.041	exon 30		0.225	0.172	0.18	0.339	0.466	0.268	0.269	0.145	0.015	0.035	0.072	-0.035	-0.1	-0.155	-0.139	-0.166	-0.092	-0.154	-0.102	0.005	-0.081	-0.053	-0.071	-0.049	-0.099	-0.038	-0.154	-0.191	-0.149	0.041	-0.162	-0.229	-0.095	0	-0.159	-0.348	-0.18	-0.208	-0.414	-0.409	-0.071	-0.06	-0.073	0.023
4414264	Odz4	7	104.043	exon 31		0.016	0.03	0.005	0.27	0.07	-0.037	0.041	-0.056	-0.317	-0.063	-0.011	-0.115	-0.284	-0.08	-0.162	-0.192	-0.086	-0.325	-0.049	-0.201	-0.184	-0.151	-0.134	-0.163	-0.069	-0.113	-0.157	-0.33	-0.402	-0.473	-0.272	-0.391	-0.345	0.168	-0.34	-0.297	-0.241	-0.135	-0.352	-0.399	-0.246	-0.204	0.004	-0.045
4842006	Odz4	7	104.051	exon 32		-0.074	0.058	0.235	0.107	0.296	0.181	0.013	-0.294	-0.082	-0.364	-0.322	-0.266	-0.135	-0.308	-0.261	-0.278	-0.335	-0.173	-0.327	-0.228	-0.221	-0.276	-0.267	-0.309	-0.324	-0.32	-0.203	-0.123	-0.004	0.161	-0.028	-0.017	0.014	-0.021	-0.018	-0.015	-0.083	-0.146	0.019	0.203	-0.171	-0.251	-0.099	0.076
4913635	Odz4	7	104.055	exon 33		0.06	0.173	0.277	0.346	0.214	0.227	0.118	-0.113	0.161	0.113	0.224	0.28	0.159	0.216	0.36	0.359	0.337	0.307	0.331	0.391	0.358	0.314	0.322	0.193	-0.238	0.127	-0.125	-0.037	-0.023	0.126	0.477	0.469	0.496	0.24	0.415	0.496	0.472	0.496	0.298	0.235	0.332	0.283	0.413	0.376
5511662	Chrna10	7	109.261	exon 4		0.333	-0.014	0.095	0.307	0.104	0.195	0.104	-0.037	0.046	-0.053	0.027	0.153	0.039	0.106	0.109	0.103	0.102	0.092	0.123	0.15	0.183	0.162	0.123	0.086	-0.006	-0.003	0.039	-0.017	-0.115	0.202	0.074	0.066	0.096	-0.038	0.155	0.203	0.085	0.208	-0.027	0.066	0.057	0	0.053	0.192
5570827	Chrna10	7	109.261	exon 4		0.04	-0.116	-0.068	0.097	-0.108	-0.015	0.034	-0.068	0.206	0.329	0.402	0.374	0.278	0.386	0.417	0.472	0.392	0.259	0.492	0.298	0.377	0.371	0.363	0.193	0.013	0.258	0.046	0.093	0.104	-0.074	0.32	0.288	0.301	0.298	0.43	0.407	0.228	0.509	0.291	0.173	0.343	0.43	0.281	0.101
4655660	Chrna10	7	109.262	exon 3		0.005	0.012	-0.161	-0.14	-0.065	-0.127	0.154	0.224	0.33	0.128	0.114	0.188	0.13	0.187	0.071	0.115	0.107	0.147	0.105	0.072	0.073	0.099	0.081	0.049	0.226	0.177	0.144	0.091	0.263	0.172	0.208	0.085	0.087	0.071	0.117	-0.049	-0.1	0.002	-0.083	-0.009	0.317	0.066	0.131	-0.088
5428009	Chrna10	7	109.262	exon 3		-0.092	-0.085	-0.12	-0.138	-0.234	-0.399	-0.192	-0.126	0.066	-0.111	0.042	0.051	-0.034	0.081	0.17	0.204	0.144	0.171	0.188	0.112	0.22	0.157	0.1	-0.003	0.143	0.046	-0.06	-0.138	-0.06	0.095	0.043	0.169	0.03	-0.003	0.158	0.156	0.108	0.19	-0.047	0.253	0.326	0.018	0.528	0.336
5264017	Chrna10	7	109.263	exon 2		-0.199	-0.348	-0.19	-0.09	-0.227	-0.119	-0.31	-0.424	-0.456	-0.373	-0.428	-0.502	-0.421	-0.378	-0.394	-0.412	-0.438	-0.414	-0.39	-0.507	-0.348	-0.42	-0.479	-0.486	-0.216	-0.462	-0.33	-0.337	-0.421	-0.052	-0.105	-0.148	-0.126	0.2	-0.075	-0.172	-0.087	-0.005	0.154	0.258	-0.287	-0.253	-0.155	-0.181
5397297	Chrna10	7	109.263	exon 2		0.084	-0.003	-0.069	0.102	-0.06	0.153	-0.056	0.15	0.21	0.308	0.187	0.247	0.231	0.276	0.267	0.209	0.217	0.238	0.277	0.237	0.258	0.277	0.262	0.277	0.26	0.341	0.297	0.375	0.376	0.295	-0.169	0.024	-0.037	-0.156	0.133	0.034	-0.022	-0.05	0.018	-0.185	0.059	0.427	-0.209	-0.196
5360858	Chrna10	7	109.263	exon 1		-0.199	-0.079	-0.134	-0.321	-0.205	-0.345	-0.286	0.21	-0.116	-0.107	-0.054	-0.039	-0.077	-0.06	-0.061	-0.084	-0.002	-0.051	-0.029	-0.062	-0.107	-0.081	-0.042	0.024	0.239	0.052	-0.005	-0.2	-0.16	-0.117	0.038	0.005	-0.026	0.17	-0.08	-0.072	0.035	0.055	-0.109	0.021	-0.146	-0.328	0.11	0.186
5616590	Chrna10	7	109.263	exon 1		-0.271	-0.218	-0.067	0.003	-0.085	-0.178	-0.055	0.151	-0.186	-0.096	-0.175	-0.068	-0.248	-0.11	-0.257	-0.301	-0.213	-0.258	-0.278	-0.238	-0.34	-0.224	-0.163	-0.117	0.087	-0.039	0.045	-0.034	-0.123	-0.124	0.03	-0.232	-0.196	0.15	-0.22	-0.239	-0.12	-0.193	-0.168	-0.134	-0.313	-0.408	-0.221	-0.191
4371399	Chrna10	7	109.265	exon 0		-0.343	-0.462	-0.614	-0.408	-0.485	-0.284	-0.373	0.003	-0.417	-0.251	-0.453	-0.427	-0.341	-0.326	-0.497	-0.504	-0.457	-0.441	-0.427	-0.576	-0.527	-0.498	-0.459	-0.414	0.101	-0.323	-0.161	-0.305	-0.311	-0.395	-0.063	-0.285	-0.289	0.054	-0.435	-0.43	-0.179	-0.252	-0.109	-0.056	-0.43	-0.494	-0.335	-0.326
5453211	Cckbr	7	112.575	exon 1		-0.082	-0.033	0.049	-0.005	-0.054	0.035	0.086	-0.03	-0.094	0.005	-0.122	-0.14	-0.01	-0.036	-0.041	-0.059	-0.045	-0.006	-0.087	-0.061	-0.132	-0.114	-0.1	-0.077	-0.075	-0.065	-0.187	-0.122	0.047	-0.052	-0.045	0.123	-0.046	0.095	0.006	0	-0.034	-0.102	0.022	0.135	-0.019	0.008	-0.021	-0.082
5364789	Cckbr	7	112.575	exon 1		0.164	0.148	-0.041	-0.082	0.1	0.055	0.221	-0.264	-0.291	-0.325	-0.244	-0.264	-0.336	-0.283	-0.353	-0.294	-0.293	-0.392	-0.232	-0.384	-0.326	-0.334	-0.378	-0.376	-0.058	-0.375	-0.433	-0.475	-0.352	-0.223	-0.382	-0.395	-0.457	-0.131	-0.247	-0.352	-0.524	-0.225	-0.419	-0.175	-0.269	-0.292	-0.192	-0.044
5440769	Cckbr	7	112.582	exon 2		0.276	0.298	0.23	0.306	0.242	0.277	0.478	-0.366	-0.106	-0.111	-0.023	-0.08	-0.053	0.008	0.073	0.093	0.077	0.029	0.14	0.053	0.096	0.025	-0.042	-0.128	-0.288	-0.197	-0.426	-0.357	-0.197	-0.194	-0.083	0.033	-0.086	-0.172	0.021	0.076	-0.167	-0.017	-0.26	-0.07	0.224	0.215	0.332	0.319
4419009	Cckbr	7	112.583	exon 3		0.1	0.323	0.199	0.134	0.113	0.145	0.304	-0.5	-0.067	-0.202	0.03	-0.003	-0.031	0.015	0.126	0.233	0.168	0.075	0.214	0.056	0.179	0.062	0.025	-0.177	-0.201	-0.144	-0.315	-0.228	-0.14	-0.15	-0.084	0.011	-0.104	-0.203	0.063	0.212	-0.088	0.119	-0.07	0.18	0.08	0.122	0.518	0.386
5004542	Cckbr	7	112.583	exon 4		0.144	0.264	0.17	0.264	0.037	0.288	0.393	-0.332	-0.241	-0.14	-0.164	-0.096	0.069	0.099	0.151	0.157	0.172	0.152	0.189	0.054	0.139	0.03	-0.052	-0.038	-0.271	-0.154	-0.423	-0.305	-0.252	-0.202	0.168	0.354	0.187	0.184	0.211	0.276	0.151	0.213	0.21	0.14	0.298	0.311	0.499	0.208
4458132	Cckbr	7	112.583	exon 5		0.314	0.424	0.248	0.434	0.246	0.345	0.603	-0.375	-0.179	-0.166	-0.111	-0.077	-0.07	0.002	0.016	0.045	0.058	-0.028	0.102	-0.017	0.018	-0.042	-0.11	-0.162	-0.373	-0.232	-0.453	-0.335	-0.219	-0.297	-0.074	0.013	-0.113	-0.093	-0.027	0.064	-0.16	-0.04	-0.212	-0.116	0.139	0.217	0.338	0.262
5108216	Cckbr	7	112.584	exon 5		-0.033	0.238	-0.046	0.059	0.006	0.065	0.401	-0.325	-0.358	-0.381	-0.441	-0.424	-0.355	-0.288	-0.363	-0.332	-0.273	-0.328	-0.259	-0.383	-0.355	-0.398	-0.448	-0.428	-0.185	-0.396	-0.477	-0.49	-0.307	-0.307	-0.247	-0.312	-0.425	-0.249	-0.396	-0.381	-0.468	-0.416	-0.422	-0.209	-0.165	-0.11	0.143	0.071
4622362	Doc2a	7	133.992	exon 2		-0.041	-0.148	-0.2	0.072	-0.076	-0.155	0.06	-0.048	-0.158	-0.128	-0.193	-0.1	-0.17	-0.101	-0.126	-0.117	-0.154	-0.079	-0.079	-0.13	-0.097	-0.087	-0.152	-0.144	-0.027	-0.091	-0.213	-0.121	-0.126	-0.078	-0.184	-0.092	-0.223	-0.165	-0.116	-0.245	-0.158	-0.181	-0.24	-0.125	0.029	-0.013	0.096	0.064
5022465	Doc2a	7	133.993	exon 3		0.044	0.066	0.035	0.004	0.024	0.266	0.08	0.03	-0.048	0.067	-0.154	-0.172	-0.149	-0.206	-0.272	-0.278	-0.255	-0.232	-0.24	-0.246	-0.266	-0.161	-0.235	-0.218	-0.191	-0.139	-0.108	-0.03	0.036	-0.059	-0.235	-0.308	-0.325	-0.28	-0.324	-0.395	-0.398	-0.423	-0.37	-0.371	-0.127	0.088	-0.342	-0.332
5373491	Doc2a	7	133.993	exon 4		-0.012	0.149	0.233	0.061	0.294	0.305	0.133	0.078	0.02	-0.087	-0.179	-0.121	-0.029	-0.318	-0.187	-0.222	-0.205	-0.048	-0.281	-0.075	-0.162	-0.132	-0.177	-0.111	-0.376	-0.157	-0.163	0.033	-0.026	-0.028	0.078	-0.046	-0.036	-0.332	-0.188	-0.227	-0.056	-0.297	-0.181	-0.234	-0.037	-0.04	-0.072	0.049
5466989	Doc2a	7	133.993	exon 5		-0.358	-0.081	-0.19	-0.122	-0.206	-0.089	-0.013	-0.241	-0.282	-0.33	-0.319	-0.237	-0.17	-0.118	-0.188	-0.173	-0.14	-0.167	-0.132	-0.266	-0.169	-0.25	-0.227	-0.2	0.077	-0.199	-0.104	-0.146	-0.159	-0.296	-0.102	-0.275	-0.283	-0.114	-0.195	-0.175	-0.108	-0.163	-0.069	-0.03	-0.289	-0.158	0.006	0.088
5585475	Doc2a	7	133.994	exon 6		-0.356	-0.383	-0.397	-0.221	-0.465	-0.243	-0.281	-0.104	-0.513	-0.262	-0.402	-0.341	-0.376	-0.251	-0.417	-0.419	-0.374	-0.458	-0.35	-0.529	-0.452	-0.384	-0.36	-0.335	0.143	-0.267	-0.027	-0.213	-0.324	-0.613	-0.374	-0.574	-0.653	-0.246	-0.651	-0.482	-0.396	-0.487	-0.398	-0.364	-0.49	-0.442	-0.288	-0.371
4640358	Doc2a	7	133.995	exon 7		0.057	0.432	0.317	0.165	0.299	0.093	0.207	-0.034	0.375	0.018	0.199	0.229	0.361	0.21	0.309	0.265	0.265	0.354	0.224	0.318	0.291	0.234	0.255	0.261	-0.032	0.134	0.057	0.278	0.333	0.29	0.023	0.316	0.236	0.039	0.357	0.333	0.189	0.122	0.246	0.117	0.28	0.212	0.228	0.284
4426438	Doc2a	7	133.995	exon 8		-0.386	-0.109	-0.184	-0.302	-0.238	-0.277	0.009	-0.309	-0.646	-0.402	-0.491	-0.619	-0.65	-0.434	-0.627	-0.605	-0.532	-0.674	-0.533	-0.7	-0.713	-0.658	-0.615	-0.59	0.015	-0.426	-0.322	-0.446	-0.392	-0.512	-0.285	-0.588	-0.554	0.08	-0.546	-0.548	-0.529	-0.479	-0.465	-0.149	-0.524	-0.526	-0.198	-0.308
4786790	Doc2a	7	133.995	exon 10		0.135	0.279	0.002	0.08	0.083	0.03	0.077	-0.111	0.059	0.008	-0.062	-0.04	0.065	-0.007	0.077	0.034	0.022	0.125	-0.005	0.115	0.016	-0.012	0.055	0.045	-0.053	-0.104	-0.182	-0.026	0.116	0.153	-0.011	0.316	0.169	-0.008	0.192	0.219	0.159	0.084	0.175	0.154	0.159	0.107	-0.051	-0.154
5504368	Doc2a	7	133.995	exon 11		-0.238	-0.144	-0.193	0.066	-0.202	0.103	-0.008	-0.457	-0.332	-0.186	-0.343	-0.246	-0.248	-0.14	-0.159	-0.086	-0.19	-0.181	-0.125	-0.234	-0.141	-0.223	-0.226	-0.294	-0.228	-0.269	-0.264	-0.16	-0.101	-0.153	0.054	-0.027	-0.033	-0.053	0.003	0.007	0.034	0.049	0.243	0.203	-0.169	0.206	-0.109	-0.201
4527352	Chrnb3	8	28.4794	exon 1		-0.355	-0.382	-0.389	-0.355	-0.548	-0.281	-0.48	-0.352	-0.482	-0.322	-0.427	-0.344	-0.308	-0.165	-0.224	-0.164	-0.244	-0.242	-0.159	-0.349	-0.214	-0.264	-0.256	-0.31	0.074	-0.275	-0.237	-0.329	-0.311	-0.201	-0.006	-0.003	-0.097	0.127	-0.091	0.043	0.056	0.114	0.142	0.347	-0.241	-0.247	-0.053	-0.054
5198136	Chrnb3	8	28.4955	exon 2		-0.029	-0.193	0.043	0.105	-0.123	0.186	-0.122	-0.001	-0.211	0.089	0.142	0.196	0.153	0.254	0.211	0.218	0.231	0.108	0.279	0.088	0.225	0.23	0.223	0.221	0.238	0.175	0.215	0.08	-0.127	-0.233	-0.208	-0.11	-0.125	0.043	0.011	0.105	0.048	0.146	0.136	-0.138	-0.135	0.099	0.047	-0.154
4477582	Chrnb3	8	28.4973	exon 3		-0.052	0.047	-0.06	-0.187	-0.171	-0.085	-0.023	0.239	0.085	0.232	0.235	0.223	0.33	0.34	0.266	0.291	0.346	0.244	0.342	0.194	0.255	0.269	0.248	0.336	0.396	0.316	0.219	0.115	0.071	0.039	0.091	0.19	0.254	0.407	0.314	0.197	0.265	0.347	0.26	0.06	0.157	0.243	0.152	0.085
5321127	Chrnb3	8	28.5038	exon 4		-0.077	0.147	0.209	0.08	0.242	0.027	0.227	0.403	0.201	0.223	0.114	0.051	0.084	0.166	0.017	-0.088	0.021	0.062	-0.045	0.094	-0.117	0	0.083	0.18	0.191	0.248	0.265	0.159	0.351	0.147	0.018	0.024	0.077	0.061	-0.087	-0.171	-0.22	-0.312	-0.223	-0.31	0.085	0.006	-0.171	-0.056
5432732	Chrnb3	8	28.5042	exon 5		0.079	-0.112	-0.109	0.011	-0.019	0.189	-0.146	0.059	-0.142	0.001	-0.087	-0.066	-0.13	-0.163	-0.198	-0.214	-0.187	-0.19	-0.134	-0.196	-0.221	-0.113	-0.089	-0.174	-0.16	-0.1	-0.07	-0.052	-0.136	-0.144	0.033	-0.158	-0.104	-0.086	-0.271	-0.104	0.001	-0.049	-0.111	-0.034	-0.251	-0.181	-0.144	0.055
5524528	Chrnb3	8	28.5072	exon 6		-0.287	-0.237	-0.309	-0.322	-0.4	-0.243	-0.205	0.113	0.073	0.026	-0.114	0.008	0.099	0.16	0.045	0.047	0.031	0.147	-0.008	0.005	-0.025	-0.017	0.062	0.074	0.395	0.17	0.329	0.259	0.343	0.072	0.045	0.122	0.027	-0.063	0.011	0.091	0.102	-0.087	0.078	0.199	-0.069	-0.109	-0.184	-0.135
4467872	Nrg1	8	32.9286	exon 8		-0.128	-0.001	0.024	-0.242	0	-0.299	-0.281	-0.088	-0.416	-0.41	-0.36	-0.386	-0.436	-0.42	-0.494	-0.503	-0.442	-0.47	-0.444	-0.451	-0.462	-0.403	-0.391	-0.299	0.044	-0.352	-0.179	-0.35	-0.418	-0.084	-0.475	-0.417	-0.378	0.134	-0.291	-0.324	-0.262	-0.167	-0.227	0.001	-0.502	-0.658	-0.277	-0.159
4325886	Nrg1	8	32.9291	exon 8		-0.245	-0.068	-0.05	-0.145	-0.082	-0.189	-0.18	-0.258	-0.65	-0.478	-0.567	-0.653	-0.62	-0.526	-0.674	-0.724	-0.634	-0.705	-0.666	-0.697	-0.751	-0.699	-0.638	-0.524	-0.169	-0.553	-0.309	-0.449	-0.482	-0.404	-0.304	-0.442	-0.369	0.268	-0.456	-0.415	-0.313	-0.328	-0.192	-0.056	-0.607	-0.669	-0.445	-0.366
5187485	Nrg1	8	32.9317	exon 7		-0.043	0.143	0.154	0.07	0.199	-0.088	0.109	-0.172	-0.361	-0.3	-0.278	-0.493	-0.467	-0.362	-0.451	-0.52	-0.398	-0.468	-0.463	-0.418	-0.475	-0.461	-0.44	-0.356	-0.126	-0.401	-0.277	-0.38	-0.38	-0.222	-0.362	-0.403	-0.326	0.185	-0.299	-0.4	-0.287	-0.311	-0.361	-0.158	-0.304	-0.452	-0.249	-0.097
4650007	Nrg1	8	32.9319	exon 7		0.046	0.509	0.279	0.117	0.274	0.047	0.271	-0.27	-0.113	-0.318	-0.31	-0.317	-0.159	-0.233	-0.212	-0.19	-0.159	-0.128	-0.225	-0.167	-0.195	-0.28	-0.283	-0.239	-0.298	-0.353	-0.369	-0.288	-0.146	0.016	-0.185	0.019	-0.037	0.164	0.061	-0.006	-0.069	0.004	0.088	0.206	-0.054	-0.104	0.039	0.071
5091872	Nrg1	8	32.9327	exon 6		0.322	0.501	0.529	0.321	0.559	0.171	0.231	-0.041	0.071	-0.129	0.054	0.03	0.119	-0.084	0.008	-0.031	0.011	0.068	-0.042	0.109	0.088	0.064	0.024	0.125	-0.201	-0.079	-0.085	0.123	-0.055	0.269	-0.34	0.006	0.036	0.186	0.233	0.125	0.161	0.1	0.104	0.083	-0.032	-0.077	0.015	0.224
4862081	Nrg1	8	32.935	exon 5		-0.003	0.27	0.344	0.071	0.176	0.056	0.11	-0.096	-0.419	-0.02	-0.046	-0.26	-0.232	-0.092	-0.211	-0.259	-0.135	-0.319	-0.198	-0.224	-0.312	-0.231	-0.17	-0.071	-0.071	-0.169	-0.114	-0.209	-0.31	-0.37	-0.277	-0.212	-0.111	0.448	-0.137	-0.078	-0.092	-0.051	-0.064	-0.165	-0.275	-0.24	-0.26	-0.304
5218592	Nrg1	8	32.9368	exon 4		0.325	0.265	0.473	0.463	0.248	0.052	0.269	-0.104	0.091	0.188	0.282	0.25	0.035	0.294	0.318	0.331	0.294	0.199	0.323	0.314	0.291	0.325	0.292	0.186	-0.115	0.198	0.079	0.066	0.097	0.145	-0.029	0.16	0.139	0.212	0.324	0.377	0.113	0.312	0.013	0.192	0.318	0.345	0.314	0.249
4833055	Nrg1	8	32.9481	exon 2		0.226	0.316	0.442	0.38	0.289	0.161	0.162	-0.223	0.09	-0.081	0.013	0.058	0.194	0.022	0.21	0.177	0.176	0.235	0.104	0.224	0.264	0.166	0.089	0.103	-0.33	-0.077	-0.136	-0.023	-0.078	0.274	0.097	0.416	0.371	0.281	0.453	0.46	0.426	0.376	0.405	0.365	0.23	0.194	0.302	0.246
5537392	Nrg1	8	32.9599	exon 1		0.277	0.295	0.398	0.372	0.262	0.174	0.04	-0.237	-0.305	-0.056	-0.001	-0.131	-0.019	-0.018	0.069	-0.008	0.064	-0.041	0.049	0.055	0.078	0.021	-0.002	0.075	-0.222	-0.122	-0.193	-0.159	-0.347	0.028	-0.105	0.189	0.244	0.571	0.26	0.306	0.32	0.333	0.324	0.155	0.005	0.064	0.122	-0.043
5581018	Nrg1	8	33.028	exon 0		0.151	0.34	0.36	0.232	0.288	0.166	0.252	-0.193	0.092	-0.182	-0.056	-0.034	0.049	-0.093	0.033	0.032	0.016	0.064	-0.078	0.127	0.07	-0.011	-0.035	0.068	-0.339	-0.114	-0.052	0.124	0.052	0.277	0.26	0.243	0.365	0.122	0.25	0.299	0.335	0.17	0.36	0.301	0.105	0.14	0.186	0.229
4602700	Nrg1	8	33.0281	exon 0		0.242	0.304	0.468	0.283	0.407	0.217	0.222	0.03	0.013	0.007	-0.006	0.012	-0.055	-0.12	-0.048	-0.051	-0.036	-0.044	-0.102	0.115	-0.061	0.006	0.025	0.056	-0.305	-0.038	-0.051	-0.013	-0.015	0.253	0.185	0.11	0.258	0.179	0.128	0.199	0.174	0.162	0.104	0.187	-0.005	0.025	0.024	0.088
4955816	Nrg1	8	33.0286	exon 0		0.215	0.05	0.164	0.31	0.126	0.054	0.341	0.224	0.183	0.462	0.532	0.46	0.173	0.472	0.41	0.416	0.498	0.241	0.505	0.407	0.335	0.425	0.462	0.33	0.25	0.436	0.193	0.03	0.027	0.046	0.191	0.076	0.146	0.246	0.244	0.247	0.051	0.351	-0.059	-0.074	0.223	0.278	0.3	0.132
5495627	Slc18a1	8	71.5627	exon 16		0.028	0.029	0.032	0.089	0.162	0.281	0.265	-0.312	-0.289	-0.203	-0.2	-0.259	-0.25	-0.193	-0.242	-0.212	-0.253	-0.244	-0.194	-0.24	-0.238	-0.228	-0.223	-0.283	-0.306	-0.332	-0.282	-0.209	-0.267	-0.384	0.015	-0.184	-0.103	-0.22	-0.272	-0.15	-0.203	-0.185	-0.19	-0.178	-0.035	-0.11	-0.005	-0.044
5076845	Slc18a1	8	71.5641	exon 15		-0.187	-0.113	-0.19	-0.224	-0.115	-0.113	-0.066	-0.141	-0.312	0.003	-0.11	-0.357	-0.374	-0.157	-0.276	-0.268	-0.252	-0.358	-0.192	-0.269	-0.324	-0.32	-0.224	-0.254	0.108	-0.125	-0.056	-0.206	-0.058	-0.397	-0.386	-0.482	-0.446	-0.193	-0.463	-0.421	-0.482	-0.429	-0.445	-0.297	-0.339	-0.179	-0.386	-0.407
5391554	Slc18a1	8	71.5645	exon 14		-0.455	-0.232	-0.387	-0.41	-0.474	-0.343	-0.282	-0.283	-0.311	-0.246	-0.281	-0.333	-0.405	-0.266	-0.353	-0.324	-0.317	-0.401	-0.339	-0.468	-0.428	-0.434	-0.368	-0.386	0.105	-0.264	-0.105	-0.072	-0.088	-0.325	-0.251	-0.416	-0.492	-0.136	-0.318	-0.323	-0.299	-0.294	-0.108	0.022	-0.518	-0.328	-0.364	-0.366
4647901	Slc18a1	8	71.5649	exon 13		-0.221	-0.192	-0.148	-0.332	-0.278	-0.26	-0.407	0.04	-0.002	0.137	0.201	0.149	0.046	0.242	0.205	0.151	0.139	0.121	0.202	0.152	0.112	0.142	0.298	0.261	0.373	0.226	0.336	0.274	0.22	-0.022	0.009	-0.016	-0.001	-0.104	0.047	0.249	0.102	0.139	0.136	0.127	-0.128	-0.045	-0.191	0.032
5218674	Slc18a1	8	71.5666	exon 12		0.131	-0.003	-0.064	0.165	-0.049	0.043	0.05	-0.114	-0.349	-0.164	-0.177	-0.104	-0.256	-0.07	-0.174	-0.186	-0.146	-0.227	-0.105	-0.218	-0.147	-0.107	-0.156	-0.077	0.021	-0.171	-0.091	-0.147	-0.334	-0.209	-0.348	-0.306	-0.326	-0.065	-0.215	-0.193	-0.132	-0.091	-0.125	-0.215	-0.199	-0.098	-0.152	-0.147
4335454	Slc18a1	8	71.5666	exon 12		-0.158	-0.322	-0.246	-0.064	-0.218	0.105	-0.185	0.394	0.063	0.054	-0.181	0.036	0.154	-0.008	-0.108	-0.131	-0.097	0.046	-0.165	-0.072	-0.083	-0.029	-0.062	0.093	0.053	0.039	0.165	0.157	0.055	0.037	0.138	0.085	0.062	-0.017	-0.125	-0.185	0.106	-0.135	0.179	-0.156	-0.06	-0.076	-0.25	-0.302
4691020	Slc18a1	8	71.5678	exon 11		-0.047	-0.121	-0.304	-0.167	-0.231	0.028	0.195	-0.193	-0.221	-0.025	-0.024	-0.173	-0.15	-0.044	-0.112	-0.09	-0.059	-0.213	-0.085	-0.182	-0.227	-0.221	-0.169	-0.193	0.102	-0.226	-0.326	-0.384	-0.239	-0.353	0.178	0.044	0.019	0.07	-0.078	-0.088	-0.176	-0.051	-0.123	-0.136	-0.016	-0.091	-0.05	-0.326
5191495	Slc18a1	8	71.5678	exon 11		-0.083	-0.123	-0.077	0.143	-0.119	0.005	-0.072	-0.214	-0.317	-0.137	-0.059	-0.091	-0.152	-0.021	-0.026	-0.047	0.025	-0.114	0.006	-0.074	-0.002	-0.048	-0.035	-0.061	-0.059	-0.125	-0.14	-0.166	-0.447	-0.192	0.069	-0.029	-0.001	0.188	-0.106	0.086	0.18	0.133	0.203	0.023	-0.149	-0.197	0.218	-0.057
4313838	Slc18a1	8	71.5752	exon 10		-0.094	0.136	0.064	-0.021	0.022	0.061	-0.08	-0.02	-0.223	-0.218	-0.277	-0.126	-0.023	-0.082	-0.2	-0.159	-0.145	-0.142	-0.16	-0.221	-0.164	-0.155	-0.156	-0.052	-0.014	-0.1	0.019	0.024	-0.113	-0.017	-0.155	-0.081	-0.034	0.329	-0.07	-0.008	0.104	0.033	0.309	0.122	-0.246	-0.209	-0.113	-0.179
5371041	Slc18a1	8	71.5754	exon 9		-0.158	0.075	-0.016	-0.035	-0.021	0.114	0.106	0.067	0.139	0.002	0.025	0.132	0.249	0.216	0.158	0.18	0.188	0.263	0.101	0.142	0.151	0.072	0.13	0.175	0.186	0.125	0.12	0.202	0.221	0.198	0.157	0.275	0.238	0.038	0.208	0.196	0.237	0.117	0.415	0.212	-0.017	0.056	0.009	0.119
5433612	Slc18a1	8	71.5892	exon 8		-0.086	-0.166	-0.099	0.139	-0.103	0.064	0.064	-0.131	-0.113	-0.005	-0.154	-0.122	-0.11	-0.055	0.005	0.011	-0.05	0.005	-0.047	0.008	-0.011	-0.056	-0.056	-0.094	-0.164	-0.023	-0.007	-0.028	0.058	-0.177	0.214	0.062	0.043	-0.205	-0.165	-0.03	0.066	-0.169	-0.065	-0.028	0.15	0.207	0.17	-0.108
5343523	Slc18a1	8	71.5895	exon 7		-0.081	-0.354	-0.105	-0.08	-0.218	-0.112	-0.117	0.202	0.178	0.099	0.097	0.268	0.254	0.184	0.206	0.246	0.174	0.264	0.129	0.247	0.256	0.274	0.276	0.281	0.196	0.197	0.348	0.286	0.129	0.15	0.29	0.162	0.172	-0.25	0.071	0.229	0.228	0.112	0.197	0.118	0.174	0.038	0.168	0.054
5166472	Slc18a1	8	71.5911	exon 6		-0.134	-0.026	-0.233	-0.327	-0.121	-0.283	-0.324	-0.036	-0.063	-0.1	-0.09	-0.182	-0.217	-0.121	-0.158	-0.227	-0.208	-0.196	-0.123	-0.203	-0.217	-0.217	-0.129	-0.143	0.256	-0.071	-0.023	-0.114	0.083	0.178	-0.143	-0.146	-0.13	-0.017	-0.051	-0.163	-0.27	-0.089	-0.108	0.028	-0.185	-0.151	-0.267	-0.085
5333042	Slc18a1	8	71.5921	exon 5		-0.079	-0.282	-0.016	-0.164	-0.125	0.009	-0.326	0.171	0.157	0.126	0.13	0.292	0.206	0.129	0.174	0.152	0.105	0.203	0.116	0.18	0.186	0.25	0.252	0.232	0.044	0.184	0.277	0.237	0.09	0.17	0.456	0.267	0.373	0.001	0.208	0.346	0.398	0.316	0.267	0.182	0.082	-0.013	-0.052	0.169
5019279	Slc18a1	8	71.596	exon 4		0.299	0.242	0.12	0.338	0.287	0.131	0.378	-0.143	-0.18	-0.001	-0.124	-0.286	-0.258	-0.177	-0.187	-0.211	-0.164	-0.271	-0.137	-0.15	-0.196	-0.212	-0.238	-0.262	-0.217	-0.217	-0.274	-0.439	-0.213	-0.284	-0.334	-0.278	-0.308	-0.096	-0.32	-0.343	-0.461	-0.352	-0.537	-0.41	0.032	0.043	-0.093	-0.219
4691463	Slc18a1	8	71.5976	exon 3		-0.351	-0.079	-0.292	-0.486	-0.248	-0.085	-0.179	-0.152	0.133	-0.16	-0.183	-0.103	-0.028	-0.116	-0.131	-0.071	-0.174	-0.017	-0.197	-0.151	-0.168	-0.191	-0.115	-0.168	0.047	-0.161	0.022	0.076	0.258	0.022	0.258	0.126	0.122	-0.238	-0.013	0.034	-0.014	-0.074	0.19	0.198	0.004	-0.124	-0.185	-0.281
4642891	Slc18a1	8	71.5978	exon 3		0.011	-0.392	-0.295	-0.017	-0.228	0.123	-0.19	0.197	-0.108	0.121	0.001	0.095	0.024	0.04	-0.043	-0.043	-0.035	-0.082	0.046	-0.08	-0.01	0.027	-0.005	0.017	0.222	0.138	0.12	0.024	0.006	-0.091	-0.228	-0.255	-0.316	-0.19	-0.257	-0.307	-0.271	-0.246	-0.236	-0.363	-0.269	-0.001	-0.259	-0.35
5046123	Slc18a1	8	71.5989	exon 2		-0.319	-0.356	-0.271	-0.27	-0.368	-0.112	-0.311	-0.254	-0.375	-0.291	-0.352	-0.363	-0.386	-0.27	-0.394	-0.315	-0.393	-0.403	-0.356	-0.49	-0.382	-0.378	-0.391	-0.434	-0.021	-0.298	-0.152	-0.218	-0.173	-0.208	-0.12	-0.271	-0.268	-0.061	-0.317	-0.279	-0.206	-0.216	-0.108	0.112	-0.387	-0.288	-0.254	-0.064
5288632	Agrp	8	108.091	exon 4		-0.329	-0.211	-0.135	-0.206	-0.225	-0.295	-0.394	-0.107	0.087	-0.132	-0.083	-0.063	-0.025	-0.065	0.016	-0.033	-0.063	0.054	-0.054	-0.043	0.027	-0.004	0.005	-0.042	0.07	-0.025	0.161	0.153	0.104	0.066	-0.17	-0.072	-0.181	-0.268	-0.074	-0.014	-0.039	-0.121	0.061	0.086	-0.039	-0.12	0.017	-0.042
4367899	Agrp	8	108.091	exon 4		-0.275	-0.288	-0.473	-0.256	-0.291	-0.259	-0.222	-0.042	-0.094	-0.241	-0.255	-0.081	-0.16	-0.152	-0.267	-0.183	-0.273	-0.195	-0.193	-0.23	-0.167	-0.168	-0.15	-0.122	0.196	-0.116	0.078	0.082	0.046	-0.011	-0.092	-0.305	-0.212	-0.278	-0.211	-0.251	-0.058	-0.17	-0.074	-0.025	-0.255	-0.164	-0.192	-0.09
4481628	Agrp	8	108.091	exon 3		-0.107	-0.043	-0.175	-0.332	-0.123	0.029	0.013	0.252	0.101	0.317	0.196	0.075	0.019	0.184	0.061	0.079	0.121	0.053	0.162	0.05	-0.014	0.071	0.137	0.08	0.389	0.251	0.168	0.052	0.216	-0.091	-0.104	-0.205	-0.201	-0.186	-0.137	-0.223	-0.325	-0.147	-0.314	-0.247	-0.017	0.098	-0.217	-0.186
5134970	Agrp	8	108.091	exon 2		0.217	-0.03	0.074	0.022	0.053	-0.126	0.074	0.023	0.035	0.066	0.049	-0.036	-0.172	-0.013	-0.031	-0.101	-0.081	-0.112	-0.055	-0.002	-0.138	-0.075	-0.038	-0.079	0.073	0.04	0.028	-0.093	0.121	0.196	0.165	0.039	0.087	0.111	0.102	0.039	-0.202	-0.025	-0.351	0.054	0.069	-0.05	-0.107	0.02
4417516	Disc1	8	127.578	exon 1		-0.297	-0.145	-0.41	-0.295	-0.321	-0.396	-0.256	0.077	-0.272	-0.246	-0.367	-0.335	-0.254	-0.173	-0.343	-0.408	-0.345	-0.321	-0.316	-0.415	-0.446	-0.42	-0.349	-0.206	0.188	-0.137	-0.022	-0.103	-0.019	-0.195	-0.145	-0.181	-0.222	0.118	-0.323	-0.336	-0.184	-0.309	-0.085	-0.071	-0.317	-0.328	-0.272	-0.063
4373554	Disc1	8	127.611	exon 2		-0.315	-0.44	-0.564	-0.372	-0.605	-0.289	-0.276	-0.299	-0.477	-0.172	-0.278	-0.32	-0.389	-0.105	-0.244	-0.21	-0.243	-0.381	-0.126	-0.386	-0.321	-0.316	-0.257	-0.338	0.2	-0.227	-0.182	-0.394	-0.275	-0.522	-0.059	-0.266	-0.354	-0.146	-0.426	-0.235	-0.406	-0.245	-0.283	-0.172	-0.227	-0.232	-0.114	-0.416
4794926	Disc1	8	127.612	exon 2		-0.161	-0.206	-0.38	-0.155	-0.208	-0.273	0.011	-0.167	-0.187	-0.329	-0.306	-0.18	-0.293	-0.203	-0.265	-0.212	-0.255	-0.197	-0.26	-0.277	-0.27	-0.289	-0.257	-0.272	0.035	-0.268	-0.173	-0.162	-0.176	-0.253	0.02	-0.145	-0.197	-0.089	-0.148	-0.166	-0.01	-0.084	-0.103	0.129	-0.111	-0.363	-0.019	-0.083
5385895	Disc1	8	127.612	exon 2		-0.457	-0.333	-0.324	-0.367	-0.404	-0.298	-0.113	-0.141	-0.246	0.063	-0.118	-0.347	-0.236	-0.045	-0.191	-0.148	-0.156	-0.238	-0.148	-0.279	-0.273	-0.252	-0.18	-0.271	0.131	-0.087	-0.003	-0.155	-0.06	-0.392	-0.031	-0.223	-0.21	-0.075	-0.358	-0.222	-0.256	-0.266	-0.14	-0.019	-0.139	-0.117	-0.109	-0.194
5371483	Disc1	8	127.614	exon 3		-0.203	-0.125	-0.019	0.003	-0.267	-0.051	0.092	0.25	0.122	0.25	0.105	0.315	0.259	0.436	0.323	0.345	0.357	0.338	0.364	0.248	0.239	0.301	0.294	0.279	0.197	0.407	0.312	0.212	0.244	-0.085	0.296	0.236	0.147	0.028	0.111	0.227	0.097	0.137	0.116	0.017	0.216	0.298	0.274	0.193
4479303	Disc1	8	127.648	exon 4		0.01	-0.018	-0.126	-0.06	-0.065	-0.105	-0.225	-0.152	0.178	-0.202	-0.046	-0.021	-0.129	-0.114	0.002	0.006	-0.018	0.038	-0.012	0.017	0.093	0	-0.038	-0.125	0.103	-0.087	-0.074	-0.112	0.018	0.47	-0.025	0.043	0.013	-0.12	0.195	0.018	0.032	0.145	-0.006	0.281	-0.002	-0.033	0.079	0.198
4846585	Disc1	8	127.648	exon 4		-0.13	-0.015	-0.205	-0.456	-0.191	-0.32	-0.117	-0.025	0.072	0.035	-0.065	-0.162	0.024	-0.079	-0.073	-0.03	-0.076	0.03	-0.044	-0.107	-0.048	-0.085	-0.106	-0.145	0.093	-0.016	0.016	0.014	0.13	-0.022	-0.07	-0.003	-0.046	-0.07	0.007	-0.077	-0.109	-0.07	-0.067	0.138	0.121	-0.01	0.019	-0.098
4978653	Disc1	8	127.656	exon 5		-0.17	-0.189	-0.052	-0.027	-0.185	0.02	-0.161	0.443	0.288	0.25	0.148	0.431	0.416	0.343	0.33	0.314	0.297	0.414	0.245	0.353	0.307	0.366	0.393	0.482	0.233	0.413	0.474	0.512	0.366	0.125	0.249	0.247	0.182	-0.185	0.099	0.207	0.285	0.07	0.289	-0.072	0.146	0.205	0.006	0.013
4757963	Disc1	8	127.659	exon 6		-0.149	0.095	-0.056	-0.149	0.01	0.09	0.003	0.01	0.23	-0.068	-0.113	0.04	0.237	0.045	0.096	0.084	0.066	0.226	0.068	0.032	0.072	0.006	0	0.003	0.019	0.083	0.036	0.167	0.303	0.237	0.149	0.249	0.168	-0.01	0.233	0.127	0.127	0.077	0.276	0.262	0.045	0.135	0.015	0.24
5051287	Disc1	8	127.659	exon 6		-0.199	-0.473	-0.417	-0.13	-0.265	-0.072	-0.243	0.273	-0.091	0.041	-0.209	-0.114	-0.091	-0.127	-0.258	-0.225	-0.243	-0.193	-0.194	-0.233	-0.221	-0.151	-0.171	-0.125	0.121	0.007	0.081	-0.018	-0.004	-0.023	-0.08	-0.226	-0.191	-0.082	-0.294	-0.411	-0.171	-0.234	-0.095	-0.158	-0.23	-0.086	-0.278	-0.275
5483156	Disc1	8	127.659	exon 6		-0.217	-0.284	-0.287	-0.061	-0.159	-0.122	-0.244	-0.284	-0.432	-0.26	-0.413	-0.472	-0.341	-0.338	-0.342	-0.412	-0.414	-0.342	-0.36	-0.418	-0.402	-0.434	-0.398	-0.416	-0.207	-0.389	-0.366	-0.303	-0.322	-0.245	-0.023	-0.002	-0.055	0.182	-0.147	-0.18	-0.07	-0.11	0.056	0.068	-0.202	-0.286	-0.174	-0.303
4855111	Disc1	8	127.672	exon 7		-0.104	0.172	0.049	0.058	0.09	-0.207	0.063	-0.169	-0.035	-0.286	-0.262	-0.187	-0.163	-0.15	-0.194	-0.194	-0.17	-0.137	-0.165	-0.187	-0.138	-0.198	-0.246	-0.228	-0.131	-0.188	-0.196	-0.191	-0.11	0.108	-0.033	-0.029	-0.01	0.306	0.101	-0.062	-0.023	0.022	-0.029	0.148	-0.005	-0.167	0.081	0.138
5063058	Disc1	8	127.679	exon 8		-0.231	-0.12	-0.486	-0.385	-0.334	-0.326	-0.186	0.081	-0.107	-0.108	-0.197	-0.281	-0.149	-0.093	-0.256	-0.296	-0.21	-0.223	-0.18	-0.342	-0.283	-0.285	-0.264	-0.2	0.241	-0.142	-0.03	-0.227	-0.114	-0.338	-0.208	-0.26	-0.31	-0.043	-0.397	-0.412	-0.295	-0.336	-0.257	-0.287	-0.092	-0.281	-0.178	-0.181
5173875	Disc1	8	127.742	exon 9		0.127	0.254	0.047	0.296	0.084	-0.165	0.173	-0.05	-0.002	-0.047	0.006	0.021	-0.043	0.147	0.13	0.064	0.131	0.105	0.177	0.094	0.106	0.063	0.026	0.041	-0.036	0.028	-0.193	-0.158	-0.082	0.001	-0.102	0.159	0.02	0.289	0.181	0.063	0.052	0.127	-0.051	0	0.26	0.125	0.32	0.255
4406165	Disc1	8	127.757	exon 10		-0.265	-0.041	-0.049	0.016	-0.099	-0.088	-0.109	-0.391	-0.198	-0.364	-0.377	-0.238	-0.138	-0.112	-0.076	-0.061	-0.139	-0.006	-0.082	-0.169	-0.091	-0.177	-0.157	-0.226	-0.18	-0.219	-0.179	-0.022	-0.014	-0.024	-0.038	0.077	-0.03	0.04	0.136	0.181	0.183	0.154	0.307	0.521	-0.114	-0.028	0.124	0.326
4704135	Disc1	8	127.757	exon 10		-0.203	-0.464	-0.436	-0.211	-0.369	-0.115	-0.365	-0.076	-0.199	-0.175	-0.279	-0.281	-0.142	-0.288	-0.255	-0.298	-0.282	-0.232	-0.287	-0.316	-0.214	-0.264	-0.292	-0.288	-0.014	-0.276	-0.109	-0.228	-0.278	-0.184	0.039	-0.1	-0.131	-0.215	-0.293	-0.269	-0.124	-0.226	-0.092	-0.158	-0.205	-0.264	-0.161	-0.254
5221065	Disc1	8	127.775	exon 11		0.215	0.187	0.037	0.222	0.139	-0.057	0.129	-0.341	-0.016	-0.032	0.048	-0.131	-0.103	-0.014	0.096	0.098	0.069	0.023	0.146	0.065	0.155	0.034	0.007	-0.115	-0.098	-0.09	-0.149	-0.173	-0.074	0.012	-0.308	-0.085	-0.138	-0.08	0.055	0.045	-0.058	0.058	-0.086	0.115	0.148	0.216	0.227	0.121
4473631	Disc1	8	127.785	exon 12		0.146	0.108	0.111	0.236	0.026	0.075	0.094	-0.224	-0.163	-0.105	-0.057	-0.117	-0.227	-0.106	-0.037	-0.107	-0.034	-0.139	-0.023	-0.089	-0.06	-0.066	-0.108	-0.163	-0.163	-0.136	-0.196	-0.158	-0.237	0.016	-0.057	-0.124	-0.185	-0.111	-0.112	-0.054	-0.213	-0.085	-0.166	-0.109	-0.019	0.047	0.208	0.042
4500507	Gria4	9	4.42016	exon 16		-0.076	0.114	0.13	0.058	0.212	0.049	0.164	-0.214	-0.456	-0.448	-0.386	-0.418	-0.509	-0.433	-0.517	-0.523	-0.449	-0.555	-0.465	-0.463	-0.494	-0.477	-0.478	-0.372	-0.078	-0.418	-0.353	-0.464	-0.421	-0.187	-0.503	-0.594	-0.569	-0.206	-0.491	-0.553	-0.578	-0.495	-0.494	-0.359	-0.551	-0.46	-0.312	-0.068
4681315	Gria4	9	4.42027	exon 16		0.048	0.046	0.145	0.197	0.301	0.221	0.096	0.147	0.4	0.093	0.193	0.288	0.294	0.104	0.241	0.236	0.179	0.316	0.171	0.37	0.355	0.289	0.254	0.279	0.022	0.216	0.149	0.282	0.295	0.398	-0.093	0.087	0.05	-0.441	0.105	-0.016	-0.012	-0.133	-0.025	-0.213	0.119	0.223	0.003	0.143
5181050	Gria4	9	4.42439	coding exon 16		0.114	0.087	0.127	0.11	0.013	0.046	0.127	0.166	0.108	0.347	0.425	0.305	0.145	0.406	0.352	0.327	0.394	0.192	0.427	0.326	0.327	0.352	0.354	0.345	0.315	0.362	0.187	0.016	0.063	-0.047	-0.186	-0.084	-0.13	-0.117	-0.022	0.021	-0.201	-0.019	-0.256	-0.387	0.118	0.272	0.052	0.113
4468352	Gria4	9	4.42703	coding exon 15 flip isoform		0.474	0.265	0.443	0.486	0.41	0.502	0.317	0.549	0.467	0.503	0.515	0.612	0.738	0.478	0.549	0.487	0.568	0.579	0.49	0.607	0.576	0.629	0.542	0.673	-0.106	0.475	0.324	0.415	0.168	0.196	0.354	0.514	0.591	0.334	0.435	0.439	0.572	0.428	0.426	-0.141	0.497	0.484	0.273	0.273
5047734	Gria4	9	4.43283	coding exon 14, flop isoform		0.407	0.194	0.314	0.55	0.33	0.2	0.249	0.056	0.425	0.161	0.335	0.413	0.324	0.329	0.48	0.453	0.425	0.475	0.462	0.54	0.611	0.516	0.412	0.355	-0.065	0.313	0.195	0.25	0.209	0.433	0.021	0.221	0.188	-0.18	0.339	0.302	0.205	0.218	0.015	0.02	0.445	0.476	0.46	0.528
5128674	Gria4	9	4.45601	exon 13		0.535	0.318	0.413	0.617	0.412	0.492	0.498	0.301	0.342	0.443	0.48	0.535	0.575	0.498	0.586	0.542	0.59	0.541	0.588	0.615	0.617	0.613	0.518	0.564	-0.098	0.409	0.145	0.186	0.097	0.065	0.1	0.375	0.307	0.026	0.281	0.326	0.219	0.235	0.133	-0.32	0.561	0.607	0.428	0.216
4823515	Gria4	9	4.46191	exon 12		0.534	0.284	0.369	0.568	0.412	0.319	0.353	0.22	0.375	0.381	0.498	0.537	0.367	0.434	0.541	0.496	0.512	0.433	0.586	0.591	0.577	0.58	0.513	0.456	-0.058	0.404	0.134	0.106	0.131	0.174	0.042	0.21	0.167	-0.129	0.241	0.272	0.037	0.223	-0.133	-0.29	0.462	0.524	0.35	0.414
4580316	Gria4	9	4.46423	exon 11		0.518	0.213	0.408	0.545	0.268	0.462	0.39	0.465	0.433	0.765	0.742	0.75	0.57	0.706	0.723	0.679	0.739	0.587	0.753	0.737	0.667	0.782	0.743	0.688	0.073	0.67	0.389	0.343	0.279	0.072	0.226	0.335	0.318	0.022	0.29	0.418	0.206	0.323	0.023	-0.341	0.54	0.713	0.291	0.173
4337242	Gria4	9	4.47205	exon 10		0.541	0.389	0.513	0.575	0.384	0.486	0.415	0.382	0.46	0.643	0.687	0.692	0.704	0.695	0.769	0.723	0.786	0.688	0.792	0.769	0.775	0.788	0.708	0.72	0.021	0.648	0.333	0.385	0.288	0.228	0.188	0.481	0.473	0.246	0.504	0.533	0.399	0.461	0.278	-0.143	0.593	0.783	0.446	0.354
4469269	Gria4	9	4.4802	coding exon 9		0.335	0.44	0.45	0.453	0.441	0.307	0.459	0.36	0.431	0.362	0.378	0.431	0.523	0.424	0.459	0.403	0.475	0.488	0.454	0.501	0.481	0.488	0.392	0.483	0.003	0.432	0.179	0.25	0.286	0.228	-0.115	0.255	0.151	0.036	0.247	0.136	0.045	0.02	-0.017	-0.321	0.446	0.5	0.281	0.297
4931119	Gria4	9	4.50241	exon 8		0.471	0.381	0.474	0.496	0.454	0.342	0.278	0.454	0.61	0.401	0.489	0.638	0.634	0.484	0.618	0.548	0.589	0.699	0.562	0.725	0.69	0.686	0.597	0.642	-0.097	0.524	0.312	0.433	0.33	0.447	0.269	0.525	0.498	0.036	0.451	0.466	0.479	0.355	0.224	-0.04	0.592	0.504	0.437	0.583
5546744	Gria4	9	4.50356	exon 7		0.493	0.253	0.411	0.624	0.322	0.374	0.414	0.22	0.414	0.58	0.619	0.667	0.526	0.688	0.774	0.734	0.742	0.661	0.792	0.773	0.746	0.757	0.71	0.609	-0.015	0.569	0.213	0.227	0.233	0.212	0.313	0.543	0.487	0.145	0.541	0.608	0.365	0.532	0.188	-0.027	0.664	0.749	0.482	0.433
5330817	Gria4	9	4.51323	exon 6		0.476	0.352	0.427	0.559	0.329	0.392	0.353	0.149	0.508	0.471	0.614	0.694	0.664	0.644	0.815	0.812	0.787	0.77	0.787	0.839	0.872	0.802	0.737	0.678	-0.044	0.535	0.25	0.387	0.281	0.372	0.36	0.653	0.629	0.15	0.671	0.746	0.625	0.643	0.489	0.167	0.689	0.768	0.61	0.452
5125134	Gria4	9	4.51949	exon 5		0.372	0.317	0.456	0.516	0.337	0.38	0.38	0.17	0.468	0.422	0.51	0.603	0.676	0.556	0.751	0.742	0.721	0.756	0.676	0.779	0.786	0.717	0.649	0.62	-0.119	0.476	0.184	0.351	0.25	0.286	0.329	0.678	0.577	0.066	0.575	0.672	0.57	0.501	0.468	0.133	0.644	0.673	0.594	0.465
5400092	Gria4	9	4.5377	exon 4		0.421	0.177	0.31	0.475	0.129	0.333	0.315	0.226	0.448	0.616	0.695	0.732	0.677	0.773	0.869	0.852	0.861	0.749	0.877	0.807	0.85	0.828	0.771	0.691	0.059	0.609	0.292	0.308	0.221	0.119	0.417	0.633	0.571	0.224	0.606	0.729	0.534	0.653	0.4	0.053	0.697	0.773	0.558	0.405
4890460	Gria4	9	4.66477	exon 3		0.332	0.385	0.471	0.531	0.335	0.343	0.393	-0.002	0.393	0.312	0.448	0.531	0.566	0.544	0.679	0.654	0.65	0.672	0.629	0.671	0.696	0.631	0.589	0.518	-0.192	0.352	0.121	0.331	0.184	0.197	0.342	0.617	0.556	0.192	0.613	0.748	0.608	0.582	0.499	0.243	0.596	0.566	0.567	0.517
5607017	Gria4	9	4.66492	exon 3		0.284	0.047	0.187	0.309	-0.02	0.194	0.096	0.011	0.351	0.472	0.586	0.624	0.533	0.673	0.762	0.767	0.698	0.653	0.736	0.675	0.742	0.714	0.704	0.564	0.04	0.457	0.271	0.376	0.227	0.156	0.472	0.642	0.608	0.204	0.643	0.839	0.65	0.73	0.561	0.326	0.609	0.628	0.452	0.358
4586763	Gria4	9	4.66495	exon 3		0.135	-0.041	0.139	0.207	0.104	0.155	-0.025	0.091	0.551	0.163	0.26	0.484	0.533	0.32	0.544	0.566	0.425	0.682	0.392	0.611	0.655	0.555	0.496	0.429	-0.116	0.295	0.23	0.449	0.35	0.55	0.529	0.705	0.656	-0.14	0.596	0.657	0.718	0.509	0.575	0.477	0.557	0.417	0.413	0.534
5059415	Gria4	9	4.79382	exon 2		0.301	0.125	0.285	0.378	0.174	0.277	0.114	-0.009	0.414	0.361	0.47	0.516	0.438	0.479	0.573	0.548	0.486	0.539	0.514	0.542	0.602	0.592	0.56	0.414	-0.105	0.321	0.272	0.415	0.259	0.251	0.301	0.45	0.455	-0.005	0.488	0.637	0.49	0.485	0.367	0.197	0.503	0.486	0.269	0.331
4942198	Gria4	9	4.79519	exon 1		0.079	0.034	0.119	0.04	0.16	0.22	0.068	0.478	-0.151	0.214	0.064	-0.064	-0.034	-0.094	-0.29	-0.341	-0.18	-0.317	-0.232	-0.25	-0.317	-0.134	-0.144	0.028	0.032	0.057	0.201	0.047	-0.142	-0.389	-0.354	-0.531	-0.385	0.028	-0.595	-0.589	-0.406	-0.509	-0.391	-0.765	-0.299	-0.22	-0.389	-0.472
5401603	Gria4	9	4.79524	exon 1		0.098	0	0.268	0.15	0.262	0.224	0.155	0.306	0.014	0.246	0.153	0.066	-0.134	-0.02	-0.146	-0.153	-0.107	-0.16	-0.089	-0.062	-0.154	0.029	0.004	-0.028	-0.03	0.135	0.132	0.035	0.055	-0.093	-0.28	-0.436	-0.358	-0.265	-0.388	-0.428	-0.466	-0.412	-0.609	-0.517	-0.138	-0.044	-0.249	-0.069
4794731	Htr3b	9	48.744	exon 8		-0.209	-0.075	0.064	0.142	-0.037	-0.179	0.035	-0.132	-0.048	-0.113	-0.08	0.027	-0.086	0.072	0.055	0.117	0.056	0.054	0.094	0.062	0.083	0.076	0.059	0.013	0.016	0.027	-0.039	-0.06	0.006	0.051	-0.162	-0.056	-0.122	-0.03	0.103	0.069	0.054	0.111	0.016	0.232	-0.038	0.094	0.164	0.367
4376576	Htr3b	9	48.7449	exon 7		-0.118	0.052	-0.196	-0.099	-0.005	-0.06	0.073	0.118	0.145	0.013	-0.111	-0.121	-0.022	-0.106	-0.136	-0.221	-0.188	-0.068	-0.212	-0.104	-0.204	-0.185	-0.15	-0.018	0.026	-0.011	0.131	0.232	0.316	-0.016	-0.055	-0.123	-0.108	-0.286	-0.2	-0.308	-0.174	-0.436	-0.162	-0.315	-0.012	0.078	-0.32	-0.237
4939121	Htr3b	9	48.7452	exon 6		-0.147	-0.279	-0.255	-0.252	-0.3	-0.114	-0.317	-0.034	0.127	0.124	0.132	0.115	0.044	0.13	0.153	0.168	0.091	0.172	0.167	0.102	0.15	0.174	0.182	0.038	0.161	0.151	0.14	0.21	0.182	0.177	0.278	0.201	0.225	0.004	0.206	0.206	0.229	0.231	0.137	0.266	0.211	0.128	0.17	-0.012
4690932	Htr3b	9	48.7536	exon 5		-0.313	-0.484	-0.337	-0.277	-0.369	-0.108	-0.263	0.298	-0.038	0.29	0.205	0.26	0.123	0.293	0.1	0.163	0.158	0.055	0.216	0.029	0.115	0.2	0.23	0.208	0.502	0.314	0.361	0.163	0.039	-0.219	-0.061	-0.245	-0.163	-0.019	-0.073	-0.134	-0.04	0.063	-0.043	-0.223	-0.184	0.005	-0.255	-0.202
4824479	Htr3b	9	48.7546	exon 4		0.015	0.145	0.008	-0.059	0.053	-0.034	-0.008	-0.098	-0.274	-0.076	-0.116	-0.328	-0.278	-0.259	-0.276	-0.298	-0.249	-0.34	-0.269	-0.266	-0.332	-0.334	-0.264	-0.225	-0.048	-0.166	-0.125	-0.12	-0.085	-0.096	-0.326	-0.283	-0.271	-0.103	-0.364	-0.298	-0.328	-0.345	-0.138	-0.142	-0.381	-0.161	-0.233	-0.215
5531730	Htr3b	9	48.7554	exon 3		0.34	0.228	0.118	0.214	0.227	0.388	0.082	0.095	0.125	0.168	0.172	0.213	0.152	0.028	0.076	0.091	0.06	0.027	0.088	0.139	0.092	0.151	0.16	0.151	-0.227	0.083	0.08	0.242	0.103	-0.024	0.07	-0.011	0.07	-0.146	-0.125	0.085	0.103	-0.013	0.067	-0.208	0.024	0.172	-0.087	-0.092
4781933	Htr3b	9	48.7557	exon 2		-0.108	-0.139	-0.239	0.014	-0.196	-0.165	0.06	-0.148	-0.018	0.111	0.1	0.068	-0.06	0.221	0.147	0.198	0.129	0.039	0.259	0.088	0.108	0.118	0.155	-0.014	0.068	0.071	-0.025	-0.125	0.001	-0.313	0.147	0.009	0	-0.042	-0.037	0.08	-0.095	0.082	-0.156	-0.085	0.29	0.19	0.267	0.009
5573809	Htr3b	9	48.7673	exon 1		0.117	-0.069	-0.016	0.16	0.095	0.12	0.071	-0.117	-0.074	0.123	0.082	-0.038	0.071	0.008	0.06	0.007	0.017	-0.071	0.102	-0.049	0.007	-0.02	-0.041	-0.088	-0.156	-0.024	-0.151	-0.129	-0.105	-0.201	-0.063	0.012	-0.02	0.195	0.047	-0.029	-0.168	0.017	0.024	-0.162	0.039	0.154	-0.016	-0.23
4562421	Htr3b	9	48.7674	exon 1		-0.376	-0.353	-0.057	-0.251	-0.173	-0.044	-0.337	0.343	0.14	0.14	0.161	0.258	0.146	0.139	0.066	0.121	0.107	0.172	0.074	0.115	0.144	0.206	0.23	0.207	0.26	0.273	0.313	0.316	0.143	0.159	0.031	-0.112	-0.066	-0.193	-0.06	-0.05	0.135	0.022	0.104	0.055	-0.227	-0.145	-0.077	0.205
4319380	Htr3b	9	48.7729	exon 0		-0.384	-0.456	-0.36	-0.329	-0.435	-0.181	-0.384	0.119	-0.358	-0.156	-0.386	-0.284	-0.258	-0.211	-0.388	-0.401	-0.364	-0.337	-0.323	-0.46	-0.424	-0.327	-0.332	-0.272	0.067	-0.119	0.045	-0.09	-0.165	-0.364	-0.068	-0.312	-0.317	0	-0.457	-0.391	-0.214	-0.322	-0.201	-0.165	-0.376	-0.372	-0.267	-0.244
5512275	Chrnb4	9	54.8779	exon 5		-0.46	-0.329	-0.359	-0.34	-0.356	-0.09	-0.335	-0.039	-0.27	-0.256	-0.449	-0.28	-0.127	-0.16	-0.243	-0.269	-0.287	-0.123	-0.266	-0.323	-0.273	-0.303	-0.285	-0.164	0.033	-0.161	-0.055	-0.011	-0.026	-0.122	0.121	0.054	0.007	0.077	-0.107	-0.153	0.059	-0.114	0.289	0.107	-0.173	-0.159	-0.19	-0.29
5592868	Chrnb4	9	54.878	exon 5		0.173	-0.059	-0.034	0.187	0.137	0.139	0.131	-0.02	-0.185	0.025	-0.102	-0.195	-0.248	-0.202	-0.238	-0.286	-0.216	-0.294	-0.198	-0.274	-0.315	-0.243	-0.226	-0.325	-0.12	-0.12	-0.109	-0.17	-0.166	-0.157	-0.09	-0.258	-0.215	0.084	-0.229	-0.273	-0.275	-0.18	-0.301	-0.139	-0.194	-0.165	-0.147	-0.243
5125289	Chrnb4	9	54.8825	exon 4		0.082	0.168	0.064	0.117	0.134	-0.032	0.106	0.234	-0.126	-0.181	-0.228	-0.217	-0.016	-0.235	-0.26	-0.351	-0.179	-0.202	-0.271	-0.217	-0.249	-0.237	-0.274	-0.061	-0.074	-0.135	-0.04	-0.141	-0.228	-0.105	-0.117	-0.181	-0.127	0.147	-0.285	-0.308	-0.07	-0.273	-0.151	-0.275	-0.174	-0.246	0.028	0.088
4529506	Chrnb4	9	54.8842	exon 3		0.006	0.105	-0.279	-0.183	-0.07	-0.179	-0.213	-0.185	-0.015	-0.409	-0.265	-0.144	-0.121	-0.236	-0.169	-0.126	-0.165	-0.052	-0.118	-0.149	0.002	-0.134	-0.198	-0.128	-0.046	-0.28	-0.219	-0.1	-0.202	0.107	-0.193	-0.095	-0.124	-0.065	0.044	-0.088	0.153	0.126	0.178	0.207	-0.05	-0.171	0.047	0.131
5301176	Chrnb4	9	54.8844	exon 2		0.067	-0.021	0.017	-0.085	-0.006	-0.028	0.071	-0.318	-0.245	-0.108	-0.041	-0.235	-0.206	-0.137	-0.125	-0.123	-0.113	-0.223	-0.118	-0.197	-0.145	-0.208	-0.226	-0.257	-0.197	-0.295	-0.329	-0.363	-0.398	-0.331	0.072	0.001	0.022	0.257	0.032	0.019	-0.093	0.104	-0.038	0.03	0.005	-0.206	-0.053	-0.147
5255754	Chrnb4	9	54.8916	exon 1		-0.357	-0.113	-0.037	-0.291	-0.18	-0.346	-0.306	0.162	-0.234	-0.097	-0.227	-0.242	-0.284	-0.23	-0.348	-0.348	-0.31	-0.296	-0.352	-0.292	-0.379	-0.276	-0.257	-0.12	0.08	-0.075	0.006	-0.069	-0.04	-0.047	-0.152	-0.201	-0.146	0.285	-0.174	-0.305	-0.076	-0.185	-0.094	-0.016	-0.264	-0.291	-0.239	-0.323
5572121	Chrnb4	9	54.8963	exon 0		-0.09	-0.101	-0.029	-0.158	-0.068	0.161	-0.141	0.131	-0.088	0.124	-0.042	-0.129	-0.002	-0.056	-0.083	-0.067	-0.068	-0.055	-0.074	-0.118	-0.101	-0.079	-0.119	-0.077	-0.005	0.029	-0.051	-0.105	0.002	0.016	0.088	0.123	0.159	0.277	0.005	-0.147	-0.007	-0.003	0.119	-0.012	0.04	0.109	-0.066	-0.312
5090286	Hcrtr2	9	76.076	exon 7		-0.094	-0.145	-0.111	-0.072	-0.024	-0.026	-0.125	-0.086	0.16	-0.221	-0.23	-0.023	0.023	-0.179	-0.086	-0.015	-0.161	0.06	-0.189	0.004	-0.006	-0.045	-0.086	-0.071	-0.099	-0.147	-0.138	0.049	0.125	0.462	0.104	0.265	0.178	-0.105	0.204	0.087	0.179	0.061	0.289	0.372	0.053	-0.055	-0.054	-0.033
5514674	Hcrtr2	9	76.0783	exon 6		0.163	-0.141	-0.05	-0.031	-0.256	-0.209	-0.013	0.423	0.186	0.313	0.306	0.36	0.313	0.4	0.31	0.273	0.342	0.235	0.348	0.254	0.262	0.366	0.319	0.371	0.341	0.429	0.416	0.193	0.103	0.006	0.171	0.127	0.083	0.07	-0.032	0.148	-0.02	0.03	-0.109	-0.221	0.305	0.111	0.322	0.1
4580703	Hcrtr2	9	76.0807	exon 5		0.424	0.376	0.541	0.544	0.335	0.448	0.498	-0.282	-0.117	0.07	0.044	-0.008	-0.035	0.079	0.14	0.17	0.138	0.025	0.169	0.158	0.14	0.125	0.04	-0.023	-0.454	-0.024	-0.206	-0.157	-0.067	0.027	0.224	0.193	0.244	0.191	0.139	0.282	0.006	0.137	-0.003	0.057	0.351	0.475	0.447	0.079
4513589	Hcrtr2	9	76.084	exon 4		0.166	0.158	0.138	0.184	0.174	0.147	0.256	-0.014	0.067	-0.041	-0.095	-0.017	0.23	0.062	0.102	0.063	0.038	0.196	0.022	0.126	0.082	0.055	0.056	0.087	-0.129	-0.042	-0.06	0.085	0.095	0.035	0.096	0.301	0.186	-0.078	0.075	0.191	0.079	-0.07	0.071	0.015	0.298	0.074	0.194	0.108
5466701	Hcrtr2	9	76.0942	exon 3		0.134	0.129	0.12	0.136	0.195	0.044	0.167	-0.027	0.01	-0.031	-0.017	-0.01	0.177	0.009	0.053	0.055	0.009	0.05	-0.031	0.081	0.038	-0.013	0.022	0.113	-0.177	-0.081	-0.038	0.031	-0.01	-0.093	0.054	0.203	0.193	0.069	0.046	0.178	0.145	0.04	0.291	0.046	0.104	0.004	-0.02	0.006
5217437	Hcrtr2	9	76.0942	exon 3		0.155	0.282	0.304	0.338	0.406	0.349	0.253	-0.215	-0.296	-0.036	-0.119	-0.323	-0.231	-0.316	-0.224	-0.286	-0.197	-0.288	-0.212	-0.18	-0.228	-0.231	-0.257	-0.25	-0.414	-0.282	-0.439	-0.315	-0.354	-0.208	-0.347	-0.251	-0.254	-0.006	-0.231	-0.277	-0.218	-0.246	-0.253	-0.3	-0.236	-0.01	-0.172	-0.093
4388867	Hcrtr2	9	76.1024	exon 2		0.161	0.269	0.296	0.242	0.165	-0.082	0.237	-0.136	0.083	-0.107	0.024	0.12	0.03	0.063	0.147	0.207	0.158	0.187	0.144	0.183	0.167	0.163	0.109	0.014	-0.157	0.008	-0.146	-0.073	-0.026	0.182	0.034	0.268	0.148	0.078	0.26	0.304	0.147	0.245	0.039	0.325	0.26	0.06	0.527	0.399
4308855	Hcrtr2	9	76.1075	exon 1		0.331	0.177	0.333	0.365	0.129	0.265	0.281	0.097	0.195	0.272	0.28	0.387	0.207	0.351	0.404	0.424	0.375	0.383	0.394	0.468	0.382	0.454	0.433	0.333	-0.054	0.29	0.092	0.17	0.209	0.228	0.24	0.33	0.232	-0.176	0.204	0.399	0.138	0.197	-0.006	0.058	0.453	0.44	0.458	0.236
4394406	Hcrtr2	9	76.1076	exon 1		0.069	-0.209	-0.154	0.15	-0.082	0.185	0.057	-0.105	-0.205	-0.041	-0.198	-0.08	-0.16	-0.116	-0.125	-0.072	-0.146	-0.121	-0.088	-0.161	-0.103	-0.088	-0.173	-0.227	-0.311	-0.135	-0.196	-0.168	-0.213	-0.255	0.326	0.095	0.133	0.106	-0.064	-0.06	0.101	0.063	0.001	-0.02	0.162	0.101	0.134	-0.169
5055068	Hcrtr2	9	76.1711	exon 0		-0.156	0.067	0.112	0.08	0.078	0.005	0.108	-0.35	-0.119	-0.194	-0.1	-0.115	-0.178	-0.07	-0.05	-0.024	-0.058	-0.057	-0.07	-0.082	-0.107	-0.136	-0.082	-0.196	-0.153	-0.155	-0.208	-0.031	-0.024	-0.035	0.163	0.077	0.111	0.305	0.262	0.2	0.215	0.228	0.141	0.421	-0.038	-0.077	0.131	0.126
4792180	Hcrtr2	9	76.1713	exon 0		-0.059	0.1	0.101	0.026	0.049	0.094	0.011	-0.301	-0.418	-0.219	-0.294	-0.422	-0.383	-0.32	-0.319	-0.311	-0.292	-0.346	-0.243	-0.328	-0.277	-0.311	-0.366	-0.328	-0.306	-0.298	-0.33	-0.21	-0.3	-0.289	-0.3	-0.367	-0.35	0.087	-0.25	-0.322	-0.247	-0.222	-0.181	-0.115	-0.181	-0.043	-0.013	-0.274
5585459	Ank3	10	68.997	exon 1		0.297	0.181	0.157	0.26	0.041	0.278	0.224	0.499	0.513	0.653	0.593	0.69	0.739	0.709	0.737	0.714	0.734	0.701	0.723	0.718	0.671	0.705	0.672	0.737	0.165	0.659	0.348	0.427	0.441	0.224	0.471	0.695	0.641	0.343	0.566	0.547	0.498	0.499	0.485	-0.03	0.67	0.777	0.372	0.097
5015556	Ank3	10	69.2712	exon 2		0.423	0.264	0.276	0.389	0.096	0.302	0.296	0.27	0.526	0.634	0.69	0.722	0.738	0.746	0.853	0.85	0.847	0.766	0.84	0.807	0.844	0.814	0.746	0.714	0.059	0.623	0.333	0.403	0.337	0.203	0.469	0.705	0.662	0.284	0.635	0.72	0.577	0.625	0.504	0.062	0.787	0.849	0.591	0.219
5049028	Ank3	10	69.2716	exon 3		0.381	0.211	0.303	0.404	0.113	0.311	0.293	0.26	0.594	0.663	0.731	0.806	0.765	0.795	0.912	0.925	0.887	0.841	0.889	0.87	0.899	0.885	0.83	0.736	0.073	0.671	0.367	0.486	0.417	0.264	0.471	0.721	0.648	0.195	0.704	0.786	0.592	0.671	0.509	0.146	0.79	0.86	0.583	0.3
5439533	Ank3	10	69.2719	exon 4		0.4	0.236	0.307	0.417	0.126	0.245	0.319	0.345	0.498	0.615	0.672	0.714	0.713	0.74	0.85	0.831	0.859	0.781	0.836	0.813	0.837	0.811	0.74	0.717	0.106	0.645	0.311	0.344	0.272	0.152	0.37	0.645	0.538	0.251	0.579	0.631	0.503	0.556	0.363	-0.003	0.766	0.751	0.637	0.305
5599187	Ank3	10	69.2784	exon 5		0.392	0.222	0.259	0.375	0.095	0.228	0.271	0.351	0.495	0.587	0.653	0.714	0.749	0.729	0.834	0.832	0.844	0.78	0.812	0.799	0.837	0.804	0.737	0.744	0.111	0.623	0.339	0.393	0.268	0.155	0.373	0.665	0.579	0.277	0.587	0.664	0.594	0.599	0.496	0.058	0.738	0.727	0.606	0.281
5397996	Ank3	10	69.285	exon 6		0.366	0.23	0.237	0.461	0.128	0.215	0.312	0.104	0.365	0.347	0.455	0.58	0.579	0.619	0.759	0.767	0.754	0.714	0.777	0.703	0.778	0.684	0.603	0.541	-0.001	0.45	0.078	0.144	0.123	0.179	0.371	0.692	0.552	0.305	0.669	0.688	0.561	0.69	0.462	0.247	0.699	0.672	0.74	0.494
4503288	Ank3	10	69.2871	exon 7		0.327	0.323	0.255	0.392	0.11	0.123	0.341	-0.02	0.377	0.301	0.408	0.523	0.434	0.587	0.699	0.738	0.697	0.625	0.742	0.653	0.693	0.602	0.558	0.424	0.044	0.422	0.063	0.059	0.245	0.292	0.371	0.621	0.498	0.236	0.663	0.696	0.399	0.652	0.331	0.357	0.641	0.686	0.686	0.528
5074796	Ank3	10	69.3129	exon 8		0.461	0.341	0.316	0.562	0.228	0.335	0.4	0.102	0.032	0.256	0.333	0.378	0.207	0.4	0.414	0.403	0.513	0.254	0.533	0.397	0.402	0.409	0.355	0.323	-0.067	0.245	-0.063	-0.203	-0.24	-0.127	0.124	0.205	0.184	0.293	0.222	0.322	0.161	0.433	0.024	-0.163	0.268	0.372	0.43	0.317
4752400	Ank3	10	69.3301	exon 9		0.101	0.065	0.053	0.238	0.001	0.005	0.209	0.151	-0.054	0.182	0.137	0.108	-0.043	0.222	0.116	0.112	0.233	0.005	0.275	0.062	0.077	0.123	0.072	0.016	0.075	0.166	-0.095	-0.348	-0.223	-0.182	-0.028	-0.056	-0.093	0.299	-0.011	-0.085	-0.188	0.132	-0.255	-0.202	0.087	0.126	0.252	0.184
5127285	Ank3	10	69.3338	exon 10		0.304	0.316	0.28	0.328	0.3	0.263	0.316	0.259	-0.306	0.019	-0.043	-0.135	-0.127	-0.105	-0.229	-0.283	-0.065	-0.321	-0.091	-0.208	-0.238	-0.156	-0.225	-0.041	-0.117	-0.053	-0.159	-0.352	-0.427	-0.344	-0.336	-0.399	-0.315	0.341	-0.365	-0.435	-0.342	-0.224	-0.353	-0.566	-0.239	-0.102	-0.028	-0.105
4443637	Ank3	10	69.3376	exon 11		0.188	0.184	0.184	0.328	0.196	0.011	0.035	0.119	0.164	0.044	0.191	0.202	0.162	0.107	0.156	0.162	0.217	0.113	0.236	0.181	0.282	0.225	0.154	0.143	-0.028	0.206	0.191	0.101	-0.011	0.092	-0.234	-0.161	-0.108	0.033	-0.035	-0.018	0.029	0.039	-0.067	-0.134	-0.038	0.1	0.291	0.323
5463266	Ank3	10	69.3406	exon 12		0.037	0.289	0.383	0.343	0.247	0.004	0.185	-0.118	0.105	0.003	0.076	0.105	0.175	0.111	0.198	0.262	0.204	0.204	0.189	0.233	0.285	0.223	0.172	0.139	-0.239	0.146	0.138	0.236	0.115	0.065	-0.101	0.061	0.078	0.061	0.093	0.247	0.254	0.099	0.21	0.185	0.164	0.252	0.435	0.342
4339769	Ank3	10	69.3426	exon 13		0.046	0.014	0.011	0.16	0.056	-0.031	0.132	0.246	-0.254	0.07	0.043	-0.103	-0.186	-0.045	-0.194	-0.233	-0.055	-0.342	-0.05	-0.208	-0.229	-0.15	-0.171	-0.071	0.084	0.04	-0.048	-0.311	-0.33	-0.418	-0.333	-0.491	-0.426	0.21	-0.451	-0.512	-0.432	-0.317	-0.49	-0.597	-0.287	-0.169	-0.057	-0.094
4447233	Ank3	10	69.3451	exon 14		0.135	0.22	0.339	0.43	0.346	0.226	0.322	0.207	0.107	0.19	0.194	0.099	0.158	0.135	0.094	0.069	0.201	0.061	0.161	0.111	0.151	0.143	0.075	0.095	-0.124	0.171	0.089	0.003	-0.085	-0.071	-0.163	-0.183	-0.09	0.199	-0.059	-0.152	-0.085	-0.045	-0.117	-0.291	0.007	0.156	0.174	0.222
4968548	Ank3	10	69.3475	exon 15		0.314	0.085	0.236	0.427	0.227	0.19	0.363	0.239	-0.017	0.371	0.386	0.244	0.09	0.235	0.179	0.154	0.285	-0.018	0.289	0.155	0.131	0.212	0.185	0.137	0.005	0.223	0.03	-0.182	-0.219	-0.377	-0.164	-0.229	-0.209	0.098	-0.15	-0.144	-0.292	-0.033	-0.418	-0.542	-0.001	0.135	0.086	0.057
4581466	Ank3	10	69.3479	exon 16		0.305	0.119	0.164	0.418	0.195	0.039	0.224	-0.083	0.273	0.232	0.445	0.337	0.14	0.296	0.381	0.395	0.394	0.201	0.451	0.367	0.426	0.372	0.345	0.177	-0.043	0.207	0.073	0.005	-0.007	0.094	0.023	0.01	0.062	-0.017	0.236	0.253	0.031	0.322	-0.035	0	0.213	0.341	0.312	0.416
5518872	Ank3	10	69.3551	exon 17		0.435	0.115	0.284	0.544	0.356	0.264	0.186	0.08	0.313	0.27	0.483	0.475	0.288	0.316	0.422	0.424	0.414	0.313	0.451	0.453	0.509	0.482	0.43	0.321	-0.082	0.25	0.112	0.136	-0.011	0.17	-0.046	0.106	0.135	0.031	0.325	0.283	0.19	0.384	0.079	-0.053	0.216	0.299	0.205	0.316
5410213	Ank3	10	69.3562	exon 18		0.006	-0.032	0.069	0.132	0.045	-0.143	-0.002	0.38	-0.092	0.175	0.138	0.016	-0.085	0.025	-0.081	-0.156	0.017	-0.19	-0.017	-0.076	-0.124	-0.027	-0.033	0.062	0.127	0.125	0.08	-0.199	-0.221	-0.27	-0.327	-0.366	-0.37	0.108	-0.375	-0.42	-0.373	-0.28	-0.397	-0.555	-0.189	-0.17	-0.091	-0.092
5227386	Ank3	10	69.3608	exon 19		-0.128	-0.03	0.085	-0.019	0.15	-0.166	-0.093	0.264	-0.24	-0.085	-0.126	-0.265	-0.202	-0.282	-0.373	-0.395	-0.275	-0.369	-0.328	-0.293	-0.301	-0.251	-0.272	-0.104	0.032	-0.069	0.082	-0.117	-0.29	-0.261	-0.564	-0.609	-0.501	-0.003	-0.567	-0.617	-0.352	-0.485	-0.377	-0.484	-0.44	-0.418	-0.249	-0.134
5272514	Ank3	10	69.361	exon 20		0.013	-0.039	0	0.055	0.057	-0.149	0.031	0.046	-0.402	-0.035	-0.059	-0.308	-0.379	-0.247	-0.347	-0.385	-0.236	-0.52	-0.232	-0.366	-0.384	-0.32	-0.302	-0.267	0.015	-0.182	-0.161	-0.45	-0.49	-0.486	-0.512	-0.645	-0.598	0.024	-0.574	-0.572	-0.606	-0.391	-0.549	-0.536	-0.453	-0.367	-0.23	-0.199
4953526	Ank3	10	69.3618	exon 21		-0.098	-0.091	-0.022	0.012	0.047	-0.113	-0.179	0.174	-0.387	-0.17	-0.246	-0.331	-0.344	-0.373	-0.479	-0.525	-0.393	-0.55	-0.402	-0.446	-0.449	-0.382	-0.401	-0.222	-0.038	-0.188	-0.031	-0.255	-0.387	-0.366	-0.546	-0.683	-0.584	0.054	-0.63	-0.68	-0.462	-0.495	-0.41	-0.555	-0.576	-0.431	-0.389	-0.317
5375456	Ank3	10	69.367	exon 22		0.081	0.159	0.372	0.26	0.331	0.135	0.108	0.328	-0.103	0.168	0.092	-0.049	-0.047	-0.054	-0.132	-0.184	-0.042	-0.208	-0.092	-0.048	-0.132	-0.04	-0.062	0.093	-0.09	0.138	0.15	0	-0.116	-0.097	-0.246	-0.338	-0.146	0.304	-0.257	-0.316	-0.155	-0.205	-0.192	-0.4	-0.232	-0.035	-0.164	-0.08
5547389	Ank3	10	69.3832	exon 23		0.239	0.186	0.256	0.375	0.376	0.334	0.143	0.33	0.503	0.132	0.143	0.361	0.509	0.103	0.283	0.269	0.241	0.442	0.168	0.427	0.416	0.359	0.266	0.381	-0.208	0.254	0.231	0.456	0.319	0.432	0.065	0.289	0.262	-0.191	0.214	0.143	0.351	0.039	0.297	-0.046	0.236	0.319	0.134	0.226
4403039	Ank3	10	69.3904	exon 24		0.179	0.11	0.247	0.301	0.246	0.078	0.113	0.334	-0.14	0.165	0.164	0.03	-0.044	0.021	-0.065	-0.106	0.067	-0.171	0.053	-0.036	-0.046	0.041	0.005	0.073	0.033	0.145	0.076	-0.165	-0.294	-0.218	-0.339	-0.403	-0.296	0.251	-0.299	-0.331	-0.218	-0.126	-0.336	-0.444	-0.209	-0.101	0.041	0.069
5224672	Ank3	10	69.3952	exon 25		0.124	0.189	0.219	0.317	0.384	-0.029	0.075	0.198	-0.087	-0.145	-0.122	-0.155	-0.082	-0.217	-0.212	-0.293	-0.166	-0.195	-0.177	-0.152	-0.166	-0.168	-0.211	-0.08	-0.142	-0.067	-0.075	-0.142	-0.204	-0.06	-0.499	-0.338	-0.335	0.134	-0.239	-0.401	-0.224	-0.261	-0.276	-0.298	-0.28	-0.241	-0.074	0.202
4720943	Ank3	10	69.4137	exon 26		0.444	0.232	0.397	0.614	0.372	0.27	0.321	0.218	0.266	0.36	0.487	0.463	0.321	0.377	0.483	0.461	0.529	0.355	0.551	0.514	0.528	0.523	0.451	0.371	-0.098	0.38	0.113	0.032	-0.05	0.038	-0.03	0.11	0.085	0.036	0.168	0.22	0.083	0.266	-0.09	-0.226	0.282	0.392	0.443	0.46
5465893	Ank3	10	69.4187	exon 27		0.457	0.151	0.281	0.582	0.231	0.265	0.248	0.379	0.279	0.565	0.626	0.597	0.423	0.561	0.566	0.523	0.607	0.385	0.645	0.556	0.563	0.627	0.575	0.556	0.092	0.559	0.344	0.25	0.083	0.034	0.048	0.142	0.2	0.228	0.224	0.27	0.211	0.335	0.052	-0.31	0.329	0.542	0.313	0.217
5217758	Ank3	10	69.4188	exon 27		0.361	0.181	0.276	0.516	0.334	0.235	0.233	0.43	0.625	0.493	0.542	0.608	0.629	0.521	0.635	0.613	0.628	0.629	0.639	0.679	0.711	0.669	0.596	0.554	0.018	0.591	0.403	0.394	0.373	0.345	0.131	0.327	0.32	0.021	0.356	0.319	0.307	0.306	0.188	-0.068	0.495	0.612	0.423	0.496
4985579	Ank3	10	69.4217	exon 28		0.504	0.36	0.442	0.561	0.401	0.28	0.344	0.285	0.612	0.458	0.659	0.664	0.622	0.541	0.713	0.67	0.702	0.655	0.684	0.761	0.77	0.732	0.65	0.612	-0.001	0.537	0.286	0.351	0.3	0.41	0.146	0.436	0.396	0.022	0.476	0.476	0.334	0.369	0.166	-0.075	0.582	0.616	0.547	0.499
5047935	Ank3	10	69.4365	exon 29		0.544	0.3	0.41	0.668	0.351	0.308	0.34	0.249	0.487	0.444	0.592	0.662	0.568	0.576	0.728	0.703	0.716	0.634	0.748	0.737	0.775	0.734	0.644	0.572	-0.079	0.531	0.236	0.256	0.205	0.261	0.227	0.454	0.406	0.131	0.477	0.527	0.377	0.488	0.199	-0.018	0.609	0.679	0.64	0.556
4789421	Ank3	10	69.4389	exon 30		0.457	0.336	0.369	0.527	0.34	0.276	0.373	0.404	0.684	0.616	0.705	0.743	0.685	0.69	0.808	0.794	0.801	0.755	0.823	0.849	0.829	0.805	0.749	0.679	0.07	0.7	0.372	0.402	0.48	0.355	0.222	0.482	0.424	0.048	0.499	0.489	0.321	0.403	0.158	-0.062	0.676	0.791	0.544	0.503
5342923	Ank3	10	69.4405	exon 31		0.449	0.33	0.444	0.624	0.387	0.306	0.425	0.285	0.515	0.441	0.54	0.613	0.572	0.542	0.675	0.667	0.686	0.637	0.702	0.72	0.737	0.704	0.597	0.537	-0.107	0.53	0.208	0.244	0.233	0.263	0.193	0.421	0.365	0.054	0.414	0.429	0.288	0.369	0.11	-0.078	0.607	0.668	0.653	0.585
4639889	Ank3	10	69.4412	exon 32		0.527	0.26	0.341	0.601	0.36	0.299	0.285	0.348	0.392	0.324	0.386	0.469	0.527	0.42	0.543	0.451	0.521	0.513	0.527	0.598	0.594	0.549	0.468	0.521	-0.099	0.42	0.237	0.203	0.128	0.198	0.186	0.39	0.36	0.059	0.248	0.352	0.311	0.236	0.078	-0.192	0.48	0.454	0.446	0.528
4883276	Ank3	10	69.4421	exon 33		0.146	0.156	0.252	0.409	0.371	0.169	0.08	0.447	0.333	0.123	0.075	0.226	0.293	0.061	0.126	0.088	0.133	0.243	0.082	0.274	0.233	0.221	0.152	0.288	-0.093	0.28	0.241	0.291	0.23	0.389	-0.106	0.055	0.087	0.004	0.051	-0.102	0.165	-0.066	0.084	-0.143	0.051	0.199	0.07	0.259
4998702	Ank3	10	69.443	exon 34		0.114	-0.013	0.216	0.384	0.342	0.078	0.096	0.136	0.003	-0.18	-0.16	-0.087	0.021	-0.208	-0.167	-0.19	-0.183	-0.102	-0.192	-0.043	-0.01	-0.036	-0.144	-0.003	-0.206	-0.046	0.07	0.081	-0.094	0.128	-0.345	-0.273	-0.219	-0.164	-0.269	-0.335	-0.161	-0.375	-0.205	-0.32	-0.103	-0.101	0.056	0.114
4693973	Ank3	10	69.4449	exon 35		-0.164	0.106	0.037	0.02	0.216	-0.1	-0.09	0.06	-0.338	-0.43	-0.454	-0.5	-0.401	-0.547	-0.603	-0.677	-0.531	-0.533	-0.585	-0.53	-0.557	-0.554	-0.568	-0.367	-0.159	-0.384	-0.264	-0.316	-0.366	-0.11	-0.511	-0.538	-0.482	0.087	-0.486	-0.68	-0.364	-0.492	-0.291	-0.305	-0.572	-0.546	-0.312	-0.079
4470690	Ank3	10	69.4449	exon 35		-0.152	0.12	0.123	-0.015	0.249	0.003	0.027	0.143	-0.372	-0.276	-0.385	-0.531	-0.408	-0.509	-0.632	-0.695	-0.526	-0.587	-0.589	-0.554	-0.626	-0.564	-0.563	-0.38	-0.157	-0.321	-0.189	-0.319	-0.337	-0.277	-0.49	-0.645	-0.528	0.068	-0.645	-0.768	-0.516	-0.628	-0.468	-0.47	-0.563	-0.521	-0.365	-0.184
4576825	Ank3	10	69.4571	exon 36		0.329	0.229	0.447	0.582	0.374	0.287	0.426	0.239	-0.005	0.382	0.38	0.258	0.141	0.342	0.265	0.195	0.339	0.068	0.357	0.247	0.197	0.288	0.265	0.266	-0.017	0.302	0.095	-0.074	-0.121	-0.23	-0.218	-0.155	-0.143	0.22	-0.071	-0.042	-0.251	-0.021	-0.287	-0.516	0.103	0.255	0.135	0.064
5222082	Ank3	10	69.4608	exon 37		0.258	0.287	0.426	0.509	0.46	0.247	0.301	0.383	0.096	0.221	0.246	0.238	0.193	0.184	0.169	0.061	0.236	0.08	0.211	0.239	0.156	0.216	0.185	0.326	-0.06	0.289	0.153	0.053	-0.064	0.01	-0.104	-0.097	0.003	0.251	-0.034	-0.084	-0.047	-0.027	-0.122	-0.456	0.005	0.147	0.093	0.191
5611324	Ank3	10	69.4621	exon 38		0.214	0.33	0.41	0.461	0.513	0.312	0.37	0.375	0.485	0.194	0.265	0.329	0.442	0.197	0.303	0.243	0.317	0.404	0.219	0.424	0.376	0.331	0.285	0.373	-0.086	0.316	0.239	0.337	0.306	0.318	-0.043	0.102	0.087	-0.19	0.085	0.002	0.099	-0.124	0.012	-0.237	0.228	0.286	0.228	0.391
4644860	Ank3	10	69.4647	exon 39		0.313	0.389	0.336	0.497	0.394	0.319	0.381	-0.249	0.052	-0.094	-0.021	-0.087	-0.053	-0.15	0.03	0.018	0.033	0.006	-0.015	0.099	0.107	-0.002	-0.102	-0.081	-0.39	-0.13	-0.243	-0.104	-0.066	0.187	-0.082	0.043	0.051	-0.04	0.096	-0.01	0.041	-0.041	-0.032	-0.033	0.122	0.312	0.227	0.121
5060679	Ank3	10	69.4649	exon 39		0.436	0.341	0.398	0.46	0.327	0.345	0.335	0.344	0.621	0.508	0.641	0.753	0.59	0.587	0.698	0.677	0.694	0.663	0.693	0.774	0.705	0.75	0.704	0.641	0.067	0.607	0.317	0.435	0.426	0.416	0.245	0.439	0.393	-0.016	0.482	0.505	0.335	0.372	0.096	-0.068	0.53	0.605	0.417	0.399
5249768	Ank3	10	69.4653	exon 39		0.455	0.432	0.574	0.602	0.482	0.403	0.469	0.324	0.325	0.385	0.534	0.503	0.479	0.458	0.517	0.45	0.571	0.438	0.537	0.566	0.548	0.558	0.484	0.539	-0.046	0.446	0.199	0.209	0.084	0.172	0.072	0.219	0.252	0.152	0.238	0.266	0.158	0.19	0.033	-0.318	0.393	0.47	0.487	0.396
4440708	Ank3	10	69.4674	exon 40		0.549	0.361	0.467	0.613	0.398	0.443	0.47	0.476	0.458	0.614	0.657	0.721	0.6	0.649	0.699	0.657	0.738	0.601	0.744	0.743	0.685	0.749	0.678	0.684	0.028	0.616	0.262	0.238	0.199	0.155	0.222	0.398	0.374	0.182	0.385	0.396	0.229	0.38	0.066	-0.318	0.599	0.675	0.459	0.291
5007927	Ank3	10	69.4783	exon 41		0.484	0.395	0.519	0.577	0.557	0.458	0.51	0.507	0.336	0.45	0.51	0.476	0.473	0.39	0.438	0.354	0.508	0.42	0.43	0.543	0.459	0.505	0.433	0.561	-0.024	0.429	0.159	0.198	0.039	0.177	0.052	0.216	0.257	0.191	0.23	0.114	0.171	0.153	0.022	-0.412	0.381	0.404	0.307	0.218
4355703	Apod	10	81.0276	exon 5		-0.446	-0.227	-0.354	-0.439	-0.244	-0.347	-0.374	-0.399	-0.646	-0.708	-0.747	-0.783	-0.733	-0.729	-0.85	-0.859	-0.841	-0.779	-0.849	-0.867	-0.842	-0.856	-0.788	-0.7	-0.016	-0.694	-0.344	-0.374	-0.4	-0.254	-0.502	-0.643	-0.618	-0.143	-0.567	-0.622	-0.433	-0.54	-0.281	0.022	-0.821	-0.838	-0.604	-0.369
4751433	Il1rapl1	11	33.06	exon 5		0.206	0.462	0.339	0.035	0.374	0.23	0.181	0.28	0.227	0.066	0.065	0.034	0.177	-0.095	-0.066	-0.123	-0.058	0.008	-0.164	0.084	-0.103	-0.037	-0.005	0.174	-0.152	0.022	0.054	0.214	0.243	0.236	0.106	0.113	0.218	0.069	-0.007	-0.018	0.033	-0.166	0.045	-0.172	0.055	0.015	-0.148	-0.085
5122677	Gabrg2	11	41.7254	exon 10		0.105	0.113	0.219	0.097	0.069	0.318	0.289	-0.057	0.219	0.429	0.35	0.284	0.329	0.421	0.429	0.517	0.44	0.414	0.454	0.381	0.411	0.4	0.385	0.2	-0.117	0.225	0.028	0.04	0.147	-0.021	0.475	0.478	0.523	0.189	0.447	0.526	0.338	0.521	0.351	0.291	0.516	0.543	0.294	0.157
4677792	Gabrg2	11	41.7258	exon 8		0.126	-0.083	-0.063	0.137	-0.154	0.109	-0.049	0.026	0.486	0.29	0.32	0.537	0.415	0.47	0.539	0.572	0.444	0.559	0.508	0.467	0.562	0.545	0.495	0.332	0.014	0.332	0.277	0.374	0.395	0.259	0.426	0.505	0.421	-0.103	0.495	0.576	0.463	0.491	0.371	0.314	0.536	0.528	0.267	0.289
4424516	Gabrg2	11	41.7298	exon 7		0.443	0.269	0.311	0.402	0.141	0.366	0.255	0.285	0.535	0.624	0.646	0.769	0.661	0.739	0.808	0.813	0.776	0.759	0.81	0.799	0.812	0.829	0.765	0.707	0.047	0.624	0.361	0.454	0.412	0.271	0.381	0.631	0.577	0.131	0.609	0.69	0.514	0.591	0.401	0.047	0.726	0.826	0.423	0.214
4993994	Gabrg2	11	41.7339	exon 6		0.293	0.106	0.171	0.302	0.017	0.234	0.135	0.285	0.647	0.658	0.676	0.795	0.704	0.782	0.872	0.862	0.797	0.832	0.831	0.834	0.839	0.852	0.829	0.703	0.14	0.674	0.435	0.531	0.549	0.348	0.488	0.716	0.625	0.043	0.652	0.751	0.549	0.592	0.443	0.158	0.771	0.82	0.428	0.281
5044585	Gabrg2	11	41.734	exon 6		0.346	0.098	0.21	0.297	-0.009	0.26	0.197	0.27	0.454	0.706	0.726	0.777	0.623	0.79	0.838	0.834	0.815	0.712	0.846	0.773	0.779	0.835	0.811	0.706	0.18	0.649	0.398	0.397	0.332	0.117	0.409	0.571	0.516	0.114	0.558	0.703	0.462	0.611	0.352	0.015	0.669	0.77	0.381	0.162
5348216	Gabrg2	11	41.7811	exon 5		0.338	0.073	0.125	0.284	0.034	0.173	0.129	0.179	0.686	0.546	0.607	0.731	0.683	0.671	0.841	0.846	0.734	0.837	0.775	0.83	0.865	0.819	0.763	0.629	0.064	0.583	0.364	0.526	0.532	0.436	0.484	0.737	0.631	-0.07	0.696	0.751	0.568	0.582	0.423	0.252	0.819	0.801	0.491	0.359
5177166	Gabrg2	11	41.7823	exon 4		0.35	0.13	0.201	0.312	0.058	0.212	0.183	0.191	0.67	0.619	0.695	0.78	0.694	0.751	0.886	0.9	0.811	0.857	0.845	0.867	0.903	0.87	0.823	0.672	0.104	0.645	0.398	0.536	0.524	0.424	0.486	0.723	0.647	0.019	0.722	0.791	0.579	0.637	0.448	0.251	0.819	0.834	0.535	0.333
4690496	Gabrg2	11	41.7852	exon 3		0.398	0.13	0.231	0.344	0.118	0.314	0.167	0.356	0.691	0.697	0.736	0.827	0.745	0.751	0.872	0.867	0.81	0.851	0.824	0.885	0.893	0.898	0.846	0.76	0.108	0.699	0.468	0.603	0.521	0.429	0.472	0.684	0.652	0.041	0.664	0.716	0.603	0.6	0.46	0.116	0.779	0.835	0.426	0.249
5587429	Gabrg2	11	41.7883	exon 2		0.435	0.234	0.317	0.353	0.164	0.32	0.37	0.3	0.63	0.775	0.787	0.773	0.664	0.793	0.862	0.843	0.83	0.785	0.838	0.856	0.8	0.847	0.826	0.693	0.115	0.676	0.369	0.445	0.476	0.318	0.532	0.685	0.661	0.145	0.671	0.73	0.459	0.592	0.3	0.07	0.836	0.84	0.443	0.215
5489272	Gabrg2	11	41.7901	exon 1		0.455	0.252	0.33	0.39	0.175	0.344	0.322	0.302	0.659	0.716	0.777	0.818	0.696	0.797	0.885	0.857	0.842	0.814	0.854	0.871	0.838	0.869	0.834	0.719	0.082	0.664	0.358	0.458	0.47	0.345	0.544	0.726	0.683	0.162	0.715	0.766	0.511	0.641	0.358	0.088	0.836	0.831	0.466	0.287
5222594	Gabrg2	11	41.8137	exon 1		0.475	0.114	0.198	0.276	0.091	0.38	0.342	0.282	0.29	0.767	0.702	0.535	0.432	0.605	0.6	0.572	0.616	0.423	0.622	0.568	0.489	0.587	0.59	0.498	0.094	0.47	0.194	0.157	0.143	-0.039	0.414	0.43	0.467	0.213	0.366	0.448	0.204	0.427	0.11	-0.203	0.566	0.63	0.16	-0.118
5022677	Gabrg2	11	41.8138	exon 1		0.465	0.297	0.367	0.41	0.23	0.361	0.472	0.059	0.386	0.577	0.67	0.586	0.542	0.682	0.753	0.754	0.749	0.618	0.764	0.724	0.714	0.695	0.67	0.551	0.016	0.478	0.157	0.206	0.197	0.19	0.513	0.641	0.676	0.283	0.645	0.743	0.437	0.642	0.345	0.12	0.723	0.734	0.521	0.305
4397444	Gabrg2	11	41.8139	exon 1		0.465	0.348	0.379	0.363	0.228	0.437	0.484	0.262	0.468	0.722	0.705	0.644	0.627	0.741	0.755	0.725	0.756	0.626	0.767	0.709	0.643	0.692	0.678	0.612	0.09	0.593	0.258	0.27	0.39	0.147	0.43	0.611	0.595	0.29	0.572	0.618	0.278	0.483	0.243	-0.077	0.697	0.805	0.321	0.099
5608111	Gabrg2	11	41.8141	exon 1		0.349	0.426	0.417	0.341	0.501	0.318	0.357	0.183	0.366	0.145	0.294	0.3	0.326	0.114	0.204	0.218	0.241	0.223	0.198	0.279	0.296	0.278	0.2	0.244	-0.06	0.206	0.115	0.201	0.205	0.247	-0.305	-0.082	-0.097	-0.149	0.074	-0.038	-0.066	-0.092	-0.1	-0.228	0.099	0.239	0.089	0.209
4721771	Gabrb2	11	42.2349	exon 2		0.35	-0.013	0.121	0.137	0.017	0.267	0.229	0.306	-0.015	0.474	0.38	0.244	0.156	0.364	0.205	0.132	0.254	0.036	0.247	0.171	0.082	0.241	0.243	0.318	0.196	0.247	0.174	-0.001	-0.091	-0.069	0.272	0.136	0.29	0.4	0.143	0.152	0.006	0.225	0.002	-0.306	0.218	0.231	-0.14	-0.296
4781998	Gabrb2	11	42.2351	exon 3		0.365	0.35	0.422	0.392	0.363	0.198	0.166	0.344	0.599	0.381	0.466	0.59	0.467	0.414	0.527	0.506	0.473	0.577	0.487	0.643	0.609	0.641	0.566	0.562	-0.016	0.502	0.362	0.516	0.473	0.577	0.093	0.319	0.313	-0.113	0.398	0.362	0.31	0.253	0.147	0.006	0.524	0.574	0.333	0.395
5421962	Gabrb2	11	42.2361	exon 4		0.367	-0.037	0.161	0.215	0.058	0.272	0.217	0.508	0.404	0.776	0.697	0.541	0.587	0.623	0.568	0.493	0.57	0.46	0.526	0.538	0.481	0.595	0.58	0.603	0.258	0.57	0.456	0.392	0.275	0.134	0.351	0.413	0.494	0.296	0.341	0.346	0.248	0.282	0.198	-0.259	0.545	0.527	0.085	-0.19
4684925	Gabrb2	11	42.3007	exon 5		0.29	-0.007	0.199	0.227	0.024	0.305	0.205	0.389	0.343	0.792	0.724	0.59	0.489	0.695	0.623	0.574	0.635	0.459	0.633	0.595	0.521	0.646	0.671	0.617	0.279	0.612	0.454	0.385	0.282	0.127	0.355	0.343	0.443	0.197	0.354	0.439	0.222	0.376	0.184	-0.201	0.442	0.602	0.057	-0.084
5453991	Gabrb2	11	42.3429	exon 6		0.158	0.196	0.348	0.27	0.217	0.223	0.035	0.492	0.496	0.473	0.506	0.596	0.448	0.447	0.462	0.425	0.464	0.467	0.439	0.536	0.505	0.592	0.544	0.594	0.109	0.547	0.472	0.5	0.387	0.346	0.06	0.149	0.19	-0.051	0.205	0.19	0.217	0.148	0.135	-0.242	0.317	0.461	0.12	0.145
4757630	Gabrb2	11	42.4054	exon 7		0.148	0.07	0.25	0.23	0.193	0.122	0.035	0.507	0.359	0.379	0.38	0.419	0.227	0.285	0.24	0.177	0.264	0.253	0.238	0.318	0.271	0.398	0.346	0.391	0.104	0.385	0.35	0.302	0.175	0.248	-0.008	-0.037	0.022	-0.057	0.039	-0.046	0.016	0.019	-0.107	-0.333	0.204	0.209	0.022	0.119
4444416	Gabrb2	11	42.4073	exon 8		0.181	0.186	0.299	0.138	0.225	0.062	-0.004	0.598	0.454	0.316	0.284	0.404	0.348	0.235	0.245	0.21	0.259	0.39	0.199	0.374	0.316	0.422	0.342	0.439	0.041	0.421	0.398	0.45	0.293	0.413	0.135	0.183	0.243	0.065	0.165	0.087	0.297	0.115	0.076	-0.071	0.364	0.21	0.205	0.259
5071680	Gabrb2	11	42.411	exon 9		-0.015	0.152	0.186	0.145	0.084	-0.121	-0.065	0.24	0.264	0.101	0.194	0.34	0.189	0.216	0.276	0.236	0.263	0.318	0.258	0.298	0.306	0.337	0.296	0.318	0.032	0.279	0.198	0.253	0.142	0.136	-0.071	0.075	-0.033	-0.094	0.103	0.114	0.162	0.095	0.037	-0.065	0.212	0.137	0.278	0.339
5486573	Gabrb2	11	42.4111	exon 9		0.237	-0.08	-0.004	0.128	-0.061	-0.053	0.044	0.531	0.326	0.535	0.479	0.424	0.31	0.464	0.383	0.305	0.415	0.311	0.446	0.339	0.335	0.454	0.409	0.388	0.365	0.501	0.368	0.167	0.17	0.065	-0.059	0.021	-0.051	0.022	0.047	-0.023	-0.137	0.036	-0.268	-0.373	0.341	0.285	0.147	0.056
5285851	Gabrb2	11	42.4401	exon 10		0.168	-0.07	-0.116	-0.013	-0.157	-0.234	0.135	-0.042	-0.098	0.151	0.226	-0.007	0.013	0.204	0.14	0.141	0.213	0.002	0.261	0	0.113	0.108	0.062	-0.037	0.24	0.062	-0.083	-0.305	-0.298	-0.229	-0.103	-0.032	-0.085	0.252	0.04	0.022	-0.158	0.152	-0.217	-0.051	0.21	0.012	0.348	0.153
4842570	Grm6	11	50.6648	exon 1 of long form message		0.108	0.349	-0.009	-0.179	0.004	-0.205	0.187	0.17	-0.046	-0.033	-0.057	-0.148	-0.124	-0.099	-0.175	-0.15	-0.064	-0.141	-0.115	-0.157	-0.203	-0.182	-0.22	-0.084	0.129	0.009	-0.067	-0.146	0	-0.107	-0.267	-0.168	-0.216	0.119	-0.192	-0.334	-0.257	-0.255	-0.316	-0.19	-0.014	-0.076	0.042	-0.078
5074534	Grm6	11	50.6667	exon 2 of long form message		-0.254	-0.135	-0.251	-0.168	-0.132	-0.162	-0.193	-0.216	-0.256	-0.296	-0.185	-0.216	-0.12	-0.185	-0.135	-0.107	-0.11	-0.135	-0.087	-0.2	-0.096	-0.193	-0.13	-0.182	0.015	-0.192	-0.085	-0.105	-0.268	-0.415	-0.164	-0.27	-0.278	-0.143	-0.283	-0.115	0.038	-0.068	0.027	0.054	-0.272	-0.321	0.139	0.13
4737035	Grm6	11	50.6675	exon 3 of long form message		-0.108	-0.2	-0.05	-0.193	-0.125	-0.284	-0.162	0.066	-0.147	-0.267	-0.225	-0.106	-0.055	-0.214	-0.203	-0.19	-0.181	-0.098	-0.279	-0.194	-0.175	-0.133	-0.172	-0.083	0.091	-0.184	-0.06	-0.123	-0.274	-0.03	-0.085	-0.008	-0.092	0.123	-0.036	-0.054	0.105	-0.013	0.011	0.153	-0.091	-0.495	0.044	-0.071
5067897	Grm6	11	50.6692	exon 4 of long form message		-0.534	-0.335	-0.294	-0.38	-0.4	-0.322	-0.412	-0.267	-0.468	-0.452	-0.508	-0.401	-0.31	-0.284	-0.365	-0.327	-0.375	-0.354	-0.291	-0.438	-0.307	-0.354	-0.376	-0.274	0.02	-0.281	-0.126	-0.185	-0.278	-0.29	-0.201	-0.318	-0.323	-0.013	-0.315	-0.265	-0.187	-0.218	0.023	-0.003	-0.362	-0.314	-0.098	-0.159
5449079	Grm6	11	50.6705	exon 1		-0.156	-0.127	-0.291	-0.144	-0.262	-0.336	-0.016	0.213	0.157	0.062	0.148	0.263	-0.003	0.217	0.08	0.12	0.131	0.05	0.133	0.046	0.024	0.08	0.121	0.118	0.412	0.188	0.104	0.042	0.153	0.085	-0.009	-0.05	-0.143	0.011	0.066	-0.098	-0.159	0.032	-0.057	-0.048	0.002	-0.035	0.027	-0.056
5527625	Grm6	11	50.6707	exon 2		0.036	0.137	-0.012	0.107	-0.065	-0.12	0.17	-0.268	-0.112	-0.117	0.004	0.011	-0.151	-0.001	-0.031	0.101	0.05	-0.111	0.062	-0.025	0.03	0	-0.032	-0.103	-0.125	-0.144	-0.197	-0.246	-0.237	-0.127	0.025	-0.031	0.021	0.076	0.035	0.116	0.065	0.228	0.078	0.149	-0.008	0.054	0.242	0.162
4616332	Grm6	11	50.6707	exon 2		0.247	0.176	0.038	-0.035	-0.053	0.141	0.164	-0.081	-0.113	0.09	0.1	-0.072	0.001	0.051	0.039	0.027	0.103	-0.055	0.071	-0.009	-0.018	-0.009	-0.011	-0.03	-0.077	-0.105	-0.199	-0.252	-0.283	-0.139	0.231	0.171	0.185	0.124	-0.031	0.164	-0.018	0.139	0.055	-0.034	0.125	0.019	0.141	0.038
4881913	Grm6	11	50.6728	exon 3		0.235	0.226	0.134	0.22	0.081	0.006	0.153	0.313	0.449	0.312	0.236	0.381	0.326	0.416	0.427	0.401	0.381	0.449	0.382	0.455	0.353	0.372	0.383	0.39	0.179	0.457	0.316	0.321	0.555	0.51	0.227	0.442	0.358	0.091	0.402	0.356	0.22	0.245	0.189	0.234	0.407	0.504	0.167	0.326
5155680	Grm6	11	50.6729	exon 3		-0.119	-0.101	-0.039	0.016	-0.019	0.094	-0.117	-0.22	-0.244	-0.252	-0.246	-0.299	-0.201	-0.226	-0.113	-0.175	-0.139	-0.13	-0.154	-0.115	-0.113	-0.206	-0.182	-0.211	-0.136	-0.216	-0.202	-0.308	-0.282	-0.133	0.12	0.023	0.008	-0.175	-0.237	-0.066	-0.052	-0.156	-0.127	-0.069	-0.115	-0.2	0.11	0.125
4435703	Grm6	11	50.673	exon 4		0.093	-0.273	-0.05	0.128	-0.105	0.048	-0.18	0.231	0.038	0.162	0.203	0.22	0.023	0.14	0.133	0.072	0.125	0.017	0.184	0.124	0.148	0.208	0.182	0.159	0.08	0.159	0.164	-0.036	-0.13	-0.123	-0.016	-0.169	-0.18	-0.255	-0.228	-0.117	-0.228	-0.079	-0.281	-0.427	-0.007	0.009	0.027	0.037
5550946	Grm6	11	50.6733	exon 4		-0.084	0.113	0.121	0.115	0.142	0.033	0.004	0.012	0.101	-0.088	-0.112	-0.027	-0.028	-0.067	-0.052	-0.062	-0.021	0.043	-0.072	-0.023	-0.027	-0.037	-0.063	-0.112	-0.03	-0.04	-0.104	-0.107	-0.009	0.242	-0.132	0.059	-0.024	0.106	0.126	-0.045	-0.003	0.034	-0.025	0.116	-0.082	-0.128	-0.045	0.099
4588243	Grm6	11	50.6765	exon 5		-0.279	-0.188	-0.408	-0.523	-0.368	-0.246	-0.419	0.021	-0.245	0.027	-0.084	-0.21	-0.253	-0.13	-0.258	-0.27	-0.217	-0.304	-0.165	-0.362	-0.345	-0.278	-0.163	-0.23	0.295	-0.107	0.036	-0.192	-0.093	-0.385	-0.233	-0.367	-0.357	-0.069	-0.35	-0.303	-0.306	-0.161	-0.211	-0.16	-0.388	-0.323	-0.444	-0.433
4699564	Grm6	11	50.678	exon 6		-0.266	-0.208	-0.078	-0.376	-0.3	0.064	-0.139	0.02	-0.221	-0.017	-0.151	-0.128	-0.026	0.03	-0.116	-0.15	-0.097	-0.08	-0.124	-0.215	-0.224	-0.147	-0.121	-0.041	0.113	-0.049	0.011	-0.009	-0.046	-0.104	0.311	0.127	0.169	0.308	0.056	0.085	0.069	0.076	0.233	0.145	-0.079	-0.134	-0.159	-0.268
5418129	Acsl6	11	54.1337	exon 2		0.372	0.218	0.359	0.502	0.266	0.396	0.506	0.264	0.327	0.573	0.492	0.447	0.331	0.498	0.51	0.515	0.563	0.422	0.588	0.507	0.483	0.519	0.444	0.33	-0.027	0.475	0.117	0.064	0.212	0.106	0.146	0.206	0.154	0.044	0.253	0.177	-0.06	0.201	-0.115	-0.195	0.478	0.702	0.4	0.2
4536001	Acsl6	11	54.1368	exon 3		0.539	0.224	0.266	0.553	0.171	0.287	0.296	0.181	0.392	0.419	0.564	0.622	0.515	0.598	0.676	0.654	0.674	0.574	0.714	0.632	0.706	0.685	0.585	0.516	-0.059	0.442	0.16	0.21	0.09	0.195	0.427	0.555	0.546	0.331	0.549	0.604	0.49	0.619	0.31	0.062	0.687	0.629	0.66	0.448
4750867	Acsl6	11	54.1375	exon 4		0.459	0.19	0.341	0.447	0.192	0.312	0.225	0.376	0.54	0.54	0.653	0.687	0.688	0.601	0.742	0.678	0.716	0.711	0.659	0.77	0.77	0.771	0.689	0.714	0.025	0.568	0.366	0.476	0.268	0.384	0.447	0.644	0.633	0.138	0.514	0.608	0.584	0.462	0.406	-0.023	0.691	0.633	0.565	0.315
4966834	Acsl6	11	54.1386	exon 5		0.442	0.189	0.26	0.438	0.083	0.091	0.261	0.327	0.536	0.599	0.7	0.735	0.571	0.75	0.815	0.743	0.787	0.695	0.797	0.783	0.74	0.769	0.75	0.659	0.177	0.651	0.351	0.326	0.355	0.339	0.505	0.656	0.589	0.25	0.594	0.694	0.434	0.56	0.225	0.076	0.742	0.66	0.606	0.432
4660190	Acsl6	11	54.1391	exon 6		0.298	0.139	0.209	0.329	-0.044	0.135	0.158	0.096	0.145	0.427	0.549	0.492	0.406	0.583	0.634	0.588	0.663	0.444	0.649	0.534	0.549	0.561	0.555	0.5	0.093	0.404	0.127	0.095	-0.037	0.005	0.458	0.548	0.53	0.49	0.474	0.665	0.515	0.63	0.407	0.118	0.493	0.468	0.574	0.244
5284866	Acsl6	11	54.1406	exon 7		0.202	0.129	0.19	0.258	-0.065	0.173	0.122	0.256	0.473	0.531	0.519	0.631	0.622	0.714	0.781	0.738	0.742	0.736	0.717	0.743	0.697	0.692	0.703	0.662	0.151	0.608	0.379	0.43	0.451	0.374	0.668	0.819	0.772	0.323	0.673	0.821	0.666	0.642	0.591	0.316	0.666	0.707	0.498	0.289
5128944	Acsl6	11	54.1419	exon 8		0.459	0.36	0.246	0.478	0.229	0.259	0.368	0.184	0.545	0.475	0.607	0.658	0.569	0.652	0.758	0.771	0.753	0.676	0.82	0.738	0.758	0.71	0.672	0.521	0.033	0.53	0.147	0.198	0.334	0.24	0.264	0.529	0.405	0.042	0.498	0.555	0.27	0.488	0.177	0.041	0.671	0.728	0.64	0.538
5244850	Acsl6	11	54.1434	exon 9		0.424	0.245	0.4	0.399	0.273	0.387	0.163	0.26	0.487	0.459	0.579	0.656	0.703	0.575	0.761	0.719	0.724	0.749	0.678	0.782	0.792	0.754	0.706	0.705	0.032	0.525	0.339	0.428	0.253	0.439	0.431	0.725	0.735	0.239	0.681	0.766	0.723	0.672	0.613	0.219	0.599	0.604	0.478	0.332
4460122	Acsl6	11	54.1486	exon 10		0.071	0.114	0.218	0.172	0.014	0.184	0.054	0.2	0.444	0.409	0.439	0.527	0.577	0.541	0.679	0.645	0.64	0.672	0.571	0.682	0.659	0.609	0.612	0.617	0.116	0.496	0.358	0.413	0.358	0.409	0.578	0.708	0.715	0.174	0.595	0.697	0.65	0.55	0.641	0.265	0.545	0.603	0.414	0.216
5182836	Acsl6	11	54.1504	exon 11		0.363	0.231	0.223	0.372	0.121	0.221	0.21	0.067	0.581	0.404	0.547	0.672	0.632	0.638	0.806	0.827	0.736	0.79	0.745	0.788	0.826	0.738	0.705	0.583	0.063	0.493	0.217	0.388	0.439	0.52	0.463	0.796	0.689	0.125	0.794	0.827	0.644	0.699	0.569	0.429	0.716	0.741	0.569	0.466
4998164	Acsl6	11	54.1519	exon 12		0.372	0.12	0.257	0.4	0.066	0.337	0.237	0.219	0.486	0.579	0.638	0.748	0.699	0.735	0.869	0.862	0.839	0.799	0.838	0.828	0.84	0.83	0.79	0.682	0.044	0.585	0.281	0.344	0.265	0.254	0.623	0.808	0.744	0.21	0.694	0.853	0.667	0.748	0.542	0.22	0.744	0.746	0.614	0.377
5335736	Acsl6	11	54.1525	exon 13		0.363	0.211	0.31	0.401	0.189	0.261	0.208	0.043	0.484	0.374	0.575	0.668	0.613	0.591	0.793	0.811	0.754	0.739	0.759	0.783	0.835	0.76	0.715	0.577	-0.034	0.45	0.175	0.281	0.189	0.337	0.507	0.727	0.685	0.148	0.71	0.85	0.685	0.762	0.526	0.346	0.66	0.608	0.662	0.583
5219883	Acsl6	11	54.154	exon 14		0.389	0.134	0.271	0.431	0.106	0.26	0.199	0.327	0.587	0.601	0.699	0.816	0.755	0.765	0.886	0.857	0.849	0.833	0.824	0.874	0.876	0.877	0.849	0.772	0.142	0.648	0.418	0.477	0.357	0.373	0.517	0.748	0.696	0.146	0.676	0.823	0.684	0.684	0.515	0.177	0.706	0.699	0.537	0.44
4603980	Acsl6	11	54.1553	exon 15		0.338	0.13	0.253	0.339	0.062	0.244	0.209	0.225	0.553	0.611	0.728	0.788	0.716	0.785	0.91	0.907	0.878	0.81	0.875	0.875	0.885	0.863	0.847	0.739	0.148	0.636	0.362	0.393	0.338	0.295	0.573	0.757	0.719	0.186	0.709	0.857	0.63	0.736	0.523	0.204	0.735	0.744	0.563	0.383
4391822	Acsl6	11	54.1587	exon 16		0.437	0.292	0.462	0.374	0.259	0.398	0.195	0.324	0.561	0.65	0.724	0.751	0.698	0.697	0.829	0.797	0.809	0.781	0.776	0.855	0.822	0.843	0.82	0.76	0.08	0.648	0.439	0.498	0.379	0.441	0.458	0.68	0.722	0.236	0.696	0.802	0.658	0.704	0.536	0.196	0.642	0.72	0.418	0.282
4629647	Acsl6	11	54.1594	exon 17		0.127	0.172	0.173	0.147	-0.01	0.109	-0.003	0.266	0.579	0.425	0.497	0.645	0.701	0.656	0.784	0.741	0.738	0.827	0.707	0.735	0.77	0.711	0.679	0.667	0.145	0.56	0.308	0.451	0.412	0.483	0.531	0.852	0.75	0.334	0.806	0.796	0.766	0.735	0.729	0.418	0.661	0.623	0.485	0.449
4885059	Acsl6	11	54.1641	exon 18		0.291	0.006	0.183	0.2	0.021	0.286	0.064	0.229	0.417	0.694	0.744	0.707	0.506	0.689	0.742	0.712	0.701	0.579	0.73	0.713	0.653	0.729	0.78	0.632	0.191	0.561	0.353	0.332	0.286	0.177	0.512	0.536	0.582	0.143	0.555	0.706	0.444	0.646	0.342	0.058	0.505	0.594	0.158	0.082
4922830	Acsl6	11	54.1655	exon 19		0.384	0.108	0.186	0.218	0.105	0.274	0.058	0.274	0.641	0.567	0.701	0.796	0.616	0.625	0.73	0.745	0.675	0.684	0.697	0.759	0.756	0.793	0.774	0.66	0.111	0.549	0.416	0.523	0.414	0.406	0.472	0.557	0.601	-0.004	0.621	0.703	0.552	0.645	0.411	0.151	0.59	0.604	0.245	0.257
4721288	Acsl6	11	54.1665	exon 20		0.327	0.168	0.274	0.215	0.164	0.316	0.136	0.256	0.591	0.569	0.658	0.694	0.637	0.582	0.716	0.69	0.647	0.697	0.603	0.748	0.678	0.705	0.718	0.643	0.055	0.489	0.303	0.485	0.414	0.411	0.56	0.735	0.739	0.091	0.687	0.746	0.613	0.612	0.496	0.192	0.611	0.58	0.221	0.22
4949998	Acsl6	11	54.1746	exon 21		0.224	0.112	0.28	0.109	0.276	0.416	0.174	0.487	0.447	0.521	0.418	0.408	0.502	0.31	0.377	0.314	0.353	0.459	0.245	0.506	0.334	0.423	0.438	0.513	0.027	0.366	0.256	0.353	0.322	0.318	0.4	0.481	0.543	0.021	0.324	0.297	0.372	0.2	0.24	-0.098	0.378	0.341	-0.096	-0.019
4316832	Slc6a4	11	76.8121	5' UTR (exon 1)		-0.512	-0.381	-0.322	-0.434	-0.304	-0.305	-0.347	0.251	-0.25	-0.13	-0.266	-0.286	-0.301	-0.22	-0.41	-0.423	-0.363	-0.378	-0.358	-0.442	-0.444	-0.364	-0.342	-0.188	0.31	-0.032	0.114	-0.051	-0.032	-0.183	-0.289	-0.507	-0.454	0.007	-0.432	-0.658	-0.431	-0.457	-0.266	-0.305	-0.43	-0.336	-0.387	-0.359
4925107	Slc6a4	11	76.8241	exon 2		-0.134	-0.053	-0.161	-0.269	-0.113	-0.195	-0.249	-0.019	-0.229	0.031	0.018	-0.176	-0.243	-0.113	-0.189	-0.195	-0.132	-0.239	-0.066	-0.236	-0.235	-0.186	-0.11	-0.231	0.11	-0.076	-0.124	-0.258	-0.194	-0.343	-0.18	-0.265	-0.223	0.197	-0.181	-0.196	-0.155	-0.005	-0.299	-0.056	-0.25	-0.311	-0.129	-0.102
5041912	Slc6a4	11	76.8265	exon 3		-0.218	-0.1	-0.105	-0.373	-0.298	-0.346	-0.249	-0.144	-0.313	-0.046	-0.077	-0.231	-0.18	-0.011	-0.153	-0.188	-0.16	-0.257	-0.118	-0.271	-0.271	-0.208	-0.136	-0.113	0.275	-0.113	-0.043	-0.182	-0.085	-0.191	-0.179	-0.108	-0.123	0.33	-0.019	-0.011	-0.202	-0.031	-0.075	0.037	-0.155	-0.228	-0.236	-0.336
4895543	Slc6a4	11	76.8267	exon 4		-0.304	-0.382	-0.462	-0.24	-0.452	-0.327	-0.433	0.073	-0.319	0.07	-0.099	-0.215	-0.294	-0.015	-0.183	-0.227	-0.156	-0.278	-0.128	-0.255	-0.273	-0.21	-0.124	-0.117	0.308	-0.024	0.013	-0.194	-0.198	-0.28	-0.145	-0.177	-0.188	0.272	-0.254	-0.246	-0.069	-0.081	-0.083	-0.129	-0.266	-0.263	-0.342	-0.439
5033382	Slc6a4	11	76.8286	exon 5		-0.35	-0.443	0.016	-0.194	-0.291	-0.123	-0.336	0.087	-0.124	0.088	0.087	0.116	0.04	0.117	0.081	0.127	0.08	0.053	0.03	0.041	0.102	0.122	0.14	0.168	0.244	0.208	0.385	0.282	0.063	-0.052	0.027	-0.11	-0.037	0.024	0	0.064	0.155	0.052	0.191	0.109	-0.194	-0.053	-0.07	-0.191
4372332	Slc6a4	11	76.8301	exon 6		-0.029	-0.163	-0.023	0.056	0.048	-0.076	-0.014	0.12	-0.077	0.029	-0.173	-0.152	-0.155	-0.09	-0.184	-0.235	-0.232	-0.206	-0.168	-0.168	-0.233	-0.175	-0.188	-0.14	-0.034	0.043	0.072	-0.055	0.088	0.038	-0.034	-0.118	-0.063	0.097	-0.153	-0.251	-0.291	-0.259	-0.268	-0.176	-0.088	-0.037	-0.27	-0.127
4477546	Slc6a4	11	76.8302	exon 6		-0.181	-0.266	-0.248	-0.105	-0.212	-0.194	-0.132	0.048	0.106	-0.025	-0.033	0.082	0.039	-0.004	0.051	0.044	-0.012	0.085	0.017	0.034	0.068	0.029	0.025	0.011	0.071	0.076	0.143	0.111	0.174	-0.058	-0.036	-0.065	-0.196	-0.525	-0.209	-0.149	-0.191	-0.285	-0.139	-0.184	0.001	0.036	0.058	-0.033
5052936	Slc6a4	11	76.8305	exon 7		-0.069	-0.084	-0.258	-0.028	-0.091	-0.075	-0.068	-0.172	-0.269	-0.048	-0.169	-0.27	-0.301	-0.123	-0.224	-0.188	-0.198	-0.278	-0.118	-0.258	-0.192	-0.225	-0.216	-0.272	0.015	-0.138	-0.091	-0.23	-0.199	-0.126	-0.062	-0.182	-0.042	0.164	-0.151	-0.219	-0.133	-0.018	-0.028	-0.053	-0.105	-0.016	-0.102	-0.319
4646288	Slc6a4	11	76.8318	exon 8		-0.399	-0.179	-0.393	-0.26	-0.257	-0.361	-0.356	-0.288	-0.166	-0.32	-0.375	-0.428	-0.296	-0.34	-0.329	-0.33	-0.392	-0.251	-0.356	-0.356	-0.298	-0.389	-0.348	-0.373	-0.025	-0.312	-0.146	-0.092	0.013	-0.087	-0.347	-0.199	-0.302	-0.239	-0.287	-0.321	-0.183	-0.363	-0.049	0.05	-0.248	-0.25	-0.183	-0.269
4313421	Slc6a4	11	76.8326	exon 9		0.076	-0.184	-0.063	-0.026	-0.077	0.005	-0.009	0.443	0.203	0.384	0.337	0.215	0.256	0.257	0.17	0.135	0.232	0.15	0.188	0.195	0.184	0.243	0.21	0.27	0.254	0.373	0.321	0.199	0.082	0.133	0.258	0.091	0.237	0.263	0.01	-0.019	0.149	0.023	-0.025	-0.188	0.176	0.088	0.109	0.007
5131824	Slc6a4	11	76.8334	exon 10		-0.269	-0.087	0.041	-0.218	-0.162	-0.297	-0.298	-0.086	-0.103	-0.164	-0.174	-0.128	-0.024	-0.054	-0.051	-0.046	-0.079	0.054	-0.123	-0.095	-0.048	-0.058	-0.053	-0.002	0.11	-0.018	0.059	0.191	0.072	0.289	-0.139	0.105	0.04	0.276	0.251	0.194	0.349	0.196	0.413	0.604	-0.144	-0.141	-0.023	0.167
4483647	Slc6a4	11	76.8349	exon 11		-0.395	-0.379	-0.414	-0.354	-0.359	-0.235	-0.382	-0.101	-0.236	-0.399	-0.435	-0.366	-0.278	-0.36	-0.418	-0.345	-0.392	-0.329	-0.377	-0.445	-0.279	-0.358	-0.407	-0.335	0.086	-0.261	-0.004	-0.085	-0.17	0.006	-0.204	-0.405	-0.347	-0.278	-0.385	-0.449	-0.21	-0.302	0.009	0.035	-0.421	-0.286	-0.152	-0.043
4306209	Slc6a4	11	76.8367	exon 12		-0.065	-0.141	0.116	0.224	-0.084	0.038	0.12	0.082	0.039	0.06	0.05	0.147	0.05	0.193	0.132	0.184	0.168	0.15	0.154	0.116	0.135	0.185	0.146	0.055	0.043	0.127	0.023	-0.035	0.031	0.13	0.065	0.082	-0.02	-0.05	0.037	0.082	-0.014	0.066	0.004	0.145	0.123	0.146	0.376	0.307
5245406	Slc6a4	11	76.8406	exon 13		-0.048	-0.013	-0.071	0.074	-0.181	-0.254	-0.167	-0.299	-0.461	-0.303	-0.234	-0.249	-0.381	-0.17	-0.166	-0.187	-0.136	-0.302	-0.089	-0.198	-0.134	-0.196	-0.193	-0.171	-0.012	-0.238	-0.232	-0.406	-0.454	-0.281	-0.357	-0.301	-0.4	-0.035	-0.318	-0.144	-0.239	-0.134	-0.2	-0.154	-0.27	-0.245	0.107	-0.143
4732888	Slc6a4	11	76.8451	exon 14		-0.084	-0.053	0.1	-0.23	-0.012	-0.105	-0.179	-0.202	-0.34	-0.213	-0.142	-0.299	-0.389	-0.349	-0.319	-0.277	-0.291	-0.351	-0.311	-0.315	-0.286	-0.286	-0.314	-0.31	-0.114	-0.316	-0.307	-0.367	-0.367	-0.174	-0.239	-0.255	-0.255	0.075	-0.154	-0.259	-0.258	-0.094	-0.19	-0.004	-0.228	-0.341	-0.117	-0.301
4741421	Neurod2	11	98.1885	exon 1		-0.151	0.04	-0.065	0.042	-0.047	0.042	0.114	-0.477	-0.449	-0.528	-0.555	-0.436	-0.426	-0.406	-0.412	-0.359	-0.365	-0.373	-0.319	-0.475	-0.348	-0.41	-0.498	-0.532	-0.331	-0.496	-0.523	-0.51	-0.467	-0.271	-0.218	-0.286	-0.388	-0.148	-0.3	-0.277	-0.276	-0.205	-0.178	0.034	-0.277	-0.23	0.118	0.093
5520173	Neurod2	11	98.1894	exon 1		-0.479	-0.284	-0.504	-0.562	-0.415	-0.389	-0.337	-0.09	-0.568	-0.382	-0.526	-0.591	-0.539	-0.429	-0.615	-0.648	-0.574	-0.616	-0.549	-0.691	-0.72	-0.675	-0.585	-0.456	0.194	-0.393	-0.252	-0.381	-0.309	-0.436	-0.2	-0.447	-0.426	0.105	-0.485	-0.569	-0.397	-0.4	-0.254	-0.151	-0.539	-0.568	-0.444	-0.405
4333274	Neurod2	11	98.1894	exon 1		-0.201	-0.44	-0.302	-0.036	-0.306	-0.39	-0.066	-0.237	-0.108	-0.077	-0.009	-0.045	-0.119	0.053	0.017	0.091	-0.033	-0.044	0.027	-0.09	0.013	-0.015	-0.007	-0.159	0.179	-0.012	0.049	0.018	-0.001	-0.159	-0.196	-0.135	-0.258	-0.209	-0.092	-0.042	-0.139	-0.106	-0.119	0.145	-0.016	-0.081	0.167	0.061
4472343	Hcrt	11	100.623	exon 1		-0.017	-0.198	-0.261	-0.002	-0.148	-0.21	0.089	-0.262	-0.21	-0.186	-0.186	-0.266	-0.355	-0.15	-0.163	-0.097	-0.161	-0.199	-0.082	-0.174	-0.139	-0.2	-0.204	-0.378	-0.044	-0.234	-0.319	-0.492	-0.261	-0.182	0.023	-0.103	-0.171	-0.28	-0.248	-0.187	-0.33	-0.141	-0.412	0.018	0.055	-0.115	0.266	0.24
4663877	Hcrt	11	100.623	exon 1		-0.36	-0.209	-0.321	-0.298	-0.283	-0.372	-0.157	-0.147	-0.532	-0.435	-0.549	-0.598	-0.572	-0.465	-0.629	-0.682	-0.567	-0.615	-0.573	-0.688	-0.715	-0.673	-0.624	-0.566	-0.015	-0.457	-0.324	-0.473	-0.416	-0.436	-0.18	-0.444	-0.466	0.112	-0.519	-0.54	-0.459	-0.44	-0.393	-0.146	-0.474	-0.655	-0.21	-0.272
4868268	Npas3	12	54.3497	exon 1		-0.192	-0.297	-0.317	-0.238	-0.184	-0.325	-0.276	-0.23	-0.567	-0.405	-0.401	-0.527	-0.627	-0.417	-0.57	-0.588	-0.539	-0.658	-0.472	-0.644	-0.606	-0.589	-0.531	-0.518	0.15	-0.429	-0.27	-0.524	-0.458	-0.323	-0.529	-0.61	-0.593	0.054	-0.431	-0.535	-0.509	-0.293	-0.409	-0.078	-0.667	-0.641	-0.504	-0.188
5462909	Npas3	12	54.4553	exon 2		-0.284	-0.067	-0.148	-0.277	-0.076	-0.422	-0.143	-0.159	-0.33	-0.435	-0.473	-0.566	-0.529	-0.534	-0.584	-0.645	-0.571	-0.539	-0.631	-0.562	-0.638	-0.619	-0.561	-0.505	-0.007	-0.455	-0.237	-0.365	-0.257	-0.253	-0.439	-0.495	-0.568	-0.207	-0.512	-0.55	-0.516	-0.582	-0.545	-0.171	-0.485	-0.696	-0.395	-0.174
5211605	Npas3	12	54.6021	exon 3		-0.275	-0.236	-0.275	-0.292	-0.319	-0.427	-0.332	0.074	-0.234	0.067	0.078	-0.176	-0.295	-0.025	-0.141	-0.208	-0.112	-0.294	-0.119	-0.2	-0.247	-0.192	-0.081	-0.047	0.403	0.033	0.119	-0.076	-0.093	-0.308	-0.367	-0.422	-0.435	0.038	-0.356	-0.359	-0.323	-0.307	-0.345	-0.316	-0.315	-0.308	-0.318	-0.37
4573830	Npas3	12	54.7415	exon 4		0.173	0.148	0.102	0.084	0.063	-0.127	-0.089	-0.033	-0.069	-0.123	-0.024	-0.071	0.133	0.014	0.036	-0.048	0.005	0.025	0.014	-0.008	0.076	-0.002	-0.05	0.104	0.071	-0.013	0.001	0.053	-0.049	0.158	-0.231	0.108	0.081	0.382	0.202	0.106	0.162	0.07	0.137	0.072	0.005	-0.042	0.041	0.1
5364333	Npas3	12	54.9327	exon 5		0.089	-0.116	0.003	0.128	-0.117	-0.128	-0.009	-0.057	0.353	0.124	0.276	0.416	0.246	0.332	0.441	0.44	0.351	0.406	0.381	0.431	0.476	0.439	0.408	0.274	0.075	0.255	0.207	0.217	0.217	0.314	0.429	0.392	0.342	-0.197	0.345	0.5	0.306	0.302	0.105	0.213	0.454	0.278	0.422	0.419
5325176	Npas3	12	55.0482	exon 6		0.165	-0.141	0.03	0.077	-0.077	0.314	0.038	0.346	0.185	0.488	0.329	0.311	0.296	0.308	0.275	0.225	0.262	0.208	0.222	0.224	0.148	0.278	0.276	0.299	0.109	0.362	0.332	0.317	0.255	0.041	0.384	0.279	0.35	0.209	0.17	0.186	0.214	0.152	0.176	-0.115	0.225	0.358	-0.096	-0.287
5437061	Npas3	12	55.1045	exon 7		0.321	0.194	0.231	0.32	0.292	0.246	0.137	0.275	0.57	0.283	0.411	0.596	0.601	0.392	0.549	0.52	0.485	0.605	0.473	0.637	0.618	0.586	0.565	0.536	0.037	0.464	0.389	0.52	0.409	0.461	0.295	0.455	0.455	-0.182	0.36	0.487	0.438	0.258	0.251	0.027	0.395	0.359	0.318	0.414
4814738	Npas3	12	55.1455	exon 8		0.099	0.264	0.324	0.274	0.268	0.2	0.259	0.162	0.202	0.138	0.192	0.216	0.297	0.164	0.195	0.154	0.21	0.221	0.104	0.217	0.171	0.192	0.18	0.258	-0.166	0.172	0.182	0.311	0.129	0.027	0.349	0.261	0.388	0.31	0.204	0.254	0.426	0.158	0.288	0.005	0.271	0.177	0.259	0.15
5258176	Npas3	12	55.1498	exon 9		0.016	0.124	0.136	0.122	-0.004	-0.145	0.124	-0.17	-0.241	-0.219	-0.152	-0.237	-0.123	-0.182	-0.166	-0.179	-0.111	-0.173	-0.194	-0.203	-0.146	-0.182	-0.235	-0.149	-0.119	-0.212	-0.155	-0.087	-0.25	-0.136	-0.289	-0.183	-0.238	0.066	-0.117	-0.104	-0.01	-0.14	-0.049	0.047	-0.19	-0.144	0.129	0.185
5599870	Npas3	12	55.163	exon 10		0.379	0.344	0.345	0.547	0.268	0.113	0.4	-0.125	0.003	-0.025	0.129	0.144	0.013	0.107	0.173	0.147	0.226	0.046	0.18	0.183	0.172	0.148	0.093	0.073	-0.253	-0.021	-0.138	-0.215	-0.265	-0.075	0.111	0.125	0.126	0.206	0.116	0.25	0.13	0.216	-0.051	-0.047	0.184	0.104	0.393	0.338
4982461	Npas3	12	55.1668	exon 11		0.152	0.257	0.39	0.393	0.309	0.272	0.331	0.329	0.108	0.292	0.202	0.242	0.191	0.177	0.129	0.138	0.183	0.09	0.147	0.197	0.119	0.22	0.191	0.282	-0.15	0.272	0.268	0.237	0.155	-0.163	-0.081	-0.159	-0.065	-0.054	-0.171	-0.093	-0.049	-0.143	-0.085	-0.4	0.072	0.339	0.052	0.031
5517839	Npas3	12	55.1689	exon 12		-0.304	-0.339	-0.264	-0.114	-0.225	-0.4	-0.317	0.021	-0.13	-0.088	-0.133	-0.142	-0.304	-0.087	-0.154	-0.237	-0.203	-0.231	-0.19	-0.175	-0.251	-0.223	-0.122	-0.102	0.166	-0.041	0.046	-0.061	-0.023	0.05	0.099	-0.125	-0.065	0.145	-0.033	-0.113	-0.029	-0.007	-0.02	0.107	-0.244	-0.222	-0.295	0.024
5114559	Dtnbp1	13	45.0176	exon 9		0.036	-0.304	-0.237	-0.219	-0.185	-0.03	-0.326	0.003	0.07	0.074	0.121	0.118	0.095	0.028	0.055	0.066	-0.026	0.052	-0.014	0.025	0.076	0.084	0.139	0.09	0.25	0.037	0.284	0.31	0.143	0.055	-0.19	-0.088	-0.115	-0.368	-0.042	0.053	0.022	-0.037	0.081	0.022	-0.162	-0.134	-0.383	-0.292
4433922	Dtnbp1	13	45.0185	exon 8		0.088	-0.198	-0.093	-0.061	-0.172	0.028	-0.155	-0.021	0.346	0.366	0.493	0.454	0.289	0.396	0.448	0.47	0.351	0.347	0.38	0.405	0.431	0.442	0.503	0.348	0.262	0.307	0.39	0.444	0.366	0.191	0.196	0.219	0.235	-0.264	0.298	0.434	0.228	0.273	0.213	0.107	0.24	0.304	-0.079	-0.102
5055348	Dtnbp1	13	45.0264	exon 7		0.016	-0.127	0.042	-0.066	-0.141	0.02	-0.113	0.049	0.346	0.439	0.532	0.506	0.361	0.527	0.536	0.524	0.448	0.431	0.461	0.477	0.46	0.506	0.584	0.473	0.318	0.408	0.419	0.476	0.401	0.268	0.276	0.357	0.364	-0.025	0.451	0.568	0.296	0.396	0.376	0.181	0.306	0.353	-0.048	-0.098
5103922	Dtnbp1	13	45.0655	exon 5		0.351	0.005	0.066	0.171	-0.058	0.275	0.094	0.055	0.262	0.494	0.518	0.503	0.413	0.507	0.564	0.533	0.493	0.433	0.523	0.5	0.502	0.543	0.542	0.47	0.117	0.344	0.243	0.311	0.203	0.113	0.339	0.468	0.448	0.009	0.418	0.56	0.321	0.42	0.315	-0.027	0.471	0.536	0.1	-0.165
5485310	Dtnbp1	13	45.0782	exon 4		0.2	0.198	0.163	0.064	-0.097	0.057	0.005	0.218	0.033	0.333	0.319	0.302	0.254	0.383	0.348	0.244	0.336	0.227	0.302	0.295	0.184	0.29	0.327	0.445	0.159	0.273	0.122	0.159	0.095	0.009	0.248	0.433	0.368	0.432	0.293	0.398	0.26	0.282	0.269	-0.1	0.309	0.259	0.081	-0.249
4414221	Dtnbp1	13	45.0814	exon 3		-0.036	-0.137	-0.186	-0.178	-0.201	-0.075	-0.154	-0.038	-0.403	-0.013	-0.166	-0.366	-0.395	-0.219	-0.382	-0.447	-0.363	-0.478	-0.357	-0.461	-0.513	-0.383	-0.339	-0.308	0.074	-0.209	-0.117	-0.211	-0.217	-0.264	-0.167	-0.283	-0.238	0.216	-0.356	-0.339	-0.282	-0.289	-0.268	-0.203	-0.284	-0.295	-0.396	-0.48
4915754	Dtnbp1	13	45.0874	exon 2		0.294	0.22	0.147	0.158	0.108	0.037	0.193	-0.066	0.209	0.292	0.427	0.28	0.104	0.33	0.348	0.296	0.316	0.233	0.32	0.334	0.289	0.309	0.34	0.249	0.139	0.181	0.074	0.106	0.12	0.19	0.163	0.26	0.282	0.118	0.363	0.359	0.148	0.289	0.026	0.016	0.386	0.27	0.117	-0.027
5186161	Dtnbp1	13	45.0891	exon 1		0.096	0.111	0.063	-0.021	0.104	-0.032	0.184	0.445	0.242	0.091	-0.001	0.068	0.323	0.098	0.024	-0.033	0.034	0.201	-0.087	0.083	0.013	0.048	0.004	0.249	0.212	0.178	0.231	0.294	0.274	0.281	-0.113	0.184	0.107	0.058	0.056	-0.114	0.042	-0.235	0.053	-0.126	0.141	-0.015	-0.099	-0.02
4343868	Dtnbp1	13	45.0973	exon 0		0.282	0.151	0.226	0.237	0.264	0.179	0.227	0.059	-0.41	-0.081	-0.084	-0.232	-0.235	-0.184	-0.296	-0.383	-0.224	-0.407	-0.224	-0.304	-0.34	-0.24	-0.279	-0.106	-0.061	-0.157	-0.124	-0.208	-0.406	-0.325	-0.427	-0.439	-0.348	0.27	-0.32	-0.392	-0.348	-0.285	-0.37	-0.487	-0.29	-0.248	-0.207	-0.282
4636747	Ntrk2	13	58.9102	exon 2		0.493	0.194	0.388	0.62	0.269	0.49	0.361	0.326	0.114	0.565	0.421	0.403	0.367	0.463	0.461	0.372	0.47	0.326	0.459	0.495	0.398	0.473	0.428	0.513	-0.132	0.417	0.188	0.202	0.047	0.021	0.26	0.361	0.413	0.359	0.248	0.328	0.272	0.275	0.197	-0.3	0.395	0.594	0.155	-0.127
5555609	Ntrk2	13	58.9392	exon 3		0.15	0.138	0.283	0.375	0.203	0.304	0.165	0.37	0.244	0.361	0.231	0.299	0.506	0.343	0.383	0.327	0.366	0.449	0.297	0.436	0.397	0.388	0.338	0.506	-0.097	0.387	0.282	0.473	0.262	0.182	0.201	0.425	0.436	0.335	0.301	0.268	0.48	0.182	0.495	-0.044	0.386	0.484	0.229	-0.081
5123389	Ntrk2	13	58.9393	exon 4		0.384	0.133	0.285	0.436	0.136	0.317	0.123	0.434	0.243	0.53	0.469	0.513	0.526	0.497	0.526	0.475	0.546	0.461	0.512	0.545	0.522	0.565	0.52	0.632	-0.007	0.513	0.377	0.433	0.162	0.118	0.248	0.38	0.442	0.402	0.344	0.424	0.544	0.428	0.465	-0.052	0.356	0.549	0.242	0.021
4617969	Ntrk2	13	58.9442	exon 5		0.391	0.133	0.299	0.503	0.157	0.347	0.257	0.17	0.545	0.566	0.59	0.709	0.674	0.67	0.833	0.84	0.769	0.793	0.783	0.836	0.85	0.805	0.748	0.633	-0.088	0.574	0.299	0.448	0.386	0.366	0.586	0.778	0.744	0.182	0.722	0.817	0.679	0.694	0.558	0.282	0.761	0.84	0.586	0.342
4533201	Ntrk2	13	58.9481	exon 6		0.433	0.159	0.33	0.501	0.12	0.378	0.281	0.159	0.371	0.653	0.662	0.677	0.628	0.702	0.804	0.802	0.778	0.669	0.797	0.76	0.777	0.78	0.744	0.642	-0.026	0.576	0.32	0.406	0.271	0.113	0.39	0.585	0.558	0.211	0.553	0.737	0.535	0.602	0.453	0.08	0.623	0.807	0.474	0.146
5454351	Ntrk2	13	58.9605	exon 7		0.283	0.105	0.242	0.375	-0.008	0.21	0.154	0.107	0.414	0.524	0.605	0.692	0.622	0.733	0.858	0.847	0.81	0.759	0.816	0.804	0.82	0.782	0.777	0.669	0.056	0.566	0.327	0.41	0.3	0.21	0.575	0.753	0.699	0.239	0.694	0.897	0.699	0.747	0.591	0.302	0.675	0.722	0.582	0.335
4839103	Ntrk2	13	58.9615	exon 8		0.355	0.154	0.336	0.457	0.206	0.246	0.22	0.047	0.484	0.308	0.46	0.586	0.653	0.523	0.733	0.747	0.673	0.762	0.643	0.735	0.811	0.715	0.634	0.543	-0.135	0.383	0.189	0.366	0.197	0.373	0.441	0.757	0.678	0.134	0.7	0.825	0.755	0.688	0.619	0.427	0.68	0.567	0.67	0.57
5433597	Ntrk2	13	58.9626	exon 9		0.366	0.063	0.256	0.501	0.111	0.268	0.16	0.163	0.318	0.417	0.472	0.578	0.556	0.574	0.717	0.71	0.698	0.665	0.695	0.71	0.765	0.697	0.639	0.573	-0.05	0.459	0.232	0.263	0.082	0.163	0.396	0.607	0.558	0.21	0.545	0.698	0.657	0.658	0.48	0.217	0.546	0.576	0.554	0.428
5086949	Ntrk2	13	58.9627	exon 9		0.22	0.055	0.261	0.432	0.043	0.175	0.211	-0.035	0.352	0.363	0.478	0.575	0.51	0.596	0.756	0.79	0.721	0.693	0.719	0.706	0.768	0.683	0.64	0.491	-0.041	0.43	0.157	0.27	0.187	0.236	0.478	0.685	0.596	0.24	0.72	0.813	0.658	0.745	0.558	0.451	0.608	0.643	0.671	0.451
4687236	Ntrk2	13	58.9627	exon 9		0.269	0.321	0.459	0.551	0.309	0.298	0.472	0.129	0.391	0.338	0.378	0.478	0.528	0.459	0.565	0.614	0.595	0.583	0.535	0.599	0.602	0.556	0.482	0.427	-0.208	0.385	0.144	0.275	0.225	0.151	0.28	0.488	0.431	0.191	0.458	0.523	0.46	0.412	0.358	0.181	0.53	0.58	0.614	0.416
4882166	Ntrk2	13	58.9731	exon 10		0.083	0.058	0.176	0.256	0.251	0.166	-0.002	0.252	0.379	0.013	0.055	0.282	0.343	0.083	0.217	0.262	0.205	0.401	0.146	0.356	0.392	0.309	0.256	0.294	-0.039	0.246	0.316	0.428	0.282	0.468	0.032	0.141	0.181	-0.177	0.21	0.153	0.417	0.154	0.309	0.237	0.101	0.19	0.213	0.365
4662462	Ntrk2	13	58.9757	exon 11		0.051	0.168	0.223	0.285	0.152	0.036	0.125	-0.192	0.055	-0.034	0.016	0.049	0.167	0.141	0.242	0.303	0.239	0.278	0.248	0.258	0.338	0.195	0.165	0.094	-0.205	0.102	0.04	0.101	0.048	0.112	0.128	0.271	0.305	0.2	0.29	0.4	0.452	0.352	0.369	0.449	0.199	0.263	0.469	0.463
5300318	Ntrk2	13	58.9795	exon 12		0.125	0.018	0.166	0.238	0.017	0.068	0.128	0.024	-0.396	0.078	0.052	0.004	-0.133	0.078	0.004	0.013	0.118	-0.151	0.143	-0.048	-0.056	0.014	0.012	-0.014	-0.076	0.006	-0.181	-0.379	-0.471	-0.503	-0.065	-0.137	-0.133	0.382	-0.108	0.016	-0.028	0.2	-0.156	-0.127	-0.153	-0.086	0.165	0.1
4848883	Ntrk2	13	59.0334	exon 13		0.133	0.087	0.182	0.194	0.143	0.15	-0.03	-0.018	0.539	0.236	0.443	0.536	0.566	0.396	0.658	0.67	0.557	0.683	0.542	0.688	0.729	0.602	0.61	0.488	-0.037	0.357	0.252	0.463	0.365	0.45	0.438	0.636	0.613	-0.087	0.626	0.744	0.685	0.577	0.603	0.436	0.471	0.462	0.436	0.465
5431009	Ntrk2	13	59.0872	exon 13		-0.073	0.009	0.12	0.125	0.129	0.025	0.134	-0.259	-0.513	-0.434	-0.505	-0.524	-0.524	-0.46	-0.57	-0.49	-0.483	-0.542	-0.48	-0.525	-0.482	-0.503	-0.567	-0.518	-0.329	-0.461	-0.368	-0.477	-0.464	-0.296	-0.339	-0.482	-0.394	0.122	-0.381	-0.465	-0.345	-0.274	-0.295	-0.032	-0.411	-0.362	-0.107	-0.068
4927508	Ntrk2	13	59.1393	exon 14		0.273	0.4	0.466	0.456	0.278	0.179	0.364	-0.136	0.294	0.142	0.268	0.311	0.416	0.375	0.546	0.553	0.52	0.571	0.469	0.545	0.586	0.454	0.388	0.345	-0.208	0.252	0.049	0.251	0.194	0.353	0.319	0.641	0.584	0.302	0.656	0.693	0.592	0.541	0.538	0.475	0.561	0.543	0.675	0.479
4319635	Ntrk2	13	59.1557	exon 15		0.528	0.337	0.429	0.667	0.305	0.415	0.553	-0.079	0.229	0.248	0.346	0.384	0.402	0.411	0.545	0.582	0.578	0.489	0.577	0.537	0.614	0.524	0.396	0.294	-0.307	0.218	-0.093	-0.015	-0.068	0.087	0.286	0.488	0.417	0.169	0.446	0.549	0.362	0.494	0.239	0.148	0.578	0.596	0.736	0.505
4855124	Ntrk2	13	59.1617	exon 16		0.404	0.277	0.352	0.636	0.236	0.209	0.443	-0.269	0.081	0.083	0.17	0.198	0.139	0.295	0.413	0.446	0.415	0.345	0.459	0.393	0.464	0.35	0.265	0.09	-0.294	0.102	-0.192	-0.142	-0.09	0.119	0.188	0.388	0.286	0.158	0.404	0.499	0.264	0.448	0.121	0.318	0.447	0.466	0.695	0.582
4752698	Ntrk2	13	59.2278	exon 17		0.414	0.374	0.419	0.602	0.379	0.319	0.454	-0.357	0.12	-0.118	0.052	0.129	0.157	0.128	0.312	0.359	0.307	0.314	0.33	0.328	0.428	0.267	0.15	0.026	-0.433	-0.037	-0.261	-0.126	-0.12	0.233	0.211	0.396	0.353	0.134	0.445	0.495	0.346	0.455	0.247	0.411	0.398	0.382	0.696	0.641
5420298	Hsd17b3	13	64.1599	exon 10		0.014	0.231	-0.026	-0.098	-0.011	0.174	0.15	0.243	-0.011	0.098	-0.013	0.006	0.12	0.072	-0.055	-0.09	0	-0.013	-0.049	-0.076	-0.125	-0.087	-0.055	0.127	0.169	0.118	0.204	0.227	0.233	-0.138	-0.092	-0.104	-0.074	-0.009	-0.175	-0.215	-0.139	-0.285	-0.011	-0.352	-0.092	0.108	-0.216	-0.38
4985142	Hsd17b3	13	64.1608	exon 9		0.188	0.022	0.113	0.052	-0.058	0.329	-0.077	-0.049	-0.374	-0.041	-0.097	-0.083	-0.119	-0.047	-0.101	-0.12	-0.07	-0.208	-0.045	-0.138	-0.132	-0.065	-0.093	-0.022	-0.133	-0.113	-0.134	-0.236	-0.342	-0.239	0.206	0.044	0.147	0.332	-0.099	0.089	0.094	0.127	0.029	-0.121	-0.072	-0.052	-0.04	-0.203
4733157	Hsd17b3	13	64.1642	exon 8		0.071	0.275	0.15	0.062	0.041	0.042	0.185	-0.01	-0.064	-0.032	-0.186	-0.163	-0.152	-0.073	-0.148	-0.158	-0.151	-0.112	-0.106	-0.115	-0.218	-0.122	-0.144	-0.133	-0.246	-0.048	-0.109	-0.015	0.14	-0.099	0.049	-0.036	-0.069	0.002	-0.198	-0.082	-0.161	-0.245	-0.291	-0.07	0.159	0.118	0.14	0.081
5112474	Hsd17b3	13	64.1644	exon 7		0.065	-0.138	-0.052	0.084	-0.055	0.028	-0.002	0.326	0.288	0.246	0.101	0.306	0.191	0.242	0.212	0.222	0.194	0.286	0.205	0.236	0.154	0.255	0.279	0.172	0.176	0.32	0.277	0.203	0.341	0.225	0.168	0.182	0.099	-0.116	0.132	0.16	0.116	0.129	-0.049	0.166	0.141	0.147	0.018	0.216
4482155	Hsd17b3	13	64.1657	exon 6		-0.16	-0.19	-0.225	-0.161	-0.225	-0.198	-0.159	-0.064	-0.205	-0.044	-0.076	-0.019	-0.036	0.033	-0.027	0.043	-0.027	-0.041	0.012	-0.077	-0.014	-0.015	0.007	-0.002	0.066	-0.035	0.009	-0.046	-0.161	-0.222	0.162	0.088	0.134	0.24	0.007	0.101	0.187	0.191	0.289	0.12	0.105	-0.071	0.165	-0.306
5057497	Hsd17b3	13	64.1696	exon 5		0.371	0.159	0.104	0.227	0.308	0.209	0.254	0.028	-0.058	0.052	-0.03	-0.057	-0.179	-0.266	-0.209	-0.169	-0.208	-0.258	-0.153	-0.123	-0.184	-0.108	-0.183	-0.181	-0.315	-0.133	-0.204	-0.181	-0.108	-0.191	-0.265	-0.3	-0.284	-0.218	-0.274	-0.373	-0.381	-0.278	-0.448	-0.413	-0.019	0.087	-0.154	-0.299
4999793	Hsd17b3	13	64.1733	exon 4		0.084	-0.037	-0.236	0.047	0.003	-0.164	0.011	-0.061	-0.112	-0.257	-0.286	-0.232	-0.375	-0.297	-0.38	-0.348	-0.352	-0.339	-0.301	-0.334	-0.291	-0.286	-0.318	-0.351	0.039	-0.217	-0.059	-0.176	-0.107	0.003	-0.407	-0.507	-0.504	-0.295	-0.401	-0.496	-0.43	-0.395	-0.485	-0.198	-0.23	-0.27	-0.148	-0.173
5378045	Hsd17b3	13	64.1752	exon 3		0.012	0.069	0.006	-0.063	-0.061	-0.146	0.217	-0.227	-0.266	0.09	0.017	-0.177	-0.305	0.005	-0.117	-0.084	-0.074	-0.25	-0.048	-0.184	-0.233	-0.16	-0.112	-0.211	0.071	-0.143	-0.179	-0.312	-0.177	-0.335	-0.227	-0.21	-0.236	0.036	-0.084	-0.097	-0.373	-0.043	-0.301	-0.094	-0.068	-0.033	-0.203	-0.254
4563216	Hsd17b3	13	64.1777	exon 2		-0.447	-0.293	-0.24	-0.441	-0.437	-0.395	-0.323	-0.02	0.006	-0.004	0.046	-0.048	-0.067	0.127	0.117	0.066	0.094	0.104	0.094	0.003	0.024	-0.005	0.047	0.006	0.396	0.158	0.131	0.051	0.155	0.001	0.072	0.043	-0.067	-0.052	0.059	0.003	-0.063	-0.043	-0.109	0.129	0	-0.07	0.097	0.148
4957307	Hsd17b3	13	64.1885	exon 1		0.06	-0.153	-0.344	-0.154	-0.237	-0.101	0.024	-0.133	-0.357	-0.247	-0.249	-0.243	-0.063	-0.153	-0.18	-0.192	-0.151	-0.205	-0.103	-0.279	-0.153	-0.207	-0.256	-0.154	0.047	-0.271	-0.201	-0.306	-0.44	-0.488	-0.124	-0.169	-0.226	-0.091	-0.289	-0.199	-0.175	-0.159	-0.138	-0.266	-0.06	-0.208	0.094	-0.144
4838460	Hsd17b3	13	64.1903	exon 0		-0.297	-0.227	-0.43	-0.37	-0.318	-0.288	-0.379	-0.156	-0.294	-0.35	-0.406	-0.36	-0.433	-0.384	-0.457	-0.387	-0.425	-0.325	-0.407	-0.426	-0.399	-0.384	-0.355	-0.416	0.035	-0.371	-0.32	-0.26	-0.259	-0.02	-0.101	-0.178	-0.205	0.011	-0.19	-0.259	0.029	-0.046	-0.057	0.282	-0.305	-0.482	-0.142	-0.126
4890112	Mctp1	13	76.781	exon 2		0.103	-0.011	0.073	-0.036	0.037	0.044	0.013	1	0.594	0.701	0.609	0.656	0.677	0.587	0.441	0.363	0.511	0.503	0.419	0.503	0.384	0.562	0.574	0.747	0.529	0.767	0.728	0.611	0.501	0.25	0.117	0.182	0.235	0.172	0.125	0.029	0.176	0.031	0.063	-0.407	0.262	0.228	-0.088	-0.026
5042588	Mctp1	13	76.8278	exon 3		0.187	0.162	0.101	0.068	0.143	0.029	0.135	0.594	1	0.618	0.699	0.787	0.805	0.652	0.719	0.709	0.684	0.819	0.636	0.792	0.74	0.747	0.74	0.701	0.315	0.738	0.639	0.719	0.815	0.629	0.382	0.542	0.533	-0.089	0.547	0.447	0.387	0.303	0.282	0.069	0.667	0.578	0.275	0.344
5177782	Mctp1	13	76.8278	exon 3		0.229	0.025	0.192	0.166	0.042	0.229	0.201	0.701	0.618	1	0.911	0.799	0.719	0.847	0.765	0.714	0.804	0.672	0.767	0.753	0.652	0.803	0.836	0.784	0.42	0.873	0.662	0.583	0.542	0.158	0.323	0.389	0.432	0.187	0.374	0.39	0.254	0.32	0.139	-0.285	0.531	0.651	0.106	-0.049
4352927	Mctp1	13	76.8513	exon 4		0.29	0.083	0.23	0.175	0.095	0.158	0.193	0.609	0.699	0.911	1	0.877	0.753	0.86	0.85	0.812	0.882	0.737	0.845	0.842	0.776	0.875	0.906	0.82	0.435	0.859	0.641	0.577	0.505	0.251	0.333	0.431	0.474	0.147	0.486	0.515	0.327	0.447	0.184	-0.17	0.567	0.604	0.261	0.171
4530179	Mctp1	13	76.8629	exon 5		0.29	0.042	0.171	0.22	0.04	0.163	0.15	0.656	0.787	0.799	0.877	1	0.864	0.893	0.898	0.884	0.899	0.867	0.875	0.903	0.866	0.953	0.949	0.905	0.41	0.888	0.703	0.705	0.607	0.377	0.423	0.562	0.547	0.082	0.584	0.628	0.495	0.53	0.35	-0.039	0.631	0.651	0.334	0.276
4504276	Mctp1	13	76.871	exon 6		0.257	0.098	0.173	0.159	0.075	0.168	0.149	0.677	0.805	0.719	0.753	0.864	1	0.817	0.85	0.814	0.845	0.904	0.786	0.841	0.849	0.879	0.844	0.885	0.37	0.822	0.694	0.728	0.613	0.383	0.345	0.631	0.583	0.124	0.566	0.584	0.542	0.431	0.468	-0.028	0.662	0.616	0.346	0.277
4462225	Mctp1	13	76.8963	exon 7		0.154	-0.008	0.099	0.151	-0.123	0.064	0.155	0.587	0.652	0.847	0.86	0.893	0.817	1	0.924	0.893	0.945	0.847	0.928	0.854	0.829	0.903	0.931	0.88	0.54	0.91	0.7	0.619	0.581	0.239	0.402	0.576	0.532	0.229	0.582	0.642	0.442	0.531	0.367	-0.02	0.633	0.692	0.343	0.209
4631748	Mctp1	13	76.899	exon 8		0.287	0.094	0.203	0.281	0.021	0.137	0.176	0.441	0.719	0.765	0.85	0.898	0.85	0.924	1	0.964	0.97	0.935	0.963	0.955	0.951	0.954	0.953	0.861	0.344	0.842	0.583	0.602	0.561	0.359	0.458	0.717	0.639	0.149	0.706	0.782	0.563	0.63	0.445	0.112	0.756	0.776	0.514	0.367
4607097	Mctp1	13	76.9406	exon 9		0.23	0.062	0.146	0.215	-0.031	0.118	0.177	0.363	0.709	0.714	0.812	0.884	0.814	0.893	0.964	1	0.948	0.915	0.955	0.922	0.956	0.94	0.927	0.793	0.331	0.807	0.554	0.578	0.563	0.335	0.452	0.673	0.603	0.073	0.682	0.765	0.55	0.641	0.453	0.189	0.742	0.787	0.561	0.383
5363905	Mctp1	13	76.9454	exon 10		0.301	0.16	0.229	0.268	0.032	0.172	0.254	0.511	0.684	0.804	0.882	0.899	0.845	0.945	0.97	0.948	1	0.899	0.971	0.925	0.917	0.945	0.94	0.865	0.388	0.862	0.579	0.548	0.496	0.28	0.415	0.641	0.585	0.208	0.636	0.709	0.508	0.608	0.389	0.025	0.708	0.746	0.523	0.347
4891563	Mctp1	13	76.9622	exon 11		0.211	0.125	0.197	0.197	0.063	0.133	0.145	0.503	0.819	0.672	0.737	0.867	0.904	0.847	0.935	0.915	0.899	1	0.864	0.938	0.939	0.922	0.903	0.852	0.318	0.819	0.613	0.71	0.665	0.511	0.469	0.76	0.682	0.082	0.729	0.746	0.654	0.584	0.523	0.216	0.77	0.723	0.511	0.44
4609991	Mctp1	13	76.9641	exon 12		0.315	0.122	0.16	0.273	-0.01	0.141	0.207	0.419	0.636	0.767	0.845	0.875	0.786	0.928	0.963	0.955	0.971	0.864	1	0.899	0.921	0.932	0.923	0.807	0.365	0.832	0.531	0.494	0.477	0.24	0.378	0.606	0.532	0.164	0.623	0.708	0.46	0.623	0.344	0.043	0.705	0.78	0.537	0.358
5002455	Mctp1	13	76.9645	exon 13		0.357	0.211	0.332	0.356	0.213	0.24	0.264	0.503	0.792	0.753	0.842	0.903	0.841	0.854	0.955	0.922	0.925	0.938	0.899	1	0.94	0.952	0.946	0.881	0.248	0.838	0.574	0.646	0.612	0.487	0.471	0.702	0.677	0.085	0.688	0.734	0.569	0.571	0.393	0.077	0.767	0.777	0.495	0.41
4460543	Mctp1	13	76.965	exon 14		0.305	0.095	0.189	0.29	0.065	0.148	0.13	0.384	0.74	0.652	0.776	0.866	0.849	0.829	0.951	0.956	0.917	0.939	0.921	0.94	1	0.951	0.907	0.817	0.274	0.777	0.56	0.614	0.527	0.446	0.386	0.673	0.613	0.052	0.694	0.746	0.613	0.63	0.487	0.177	0.739	0.76	0.569	0.442
4980972	Mctp1	13	76.967	exon 15		0.327	0.082	0.254	0.288	0.081	0.203	0.17	0.562	0.747	0.803	0.875	0.953	0.879	0.903	0.954	0.94	0.945	0.922	0.932	0.952	0.951	1	0.97	0.902	0.336	0.878	0.657	0.671	0.551	0.389	0.408	0.626	0.601	0.106	0.635	0.707	0.563	0.59	0.398	0.03	0.72	0.74	0.467	0.351
5221041	Mctp1	13	77.0308	exon 16		0.21	0.021	0.188	0.193	0.014	0.128	0.097	0.574	0.74	0.836	0.906	0.949	0.844	0.931	0.953	0.927	0.94	0.903	0.923	0.946	0.907	0.97	1	0.913	0.445	0.909	0.715	0.705	0.612	0.369	0.416	0.594	0.58	0.089	0.611	0.701	0.535	0.565	0.389	0.031	0.642	0.681	0.366	0.287
4306371	Mctp1	13	77.0308	exon 16		0.211	0.076	0.219	0.158	0.047	0.119	0.077	0.747	0.701	0.784	0.82	0.905	0.885	0.88	0.861	0.793	0.865	0.852	0.807	0.881	0.817	0.902	0.913	1	0.489	0.907	0.768	0.759	0.588	0.392	0.329	0.557	0.564	0.21	0.557	0.581	0.547	0.465	0.44	-0.097	0.564	0.596	0.233	0.193
4791375	Mctp1	13	77.0647	exon 17		-0.393	-0.444	-0.497	-0.544	-0.591	-0.541	-0.445	0.529	0.315	0.42	0.435	0.41	0.37	0.54	0.344	0.331	0.388	0.318	0.365	0.248	0.274	0.336	0.445	0.489	1	0.6	0.703	0.443	0.441	0.167	-0.128	-0.009	-0.051	0.044	0.115	0.028	0.045	0.062	0.109	-0.056	-0.075	-0.026	-0.227	-0.176
4779217	Mctp1	13	77.16	exon 18		0.075	-0.021	0.114	0.058	-0.052	0.02	0.044	0.767	0.738	0.873	0.859	0.888	0.822	0.91	0.842	0.807	0.862	0.819	0.832	0.838	0.777	0.878	0.909	0.907	0.6	1	0.843	0.772	0.723	0.361	0.27	0.427	0.428	0.128	0.457	0.447	0.364	0.341	0.262	-0.128	0.518	0.622	0.217	0.15
4437379	Mctp1	13	77.164	exon 19		-0.18	-0.275	-0.097	-0.2	-0.238	-0.187	-0.244	0.728	0.639	0.662	0.641	0.703	0.694	0.7	0.583	0.554	0.579	0.613	0.531	0.574	0.56	0.657	0.715	0.768	0.703	0.843	1	0.866	0.716	0.312	0.096	0.155	0.215	-0.064	0.215	0.238	0.275	0.105	0.256	-0.139	0.218	0.307	-0.085	-0.046
4916209	Mctp1	13	77.1679	exon 20		-0.128	-0.123	0.039	-0.079	-0.066	-0.026	-0.164	0.611	0.719	0.583	0.577	0.705	0.728	0.619	0.602	0.578	0.548	0.71	0.494	0.646	0.614	0.671	0.705	0.759	0.443	0.772	0.866	1	0.81	0.485	0.207	0.324	0.368	-0.097	0.386	0.361	0.468	0.176	0.43	0.033	0.327	0.435	-0.007	0.052
4326411	Mctp1	13	77.1691	exon 21		-0.136	0.017	-0.017	-0.128	-0.052	-0.091	-0.034	0.501	0.815	0.542	0.505	0.607	0.613	0.581	0.561	0.563	0.496	0.665	0.477	0.612	0.527	0.551	0.612	0.588	0.441	0.723	0.716	0.81	1	0.569	0.225	0.354	0.329	-0.185	0.391	0.287	0.21	0.061	0.22	0.085	0.417	0.538	0.012	0.08
5426411	Cmya5	13	93.8352	putative intergenic		1	0.606	0.535	0.742	0.635	0.583	0.624	0.103	0.187	0.229	0.29	0.29	0.257	0.154	0.287	0.23	0.301	0.211	0.315	0.357	0.305	0.327	0.21	0.211	-0.393	0.075	-0.18	-0.128	-0.136	0.151	0.097	0.301	0.293	0.174	0.257	0.301	0.109	0.284	-0.097	-0.155	0.448	0.393	0.335	0.279
5268044	Cmya5	13	93.8443	putative intergenic		0.606	1	0.7	0.473	0.741	0.48	0.66	-0.011	0.162	0.025	0.083	0.042	0.098	-0.008	0.094	0.062	0.16	0.125	0.122	0.211	0.095	0.082	0.021	0.076	-0.444	-0.021	-0.275	-0.123	0.017	0.174	-0.015	0.186	0.204	0.199	0.178	0.154	0.005	0.096	-0.072	-0.075	0.311	0.305	0.308	0.302
5453229	Cmya5	13	93.8531	putative intergenic		0.535	0.7	1	0.645	0.847	0.679	0.647	0.073	0.101	0.192	0.23	0.171	0.173	0.099	0.203	0.146	0.229	0.197	0.16	0.332	0.189	0.254	0.188	0.219	-0.497	0.114	-0.097	0.039	-0.017	0.176	0.097	0.2	0.294	0.215	0.231	0.271	0.091	0.143	-0.032	-0.096	0.285	0.309	0.268	0.317
5133597	Cmya5	13	93.8591	putative intergenic		0.742	0.473	0.645	1	0.682	0.66	0.686	-0.036	0.068	0.166	0.175	0.22	0.159	0.151	0.281	0.215	0.268	0.197	0.273	0.356	0.29	0.288	0.193	0.158	-0.544	0.058	-0.2	-0.079	-0.128	0.093	0.113	0.252	0.241	0.132	0.213	0.278	0.127	0.194	-0.036	-0.138	0.364	0.467	0.401	0.31
4372700	Cmya5	13	93.8659	putative intergenic		0.635	0.741	0.847	0.682	1	0.691	0.692	0.037	0.143	0.042	0.095	0.04	0.075	-0.123	0.021	-0.031	0.032	0.063	-0.01	0.213	0.065	0.081	0.014	0.047	-0.591	-0.052	-0.238	-0.066	-0.052	0.227	-0.006	0.075	0.201	0.074	0.118	0.049	-0.016	0	-0.165	-0.165	0.207	0.198	0.15	0.319
4665456	Cmya5	13	93.866	putative intergenic		0.583	0.48	0.679	0.66	0.691	1	0.651	0.044	0.029	0.229	0.158	0.163	0.168	0.064	0.137	0.118	0.172	0.133	0.141	0.24	0.148	0.203	0.128	0.119	-0.541	0.02	-0.187	-0.026	-0.091	-0.013	0.225	0.155	0.264	0.008	0.078	0.143	0.07	0.088	-0.035	-0.26	0.211	0.402	0.105	0.072
5271953	Cmya5	13	93.8678	putative intergenic		0.624	0.66	0.647	0.686	0.692	0.651	1	0.013	0.135	0.201	0.193	0.15	0.149	0.155	0.176	0.177	0.254	0.145	0.207	0.264	0.13	0.17	0.097	0.077	-0.445	0.044	-0.244	-0.164	-0.034	-0.066	0.206	0.173	0.206	0.053	0.098	0.128	-0.117	0.012	-0.245	-0.25	0.421	0.42	0.389	0.291
5052765	Cartpt	13	100.668	exon 4		-0.373	-0.187	-0.26	-0.373	-0.185	-0.171	-0.212	-0.519	-0.115	-0.389	-0.348	-0.344	-0.245	-0.366	-0.259	-0.167	-0.327	-0.148	-0.339	-0.293	-0.2	-0.352	-0.319	-0.421	-0.107	-0.379	-0.259	-0.036	0.041	0.102	0.007	-0.018	-0.059	-0.187	0.103	-0.01	0.069	-0.018	0.231	0.527	-0.214	-0.194	-0.15	-0.131
4493354	Cartpt	13	100.669	exon 4		-0.301	-0.209	-0.385	-0.364	-0.339	-0.268	-0.32	-0.487	-0.158	-0.337	-0.265	-0.253	-0.252	-0.249	-0.152	-0.047	-0.221	-0.115	-0.21	-0.176	-0.105	-0.253	-0.162	-0.286	0.069	-0.283	-0.115	-0.011	0.059	0.047	-0.027	-0.025	-0.088	-0.35	-0.032	0.068	0.067	-0.019	0.21	0.447	-0.211	-0.166	-0.069	-0.199
5473742	Cartpt	13	100.669	exon 3		-0.335	-0.382	-0.653	-0.56	-0.484	-0.428	-0.531	-0.178	-0.335	-0.364	-0.467	-0.456	-0.406	-0.457	-0.473	-0.471	-0.504	-0.421	-0.46	-0.53	-0.471	-0.51	-0.473	-0.448	0.124	-0.341	-0.151	-0.179	-0.18	-0.232	-0.154	-0.279	-0.322	-0.12	-0.36	-0.399	-0.169	-0.301	-0.167	0.021	-0.393	-0.497	-0.355	-0.42
5503413	Cartpt	13	100.67	exon 2		-0.139	0.044	-0.194	-0.132	-0.112	-0.094	-0.094	-0.407	-0.245	-0.44	-0.413	-0.416	-0.296	-0.42	-0.356	-0.311	-0.381	-0.265	-0.417	-0.351	-0.299	-0.413	-0.423	-0.39	-0.195	-0.427	-0.353	-0.097	-0.102	-0.013	-0.089	-0.048	-0.093	0.007	-0.069	-0.153	0.086	-0.176	0.066	0.242	-0.166	-0.211	-0.033	-0.193
5130559	Cartpt	13	100.67	exon 2		-0.384	-0.278	-0.466	-0.434	-0.296	-0.434	-0.34	-0.186	-0.458	-0.573	-0.661	-0.699	-0.667	-0.642	-0.746	-0.75	-0.738	-0.672	-0.723	-0.755	-0.753	-0.769	-0.73	-0.68	0.007	-0.535	-0.322	-0.442	-0.287	-0.259	-0.307	-0.526	-0.555	-0.173	-0.62	-0.707	-0.524	-0.603	-0.488	-0.087	-0.533	-0.704	-0.351	-0.212
5292927	Cartpt	13	100.67	exon 1		-0.044	0.055	-0.139	-0.169	-0.142	-0.196	0.016	-0.362	-0.576	-0.375	-0.406	-0.624	-0.638	-0.483	-0.551	-0.514	-0.441	-0.602	-0.459	-0.587	-0.569	-0.591	-0.601	-0.622	-0.147	-0.523	-0.561	-0.667	-0.573	-0.374	-0.231	-0.362	-0.365	0.228	-0.351	-0.407	-0.336	-0.203	-0.39	0.035	-0.35	-0.453	-0.045	-0.152
5039117	Cartpt	13	100.671	exon 1		0.252	-0.01	0.126	0.265	0.122	0.384	0.091	0.221	-0.062	0.203	0.069	0.146	0.125	0.185	0.094	0.034	0.101	0.039	0.159	0.039	0.051	0.135	0.086	0.158	-0.053	0.171	0.074	0.073	-0.044	-0.006	0.123	0.063	0.131	0.388	0.105	0.05	0.085	0.176	0.148	-0.117	0.083	0.219	-0.057	-0.119
5358332	Htr2a	14	75.0418	exon 1		0.516	0.248	0.273	0.433	0.234	0.466	0.382	0.031	0.28	0.149	0.224	0.373	0.484	0.317	0.432	0.506	0.434	0.471	0.46	0.431	0.565	0.471	0.335	0.297	-0.189	0.209	0.084	0.166	0.097	0.196	0.166	0.364	0.306	-0.163	0.268	0.401	0.253	0.297	0.273	0.098	0.447	0.533	0.542	0.426
5595652	Htr2a	14	75.042	exon 1		0.351	-0.086	0.053	0.187	-0.121	0.191	0.114	0.141	0.051	0.251	0.259	0.325	0.319	0.277	0.281	0.35	0.319	0.22	0.328	0.224	0.327	0.358	0.283	0.226	0.037	0.197	0.202	0.091	-0.053	-0.13	0.037	0.102	0.032	-0.18	-0.04	0.215	0.025	0.131	0.065	-0.111	0.182	0.239	0.314	0.006
5539345	Htr2a	14	75.0448	exon 2		0.245	-0.182	-0.12	0.131	-0.159	-0.005	-0.019	-0.024	0.226	0.096	0.148	0.32	0.249	0.213	0.275	0.372	0.219	0.286	0.313	0.216	0.361	0.321	0.244	0.083	-0.032	0.159	0.155	0.194	0.181	0.105	0.073	0.169	0.041	-0.311	0.135	0.265	0.072	0.193	0.103	0.212	0.246	0.274	0.338	0.248
4603470	Htr2a	14	75.1054	exon 3		0.068	-0.305	-0.192	-0.019	-0.286	0.007	-0.113	-0.116	0.076	0.131	0.115	0.158	0.193	0.164	0.201	0.282	0.136	0.176	0.217	0.111	0.26	0.211	0.17	0.033	-0.01	0.107	0.203	0.233	0.159	-0.062	0.09	0.09	0.031	-0.309	0.008	0.196	0.027	0.061	0.149	0.113	0.163	0.265	0.206	-0.073
5004613	Htr2a	14	75.1056	exon 3		0.036	-0.177	-0.121	-0.056	-0.175	0.018	-0.079	-0.3	-0.172	-0.148	-0.151	-0.168	-0.054	-0.156	-0.104	-0.04	-0.145	-0.114	-0.109	-0.194	-0.055	-0.116	-0.141	-0.275	-0.179	-0.236	-0.062	-0.088	-0.138	-0.288	-0.127	-0.118	-0.217	-0.453	-0.306	-0.022	-0.208	-0.199	-0.082	0	-0.101	-0.108	0.055	-0.031
4886378	Htr2a	14	75.1057	exon 3		0.171	0.102	0.294	0.146	0.16	0.126	0.288	-0.109	-0.206	-0.072	0.037	-0.082	-0.004	-0.01	-0.025	-0.016	0.051	-0.082	0.018	-0.066	-0.013	-0.024	-0.046	-0.077	-0.144	-0.147	-0.106	-0.265	-0.371	-0.289	-0.031	-0.119	-0.075	-0.034	-0.142	0.051	-0.167	0.023	-0.099	-0.067	-0.053	-0.14	0.262	0.283
4397254	A2bp1	16	6.80931	exon 4		0.261	0.366	0.408	0.225	0.335	0.183	0.531	0.177	0.076	0.233	0.218	0.021	0.037	0.075	-0.002	-0.012	0.091	-0.057	-0.008	0.036	-0.072	0.013	-0.029	0.05	-0.092	0.045	-0.066	-0.115	-0.01	-0.087	0.02	-0.033	0.054	0.318	0.044	-0.128	-0.199	-0.085	-0.234	-0.275	0.239	0.167	0.076	-0.134
4451868	A2bp1	16	7.2244	exon 5		-0.224	-0.197	-0.227	-0.299	-0.263	-0.184	-0.154	0.079	-0.597	-0.26	-0.399	-0.497	-0.509	-0.369	-0.64	-0.66	-0.518	-0.661	-0.546	-0.676	-0.702	-0.579	-0.555	-0.396	0.15	-0.354	-0.199	-0.435	-0.455	-0.449	-0.391	-0.582	-0.542	0.165	-0.611	-0.665	-0.532	-0.478	-0.418	-0.376	-0.587	-0.612	-0.437	-0.489
4437612	A2bp1	16	7.22444	exon 5		0.041	-0.008	0.057	-0.029	0.01	0.04	0.105	0.02	-0.488	-0.143	-0.226	-0.412	-0.432	-0.341	-0.528	-0.515	-0.399	-0.585	-0.445	-0.522	-0.526	-0.422	-0.46	-0.348	-0.018	-0.327	-0.211	-0.411	-0.459	-0.387	-0.475	-0.614	-0.545	0.058	-0.574	-0.631	-0.575	-0.481	-0.497	-0.465	-0.412	-0.39	-0.286	-0.468
4968035	A2bp1	16	7.27719	exon 6		0.315	0.077	0.23	0.2	0.063	0.232	0.224	0.065	-0.198	0.126	0.143	0.019	-0.02	0.071	-0.006	0.005	0.078	-0.1	0.039	-0.015	0.024	0.084	0.003	0.071	0.007	-0.047	-0.067	-0.227	-0.321	-0.188	-0.173	-0.137	-0.116	0.081	-0.135	-0.102	-0.186	-0.047	-0.184	-0.332	0.064	0.054	0.071	-0.231
5092194	A2bp1	16	7.2856	exon 7		0.356	0.134	0.246	0.312	0.225	0.13	0.24	-0.067	0.277	0.096	0.237	0.179	0.233	0.138	0.282	0.312	0.245	0.31	0.216	0.319	0.411	0.313	0.187	0.153	-0.088	0.071	-0.024	0.05	0.059	0.373	-0.014	0.283	0.227	-0.064	0.337	0.215	0.164	0.172	0.086	0.131	0.441	0.339	0.374	0.225
5058010	A2bp1	16	7.29229	exon 8		0.27	0.17	0.27	0.168	0.105	0.207	0.275	0.186	-0.247	0.144	0.181	0.012	0.005	0.082	-0.025	-0.069	0.091	-0.153	0.011	-0.039	-0.074	0.022	-0.018	0.149	0.054	-0.014	-0.071	-0.228	-0.361	-0.322	-0.167	-0.152	-0.117	0.242	-0.189	-0.156	-0.199	-0.106	-0.189	-0.484	-0.019	-0.044	0.015	-0.26
5467526	A2bp1	16	7.29416	exon 9		-0.085	0.026	0.083	-0.112	0.038	-0.106	0	-0.229	-0.246	-0.414	-0.358	-0.409	-0.33	-0.442	-0.466	-0.41	-0.442	-0.396	-0.504	-0.405	-0.349	-0.386	-0.456	-0.334	-0.1	-0.414	-0.186	-0.205	-0.191	0.054	-0.419	-0.392	-0.362	-0.18	-0.287	-0.404	-0.332	-0.409	-0.214	-0.052	-0.293	-0.311	-0.18	-0.228
4402431	A2bp1	16	7.3065	exon 10		0.134	-0.005	-0.073	-0.011	-0.19	-0.085	0.075	-0.344	-0.23	-0.205	-0.075	-0.111	-0.285	-0.068	-0.093	-0.021	-0.072	-0.186	-0.047	-0.143	-0.08	-0.103	-0.143	-0.208	0.035	-0.268	-0.32	-0.404	-0.262	-0.051	-0.047	-0.023	-0.102	-0.014	0.033	0.023	-0.178	0.077	-0.166	0.1	0.049	-0.041	0.151	-0.082
4921803	A2bp1	16	7.33048	exon 11		-0.169	-0.187	-0.057	-0.209	-0.076	-0.068	-0.072	-0.152	-0.121	-0.258	-0.221	-0.307	-0.331	-0.353	-0.387	-0.311	-0.366	-0.314	-0.396	-0.337	-0.282	-0.292	-0.347	-0.372	-0.004	-0.291	-0.132	-0.194	-0.099	0.058	-0.307	-0.394	-0.397	-0.402	-0.356	-0.464	-0.466	-0.457	-0.396	-0.114	-0.239	-0.294	-0.136	-0.203
4899604	A2bp1	16	7.35305	exon 12		-0.02	0.066	-0.013	-0.152	-0.086	-0.12	0.108	-0.301	-0.273	-0.319	-0.224	-0.361	-0.392	-0.293	-0.367	-0.319	-0.317	-0.39	-0.361	-0.377	-0.357	-0.371	-0.389	-0.372	0.008	-0.402	-0.31	-0.383	-0.238	-0.077	-0.229	-0.267	-0.285	-0.086	-0.216	-0.29	-0.419	-0.284	-0.315	-0.051	-0.17	-0.281	-0.068	-0.224
5029472	A2bp1	16	7.36396	exon 13		-0.269	-0.193	-0.147	-0.263	-0.119	-0.146	-0.16	-0.064	-0.286	-0.464	-0.476	-0.454	-0.388	-0.51	-0.599	-0.545	-0.555	-0.456	-0.643	-0.516	-0.486	-0.485	-0.522	-0.378	-0.006	-0.429	-0.108	-0.187	-0.229	-0.059	-0.354	-0.473	-0.429	-0.3	-0.512	-0.579	-0.33	-0.55	-0.272	-0.151	-0.431	-0.544	-0.295	-0.297
4518959	A2bp1	16	7.376	exon 14		-0.153	-0.116	-0.107	-0.189	-0.182	-0.164	-0.008	-0.187	-0.605	-0.375	-0.397	-0.527	-0.579	-0.415	-0.605	-0.569	-0.494	-0.651	-0.512	-0.64	-0.607	-0.552	-0.569	-0.493	0.024	-0.462	-0.324	-0.541	-0.516	-0.464	-0.451	-0.616	-0.606	-0.004	-0.58	-0.607	-0.59	-0.473	-0.516	-0.298	-0.486	-0.539	-0.219	-0.359
4558345	A2bp1	16	7.40806	exon 15		-0.103	-0.132	-0.053	-0.143	-0.155	-0.049	-0.037	-0.198	-0.474	-0.388	-0.369	-0.404	-0.436	-0.345	-0.489	-0.43	-0.403	-0.479	-0.429	-0.523	-0.433	-0.415	-0.467	-0.414	0	-0.439	-0.282	-0.468	-0.46	-0.254	-0.324	-0.424	-0.417	-0.036	-0.374	-0.417	-0.4	-0.277	-0.304	-0.11	-0.377	-0.442	-0.149	-0.202
4580164	A2bp1	16	7.40979	exon 16		-0.061	-0.022	0.051	-0.103	-0.006	0.019	0.082	-0.125	-0.613	-0.287	-0.336	-0.5	-0.506	-0.396	-0.579	-0.564	-0.454	-0.64	-0.482	-0.593	-0.58	-0.504	-0.526	-0.417	0.004	-0.433	-0.322	-0.558	-0.563	-0.449	-0.54	-0.641	-0.598	0.021	-0.57	-0.618	-0.624	-0.468	-0.513	-0.42	-0.53	-0.495	-0.338	-0.399
5080330	Grin2a	16	9.57792	coding exon 12		0.132	0.183	0.264	0.234	0.154	0.013	0.188	0.117	-0.229	0.023	0.028	-0.049	-0.113	0.019	-0.093	-0.109	0.047	-0.187	0.015	-0.129	-0.08	-0.036	-0.086	-0.023	0.054	0	-0.008	-0.276	-0.357	-0.256	-0.462	-0.406	-0.398	0.171	-0.23	-0.263	-0.32	-0.093	-0.275	-0.321	-0.256	-0.131	-0.03	0.038
4622151	Grin2a	16	9.57795	coding exon 12		0.114	0.148	0.23	0.213	0.237	0.111	0.193	0.039	-0.207	-0.163	-0.137	-0.187	-0.216	-0.212	-0.273	-0.254	-0.162	-0.291	-0.181	-0.273	-0.193	-0.187	-0.278	-0.237	-0.123	-0.155	-0.118	-0.304	-0.333	-0.252	-0.531	-0.542	-0.554	-0.143	-0.441	-0.502	-0.504	-0.371	-0.469	-0.4	-0.31	-0.222	-0.035	0.096
5119845	Grin2a	16	9.57818	coding exon 12		0.391	0.306	0.477	0.46	0.423	0.217	0.338	0.212	0.287	0.239	0.298	0.298	0.279	0.243	0.28	0.294	0.322	0.289	0.334	0.316	0.386	0.383	0.254	0.214	-0.062	0.285	0.139	0.068	0.098	0.199	-0.274	-0.024	-0.064	0.007	0.146	0.031	-0.086	0.055	-0.214	-0.149	0.271	0.316	0.309	0.372
5078571	Grin2a	16	9.57867	coding exon 12		-0.208	0.023	0.106	0.018	0.111	-0.029	0.099	-0.103	-0.485	-0.296	-0.367	-0.468	-0.529	-0.375	-0.561	-0.565	-0.445	-0.597	-0.472	-0.559	-0.576	-0.505	-0.499	-0.444	-0.028	-0.343	-0.224	-0.458	-0.411	-0.344	-0.554	-0.69	-0.63	-0.005	-0.55	-0.638	-0.614	-0.492	-0.537	-0.362	-0.604	-0.487	-0.383	-0.171
4491893	Grin2a	16	9.57881	coding exon 12		-0.003	0.097	0.232	0.243	0.231	0.09	0.094	-0.132	-0.201	-0.213	-0.114	-0.138	-0.22	-0.171	-0.209	-0.183	-0.134	-0.242	-0.126	-0.216	-0.128	-0.147	-0.199	-0.232	-0.138	-0.2	-0.225	-0.322	-0.324	-0.091	-0.457	-0.392	-0.407	-0.025	-0.192	-0.285	-0.325	-0.125	-0.236	-0.129	-0.352	-0.213	-0.049	0.2
5345829	Grin2a	16	9.57964	coding exon 12		0.343	0.298	0.483	0.468	0.339	0.355	0.366	0.161	0.272	0.498	0.559	0.455	0.324	0.486	0.467	0.499	0.521	0.325	0.564	0.473	0.506	0.539	0.484	0.379	-0.011	0.457	0.276	0.185	0.17	0.057	-0.081	0.001	0.07	0.016	0.131	0.215	-0.041	0.17	-0.077	-0.251	0.281	0.546	0.269	0.237
4411979	Grin2a	16	9.58515	coding exon 11		0.329	0.214	0.377	0.456	0.169	0.237	0.331	0.425	0.279	0.603	0.594	0.593	0.455	0.667	0.589	0.567	0.664	0.446	0.699	0.554	0.55	0.637	0.594	0.566	0.197	0.634	0.378	0.204	0.201	0.015	-0.006	0.127	0.1	0.178	0.18	0.258	0.014	0.235	-0.035	-0.307	0.356	0.574	0.367	0.227
4956855	Grin2a	16	9.61275	coding exon 10		0.303	0.194	0.345	0.39	0.164	0.203	0.184	0.058	0.4	0.392	0.551	0.609	0.471	0.601	0.727	0.758	0.702	0.617	0.781	0.691	0.765	0.711	0.657	0.5	0.042	0.513	0.221	0.207	0.25	0.237	0.174	0.402	0.314	-0.002	0.481	0.592	0.274	0.516	0.205	0.143	0.511	0.645	0.569	0.554
5145031	Grin2a	16	9.64424	coding exon 9		0.246	0.146	0.27	0.33	0.24	0.235	0.121	0.354	0.51	0.415	0.443	0.531	0.449	0.418	0.485	0.519	0.48	0.492	0.532	0.532	0.597	0.582	0.492	0.426	0.027	0.521	0.402	0.337	0.381	0.285	0.018	0.125	0.132	-0.204	0.165	0.146	0.059	0.132	0.01	-0.176	0.395	0.569	0.333	0.305
5523264	Grin2a	16	9.65355	coding exon 8		0.299	0.219	0.382	0.393	0.34	0.288	0.199	0.442	0.631	0.497	0.58	0.682	0.629	0.518	0.56	0.6	0.556	0.589	0.556	0.63	0.662	0.7	0.609	0.6	0.04	0.603	0.513	0.605	0.474	0.391	0.091	0.26	0.335	0.042	0.377	0.316	0.34	0.285	0.243	-0.081	0.47	0.58	0.299	0.279
5252698	Grin2a	16	9.65777	coding exon 7		0.379	0.256	0.395	0.377	0.454	0.371	0.269	0.487	0.654	0.376	0.423	0.592	0.616	0.326	0.464	0.484	0.452	0.586	0.417	0.622	0.611	0.615	0.499	0.543	-0.083	0.48	0.375	0.461	0.399	0.467	0.119	0.283	0.306	-0.244	0.25	0.208	0.263	0.122	0.118	-0.157	0.461	0.486	0.302	0.354
5549642	Grin2a	16	9.66329	coding exon 6		0.33	0.117	0.282	0.439	0.129	0.233	0.224	0.223	0.506	0.513	0.63	0.757	0.596	0.709	0.797	0.798	0.748	0.696	0.819	0.764	0.796	0.796	0.755	0.632	0.112	0.619	0.364	0.365	0.391	0.222	0.275	0.467	0.377	-0.055	0.486	0.599	0.302	0.461	0.192	-0.006	0.602	0.715	0.514	0.432
5572741	Grin2a	16	9.66361	coding exon 5		0.391	0.201	0.311	0.467	0.215	0.166	0.198	0.251	0.634	0.448	0.622	0.734	0.671	0.65	0.799	0.805	0.749	0.773	0.77	0.82	0.887	0.823	0.747	0.67	0.073	0.602	0.413	0.465	0.407	0.434	0.255	0.531	0.475	-0.031	0.549	0.627	0.484	0.492	0.337	0.121	0.682	0.69	0.616	0.546
5563673	Grin2a	16	9.6698	coding exon 4		0.299	0.261	0.422	0.47	0.33	0.33	0.228	0.114	0.516	0.352	0.542	0.582	0.584	0.497	0.676	0.681	0.645	0.656	0.629	0.693	0.771	0.685	0.61	0.532	-0.04	0.435	0.248	0.348	0.267	0.39	0.185	0.465	0.44	-0.009	0.526	0.533	0.419	0.446	0.369	0.089	0.532	0.611	0.517	0.446
4960803	Grin2a	16	9.7077	coding exon 3		0.235	0.023	0.083	0.346	0.038	0.15	0.119	0.12	0.358	0.279	0.483	0.599	0.516	0.525	0.608	0.623	0.607	0.538	0.64	0.545	0.671	0.616	0.563	0.474	0.166	0.383	0.194	0.219	0.098	0.154	0.041	0.309	0.176	-0.064	0.371	0.419	0.252	0.402	0.273	-0.018	0.346	0.403	0.448	0.326
4978807	Grin2a	16	9.76157	coding exon 2		-0.261	-0.073	-0.001	-0.032	0	-0.19	-0.009	-0.235	0.132	-0.223	-0.035	0.021	-0.011	-0.013	0.06	0.178	0.072	0.159	0.054	0.085	0.216	0.079	0.043	-0.077	0.047	-0.069	-0.07	-0.049	-0.01	0.243	-0.136	-0.01	-0.077	-0.257	0.154	0.053	0.047	0.112	0.127	0.341	0.016	-0.04	0.293	0.366
4835121	Grin2a	16	9.99237	coding exon 1		0.124	0.292	0.353	0.299	0.15	0.197	0.289	-0.127	0.336	0.199	0.408	0.43	0.406	0.475	0.583	0.603	0.577	0.535	0.543	0.563	0.597	0.513	0.508	0.408	-0.028	0.272	0.124	0.207	0.181	0.267	0.383	0.513	0.514	0.049	0.54	0.68	0.446	0.53	0.457	0.302	0.448	0.497	0.534	0.513
4731307	Comt	16	18.4077	exon 5		-0.084	-0.003	-0.164	-0.032	0.099	0.01	-0.074	-0.162	-0.279	-0.269	-0.315	-0.275	-0.287	-0.354	-0.331	-0.368	-0.356	-0.343	-0.303	-0.288	-0.331	-0.337	-0.276	-0.214	-0.131	-0.256	-0.131	-0.048	-0.183	-0.17	-0.215	-0.366	-0.279	-0.227	-0.312	-0.281	-0.16	-0.239	-0.094	-0.172	-0.44	-0.246	-0.371	-0.141
5131400	Comt	16	18.408	last exon (coding exon 4)		0.017	0.095	-0.054	-0.043	0.138	-0.076	0.06	0.001	-0.313	-0.221	-0.236	-0.279	-0.29	-0.338	-0.373	-0.402	-0.331	-0.422	-0.321	-0.329	-0.396	-0.36	-0.322	-0.178	-0.035	-0.188	-0.081	-0.1	-0.228	-0.206	-0.313	-0.47	-0.36	-0.085	-0.403	-0.414	-0.321	-0.337	-0.221	-0.299	-0.446	-0.29	-0.278	-0.166
4804980	Comt	16	18.4108	exon 3		0.043	0.129	-0.085	0.037	0.032	-0.038	0.021	0.06	0.227	0.007	0.071	0.256	0.281	0.184	0.277	0.265	0.23	0.328	0.256	0.292	0.288	0.221	0.248	0.308	0.068	0.212	0.188	0.391	0.249	0.196	0.124	0.233	0.208	-0.099	0.272	0.297	0.351	0.241	0.384	0.186	0.111	0.232	0.122	0.277
4402816	Comt	16	18.4109	exon 3		0.224	0.136	-0.031	0.15	0.078	0.047	0.105	0.095	0.064	0.098	0.133	0.217	0.152	0.159	0.219	0.141	0.179	0.147	0.215	0.236	0.157	0.163	0.205	0.297	0.008	0.166	0.121	0.217	0.059	-0.011	0.18	0.147	0.184	-0.033	0.115	0.221	0.204	0.162	0.158	-0.106	0.085	0.195	0.023	0.125
4995877	Comt	16	18.4112	exon 2		0.21	0.187	0.082	0.242	0.123	0.243	0.205	0.203	0.198	0.359	0.28	0.352	0.361	0.342	0.389	0.325	0.362	0.327	0.385	0.39	0.307	0.348	0.376	0.423	-0.005	0.35	0.228	0.347	0.221	0.018	0.233	0.277	0.295	0.005	0.185	0.308	0.26	0.198	0.269	-0.153	0.238	0.462	0.077	0.033
4596971	Comt	16	18.4118	exon 1 (first coding exon)		0.36	0.24	0.174	0.34	0.181	0.371	0.336	0.283	0.283	0.542	0.505	0.538	0.404	0.471	0.505	0.473	0.518	0.391	0.526	0.515	0.404	0.489	0.518	0.499	-0.003	0.462	0.244	0.362	0.235	-0.015	0.361	0.308	0.362	0.079	0.268	0.385	0.302	0.335	0.213	-0.178	0.331	0.564	0.151	0.048
5387124	Apod	16	31.2974	exon 5		-0.003	-0.268	-0.268	-0.148	-0.229	-0.139	-0.115	0.083	0.039	0.172	0.133	0.076	-0.167	0.076	-0.005	-0.058	-0.045	-0.085	-0.016	-0.009	-0.09	0.009	0.061	0.021	0.307	0.056	0.068	-0.014	0.074	0.105	-0.059	-0.11	-0.165	-0.269	-0.083	-0.142	-0.293	-0.148	-0.286	-0.214	-0.05	-0.047	-0.353	-0.302
5097788	Apod	16	31.3005	exon 4		0.122	0.019	0.03	-0.002	0.121	0.113	0.133	0.331	-0.094	0.19	0.039	-0.098	-0.242	-0.127	-0.268	-0.351	-0.205	-0.321	-0.242	-0.18	-0.355	-0.182	-0.17	-0.052	0.13	0.015	-0.024	-0.141	-0.073	-0.006	-0.219	-0.353	-0.292	-0.043	-0.358	-0.523	-0.511	-0.442	-0.53	-0.589	-0.213	-0.149	-0.457	-0.463
5511066	Apod	16	31.3035	exon 3		0.259	0.068	0.048	0.095	0.174	0.148	0.191	0.317	0.113	0.313	0.234	0.101	-0.115	0.05	-0.045	-0.133	-0.019	-0.139	-0.015	0.033	-0.144	0.015	0.032	0.07	0.142	0.133	0.008	-0.089	0.057	0.132	-0.063	-0.168	-0.115	-0.051	-0.13	-0.299	-0.404	-0.228	-0.469	-0.486	-0.006	0.051	-0.352	-0.257
4957866	Apod	16	31.3111	exon 2		0.355	0.01	0.124	0.231	0.154	0.187	0.238	0.357	0.133	0.51	0.477	0.301	0.005	0.278	0.186	0.109	0.228	0.017	0.227	0.239	0.075	0.249	0.283	0.243	0.216	0.295	0.122	-0.031	0.012	0.047	0.027	-0.083	-0.022	0.01	-0.031	-0.086	-0.261	-0.02	-0.408	-0.463	0.114	0.156	-0.178	-0.18
4936295	Grik1	16	87.8971	exon 15		0.057	0.072	0.02	0.263	0.07	0.152	0.116	-0.28	-0.056	-0.119	-0.086	-0.105	-0.096	-0.006	0.027	0.026	0.02	-0.056	0.074	-0.027	0.053	-0.062	-0.058	-0.182	-0.245	-0.151	-0.164	-0.271	-0.148	-0.197	-0.029	-0.078	-0.132	-0.222	-0.191	0.002	-0.203	-0.069	-0.08	-0.08	-0.023	0.065	0.119	0.223
4641203	Grik1	16	87.9144	exon 14		0.144	0.326	0.204	0.342	0.277	0.178	0.353	-0.12	0.174	-0.083	-0.028	0.019	0.051	0.048	0.071	0.148	0.108	0.162	0.092	0.112	0.17	0.08	0.013	-0.053	-0.178	-0.058	-0.175	-0.111	0.065	0.232	-0.127	0.095	0.03	-0.08	0.153	0.044	0.053	0.09	0.071	0.206	0.173	0.253	0.269	0.434
5114793	Grik1	16	87.9146	exon 14		0.137	0.086	0.091	0.095	-0.062	0.061	0.076	0.306	-0.01	0.468	0.268	0.169	0.097	0.26	0.138	0.084	0.179	0.046	0.141	0.141	0.011	0.166	0.224	0.272	0.202	0.322	0.29	0.284	0.198	0.01	-0.036	-0.014	0.015	0.191	-0.042	0.038	0.002	-0.044	0.02	-0.208	0.023	0.242	-0.156	-0.449
4635454	Grik1	16	87.9233	exon 13		0.025	-0.056	-0.093	0.094	-0.025	0.13	0.014	-0.258	0.121	-0.194	-0.107	0.025	0.171	0.016	0.122	0.136	0.06	0.211	0.125	0.045	0.211	0.096	0.026	-0.096	-0.163	-0.148	-0.166	-0.07	-0.034	0.046	0.023	0.191	0.032	-0.3	0.119	0.18	0.081	0.101	0.124	0.184	0.168	0.086	0.28	0.376
5392965	Grik1	16	87.9235	exon 13		0.31	0.28	0.248	0.443	0.321	0.295	0.27	0.084	0.2	0.08	0.161	0.295	0.235	0.211	0.254	0.262	0.281	0.263	0.296	0.277	0.325	0.313	0.266	0.208	-0.149	0.122	0.016	0.007	-0.043	0.061	-0.021	0.087	0.045	-0.089	0.067	0.197	0.167	0.195	0.09	-0.034	0.204	0.202	0.29	0.43
4663305	Grik1	16	87.9361	exon 12		0.165	0.241	0.312	0.333	0.245	0.221	0.322	-0.086	0.123	0.152	0.142	0.126	0.131	0.168	0.264	0.281	0.258	0.254	0.288	0.269	0.272	0.251	0.197	0.067	-0.109	0.108	-0.163	-0.141	0.068	0.15	-0.068	0.188	0.053	-0.147	0.197	0.159	-0.057	0.1	-0.124	0.028	0.275	0.404	0.327	0.379
4675862	Grik1	16	87.9409	exon 11		0.32	0.221	0.102	0.294	0.232	0.205	0.114	0.11	0.041	0.215	0.135	0.048	0.053	0.067	0.06	0.005	0.05	-0.011	0.101	0.101	0.046	0.084	0.091	0.139	-0.167	0.041	-0.02	0.044	-0.002	0.086	0.032	0.038	0.168	0.229	0.101	0.063	0.125	0.185	0.179	-0.064	0.112	0.311	-0.086	-0.037
5377105	Grik1	16	87.9468	exon 10		0.362	0.064	0.009	0.384	0.026	0.146	0.206	-0.081	0.24	0.17	0.217	0.347	0.178	0.3	0.352	0.41	0.325	0.301	0.415	0.333	0.435	0.388	0.312	0.134	0.023	0.194	0.091	0.011	0.144	0.113	-0.043	0.12	-0.002	-0.317	0.133	0.219	-0.01	0.135	-0.168	-0.047	0.33	0.412	0.303	0.201
4700270	Grik1	16	87.9481	exon 9		0.216	0.236	0.393	0.367	0.208	0.188	0.184	0.018	0.295	0.276	0.388	0.401	0.449	0.464	0.584	0.593	0.569	0.579	0.551	0.552	0.648	0.575	0.506	0.437	-0.099	0.328	0.196	0.241	0.083	0.151	0.195	0.46	0.434	0.151	0.467	0.599	0.555	0.536	0.449	0.274	0.521	0.486	0.535	0.549
4487015	Grik1	16	87.9503	exon 8		0.27	0.303	0.167	0.27	0.138	0.008	0.21	0.299	0.255	0.343	0.384	0.35	0.333	0.43	0.381	0.354	0.461	0.335	0.474	0.391	0.408	0.435	0.401	0.403	0.237	0.371	0.203	0.02	0.065	0.12	-0.115	0.122	0.103	0.169	0.148	0.178	0.117	0.21	-0.024	-0.167	0.317	0.318	0.333	0.28
4738842	Grik1	16	87.9504	exon 8		0.368	0.279	0.226	0.369	0.157	-0.044	0.239	0.238	0.066	0.111	0.159	0.222	0.226	0.285	0.265	0.24	0.329	0.249	0.34	0.29	0.307	0.312	0.235	0.309	0.075	0.207	-0.011	-0.128	-0.132	0.099	-0.112	0.185	0.088	0.273	0.163	0.191	0.165	0.237	-0.021	-0.019	0.292	0.177	0.444	0.482
4583111	Grik1	16	87.9577	exon 7		0.011	0.042	0.021	0.22	-0.106	-0.136	0.076	0.165	0.473	0.239	0.272	0.431	0.578	0.54	0.591	0.574	0.55	0.643	0.538	0.536	0.611	0.529	0.487	0.456	0.208	0.403	0.267	0.282	0.363	0.343	0.185	0.574	0.374	0.08	0.478	0.504	0.387	0.332	0.385	0.235	0.557	0.463	0.512	0.426
4550947	Grik1	16	87.9962	exon 6		0.174	0.189	0.316	0.321	0.086	0.11	0.266	-0.052	0.064	0.178	0.243	0.271	0.12	0.355	0.32	0.38	0.372	0.204	0.391	0.299	0.314	0.333	0.307	0.194	-0.038	0.163	-0.031	-0.184	-0.069	0.075	0.202	0.242	0.234	0.215	0.253	0.403	0.11	0.403	0.14	0.165	0.299	0.318	0.418	0.338
4878456	Grik1	16	88.0066	exon 5		0.376	0.3	0.336	0.35	0.317	0.391	0.451	0.281	0.454	0.53	0.468	0.404	0.535	0.522	0.526	0.508	0.537	0.555	0.518	0.563	0.528	0.546	0.497	0.444	0.008	0.421	0.217	0.197	0.283	0.255	0.282	0.491	0.512	0.073	0.351	0.406	0.283	0.279	0.149	-0.033	0.614	0.58	0.316	0.364
4369555	Grik1	16	88.01	exon 4		-0.081	0.213	0.157	-0.112	-0.083	-0.056	-0.104	0.23	0.188	0.185	0.165	0.219	0.285	0.194	0.227	0.234	0.261	0.281	0.193	0.266	0.251	0.289	0.263	0.358	0.063	0.274	0.283	0.284	0.191	0.104	0.157	0.219	0.243	0.082	0.065	0.238	0.365	0.112	0.27	0.019	0.245	0.223	0.275	0.032
4365503	Grik1	16	88.0344	exon 3		-0.195	0.045	-0.101	-0.193	-0.024	-0.386	0.011	-0.152	-0.258	-0.191	-0.219	-0.446	-0.408	-0.23	-0.376	-0.382	-0.306	-0.386	-0.298	-0.393	-0.399	-0.391	-0.358	-0.364	0.142	-0.264	-0.241	-0.419	-0.234	-0.06	-0.411	-0.359	-0.337	0.186	-0.194	-0.362	-0.359	-0.2	-0.304	0.047	-0.264	-0.344	-0.191	0.021
4648962	Grik1	16	88.0516	exon 2		-0.022	0.123	-0.129	-0.018	0.025	-0.266	-0.006	-0.34	-0.322	-0.498	-0.407	-0.482	-0.418	-0.392	-0.459	-0.447	-0.402	-0.419	-0.384	-0.477	-0.363	-0.449	-0.479	-0.463	-0.069	-0.486	-0.348	-0.441	-0.407	-0.019	-0.462	-0.365	-0.359	0.038	-0.228	-0.326	-0.26	-0.164	-0.142	0.111	-0.334	-0.416	-0.04	0.091
4545935	Grik1	16	88.0563	exon 1		0.035	0.2	-0.04	0.018	0.159	-0.149	0.113	-0.406	-0.221	-0.462	-0.39	-0.487	-0.267	-0.381	-0.359	-0.341	-0.352	-0.298	-0.345	-0.362	-0.244	-0.384	-0.427	-0.387	-0.203	-0.47	-0.311	-0.297	-0.306	0.041	-0.285	-0.206	-0.138	0.008	-0.105	-0.171	-0.074	-0.1	0.049	0.211	-0.137	-0.215	0.022	0.196
4402674	Grik1	16	88.0563	exon 1		-0.149	0.055	-0.134	-0.175	0.025	-0.354	-0.092	-0.23	-0.437	-0.598	-0.583	-0.687	-0.582	-0.614	-0.706	-0.723	-0.65	-0.633	-0.664	-0.674	-0.637	-0.675	-0.701	-0.574	-0.05	-0.565	-0.381	-0.493	-0.422	-0.045	-0.596	-0.556	-0.543	-0.004	-0.458	-0.631	-0.464	-0.479	-0.385	-0.047	-0.529	-0.632	-0.277	-0.013
5118239	Olig2	16	91.2266	exon 2		-0.117	-0.224	-0.103	0.056	0.028	-0.01	0.019	-0.024	-0.216	-0.31	-0.37	-0.311	-0.31	-0.378	-0.36	-0.384	-0.339	-0.303	-0.355	-0.324	-0.354	-0.349	-0.387	-0.376	-0.104	-0.255	-0.301	-0.343	-0.26	-0.031	-0.162	-0.25	-0.338	-0.154	-0.301	-0.447	-0.358	-0.361	-0.401	-0.128	-0.308	-0.357	-0.049	0.049
5080032	Olig2	16	91.2267	exon 2		-0.076	-0.105	-0.098	0.019	-0.106	-0.095	0.153	-0.016	-0.199	0.07	-0.052	-0.204	-0.297	-0.037	-0.146	-0.162	-0.087	-0.215	-0.061	-0.208	-0.253	-0.199	-0.203	-0.298	0.043	-0.031	-0.238	-0.373	-0.145	-0.145	0.027	-0.085	-0.127	0.165	-0.124	-0.269	-0.359	-0.141	-0.398	-0.109	-0.037	-0.026	0.078	0.008
5423330	Olig2	16	91.2272	exon 2		-0.446	-0.402	-0.358	-0.412	-0.515	-0.377	-0.407	-0.063	-0.271	-0.211	-0.34	-0.271	-0.276	-0.067	-0.204	-0.188	-0.214	-0.165	-0.138	-0.28	-0.217	-0.224	-0.222	-0.198	0.199	-0.069	-0.021	-0.155	-0.051	-0.065	-0.019	-0.098	-0.171	0.033	-0.159	-0.162	-0.151	-0.103	-0.041	0.174	-0.168	-0.188	-0.05	-0.009
4655286	Olig2	16	91.2274	exon 2		-0.098	-0.146	-0.019	-0.018	-0.111	-0.176	-0.239	-0.003	-0.212	-0.19	-0.196	-0.164	-0.253	-0.099	-0.13	-0.155	-0.155	-0.106	-0.107	-0.149	-0.124	-0.125	-0.13	-0.162	0.006	-0.044	-0.038	-0.147	-0.112	0.014	-0.011	-0.04	-0.084	0.035	-0.157	-0.109	-0.097	-0.083	-0.158	0.082	-0.04	-0.201	0.206	0.165
5302408	Olig2	16	91.2276	exon 2		-0.079	-0.236	-0.339	-0.195	-0.201	-0.479	-0.166	-0.074	-0.219	-0.406	-0.369	-0.34	-0.24	-0.361	-0.367	-0.338	-0.355	-0.288	-0.317	-0.41	-0.297	-0.34	-0.412	-0.38	-0.01	-0.294	-0.203	-0.271	-0.298	-0.17	-0.302	-0.254	-0.36	-0.03	-0.278	-0.364	-0.225	-0.235	-0.24	0.07	-0.164	-0.449	0.162	0.112
4385540	Mog	17	37.1493	exon 5		0.396	0.089	0.107	0.262	0.01	0.137	0.175	0.204	0.55	0.617	0.697	0.673	0.493	0.655	0.758	0.688	0.699	0.636	0.723	0.708	0.673	0.705	0.701	0.561	0.183	0.556	0.324	0.364	0.371	0.264	0.402	0.53	0.449	0.007	0.547	0.612	0.351	0.491	0.157	0.042	0.642	0.631	0.315	0.228
5209242	Mog	17	37.1545	exon 2		0.348	0.093	0.149	0.256	0.023	0.151	0.184	0.166	0.551	0.647	0.74	0.71	0.516	0.701	0.814	0.781	0.758	0.687	0.778	0.783	0.744	0.762	0.772	0.612	0.198	0.583	0.321	0.375	0.383	0.31	0.435	0.588	0.527	0.011	0.626	0.698	0.418	0.587	0.263	0.124	0.657	0.692	0.341	0.249
4511008	Mog	17	37.1575	exon 1		0.499	0.201	0.282	0.355	0.178	0.257	0.322	0.349	0.542	0.69	0.764	0.701	0.502	0.668	0.747	0.666	0.731	0.633	0.712	0.757	0.657	0.734	0.726	0.627	0.144	0.584	0.295	0.301	0.282	0.262	0.447	0.541	0.509	0.085	0.512	0.574	0.336	0.483	0.087	-0.078	0.678	0.595	0.349	0.261
5442650	Mog	17	37.1601	exon 0		0.502	0.211	0.244	0.377	0.168	0.243	0.354	0.244	0.587	0.641	0.732	0.727	0.503	0.681	0.77	0.749	0.736	0.664	0.781	0.771	0.719	0.763	0.725	0.563	0.101	0.583	0.238	0.281	0.366	0.307	0.427	0.56	0.495	0.022	0.571	0.59	0.275	0.509	0.063	-0.003	0.754	0.716	0.462	0.33
5152359	Nrxn1	17	90.4365	exon 22 (last coding exon)		0.319	0.447	0.473	0.283	0.397	0.143	0.434	0.2	-0.149	-0.003	-0.026	-0.05	-0.057	-0.046	-0.156	-0.231	-0.043	-0.171	-0.088	-0.119	-0.21	-0.076	-0.137	0	-0.109	-0.066	-0.177	-0.281	-0.273	-0.144	-0.354	-0.225	-0.262	0.249	-0.146	-0.215	-0.344	-0.175	-0.392	-0.372	-0.078	-0.166	-0.02	0.054
5189564	Nrxn1	17	90.4588	exon 21		0.289	0.432	0.343	0.175	0.241	0.001	0.283	0.148	0.018	0.203	0.272	0.162	0.057	0.274	0.165	0.14	0.282	0.075	0.3	0.157	0.139	0.183	0.178	0.164	0.129	0.226	0.067	-0.116	-0.093	-0.045	-0.2	-0.09	-0.06	0.291	0.064	0.087	-0.137	0.153	-0.225	-0.141	0.033	0.036	0.134	0.296
4787933	Nrxn1	17	90.5616	exon 20		0.282	0.077	0.239	0.32	0.178	0.011	0.199	0.284	0.171	0.301	0.291	0.321	0.229	0.252	0.194	0.16	0.225	0.097	0.272	0.162	0.186	0.304	0.229	0.215	0.051	0.292	0.27	0.103	0.046	-0.115	-0.278	-0.201	-0.221	0	-0.06	-0.035	-0.209	-0.052	-0.327	-0.372	0.081	0.149	0.033	0.147
5022864	Nrxn1	17	90.5631	exon 19		0.446	0.323	0.396	0.509	0.428	0.133	0.407	0.074	0.23	0.235	0.416	0.331	0.386	0.313	0.424	0.4	0.471	0.349	0.467	0.404	0.478	0.422	0.354	0.291	-0.086	0.249	0.063	0.037	-0.109	0.033	-0.121	0.143	0.118	0.184	0.279	0.308	0.184	0.327	0.09	-0.002	0.289	0.253	0.486	0.504
5011043	Nrxn1	17	90.6077	exon 18		0.427	0.289	0.354	0.463	0.394	0.135	0.265	0.39	0.408	0.256	0.309	0.46	0.442	0.293	0.344	0.281	0.359	0.383	0.326	0.378	0.381	0.423	0.356	0.395	-0.011	0.339	0.318	0.301	0.163	0.221	-0.17	0.092	0.035	-0.008	0.205	0.186	0.152	0.164	0.05	-0.108	0.19	0.197	0.135	0.38
4584329	Nrxn1	17	90.7621	exon 17		-0.061	0.228	0.103	0.143	0.117	-0.159	0.184	-0.15	-0.005	-0.209	-0.22	-0.127	-0.035	-0.102	-0.093	-0.084	-0.054	-0.046	-0.065	-0.142	-0.09	-0.141	-0.161	-0.207	-0.108	-0.11	-0.108	-0.135	-0.013	0.015	-0.282	-0.12	-0.247	-0.023	-0.037	-0.055	-0.171	-0.09	-0.034	0.149	-0.14	-0.073	0.128	0.266
4932282	Nrxn1	17	90.8541	intron 17; potential exon 1 of b-variant		-0.068	0.159	0.084	-0.074	0.056	-0.065	0.127	-0.333	-0.448	-0.36	-0.29	-0.458	-0.228	-0.302	-0.316	-0.302	-0.234	-0.359	-0.298	-0.389	-0.317	-0.404	-0.409	-0.318	-0.15	-0.431	-0.406	-0.466	-0.504	-0.301	-0.146	-0.135	-0.092	0.355	-0.102	-0.107	-0.061	-0.004	0.114	0.122	-0.245	-0.308	0.043	0.019
5126220	Nrxn1	17	90.8543	intron 17; potential exon 1 of b-variant		-0.231	0.1	0.004	-0.127	0.053	-0.013	0.159	-0.195	-0.069	-0.347	-0.383	-0.252	-0.08	-0.229	-0.264	-0.171	-0.231	-0.08	-0.245	-0.283	-0.205	-0.256	-0.315	-0.289	-0.139	-0.225	-0.185	-0.013	0.034	0.117	-0.043	-0.041	-0.037	0.081	0.096	-0.106	0.02	-0.02	0.194	0.373	-0.086	-0.058	0.105	0.152
5412861	Nrxn1	17	90.9601	exon 16		0.197	0.244	0.165	0.345	0.237	-0.14	0.25	-0.303	0.058	-0.276	-0.104	-0.026	-0.097	-0.108	0.003	0.017	0.003	-0.014	0.037	-0.011	0.076	-0.016	-0.098	-0.195	-0.257	-0.171	-0.235	-0.232	-0.165	0.081	-0.187	-0.059	-0.153	-0.062	0.106	0.074	-0.065	0.091	-0.14	0.183	0.044	-0.021	0.318	0.532
4483646	Nrxn1	17	90.9647	exon 15		0.229	0.148	0.115	0.291	0.172	-0.096	0.154	0.089	0.205	0.102	0.157	0.215	0.258	0.175	0.27	0.236	0.283	0.259	0.312	0.206	0.296	0.255	0.184	0.119	0.016	0.185	0.045	-0.023	-0.012	0.064	-0.261	0.057	-0.11	0.003	0.157	0.114	0.013	0.148	-0.034	0.028	0.136	0.144	0.291	0.43
5203311	Nrxn1	17	90.988	exon 14		0.261	0.158	0.246	0.269	0.217	0.021	0.25	0.363	-0.138	0.203	0.133	0.052	0.059	0.074	-0.035	-0.149	0.064	-0.146	0.024	-0.071	-0.137	-0.001	-0.028	0.108	0.032	0.096	0.015	-0.216	-0.289	-0.312	-0.296	-0.213	-0.237	0.307	-0.212	-0.229	-0.286	-0.141	-0.294	-0.503	-0.125	-0.135	-0.097	-0.056
5541288	Nrxn1	17	90.9893	exon 13		0.159	0.186	0.201	0.287	0.24	-0.158	0.134	0.009	0.246	-0.105	-0.011	0.167	0.143	0.033	0.134	0.121	0.088	0.167	0.107	0.161	0.162	0.139	0.096	0.069	-0.155	0.036	0.003	0.004	0.096	0.255	-0.044	0.148	0.058	-0.051	0.21	0.205	0.08	0.156	0.056	0.213	0.136	0.071	0.225	0.558
4930721	Nrxn1	17	90.9968	exon 12		0.191	0.264	0.305	0.3	0.314	-0.021	0.227	0.181	-0.129	0.104	0.081	-0.052	-0.017	-0.036	-0.097	-0.181	-0.002	-0.192	-0.032	-0.118	-0.138	-0.057	-0.081	-0.011	-0.049	0.05	0.03	-0.105	-0.232	-0.189	-0.435	-0.35	-0.316	0.255	-0.225	-0.248	-0.269	-0.178	-0.248	-0.356	-0.222	-0.132	-0.043	0.016
5447008	Nrxn1	17	91.0202	exon 11		0.084	0.415	0.344	0.129	0.293	0.046	0.069	0.165	0.263	0.007	0.028	0.11	0.395	0.065	0.171	0.108	0.144	0.312	0.063	0.228	0.195	0.146	0.134	0.27	-0.151	0.133	0.172	0.336	0.266	0.239	-0.034	0.309	0.261	0.105	0.189	0.251	0.326	0.039	0.356	0.119	0.149	0.103	0.162	0.217
5437314	Nrxn1	17	91.0228	exon 10		0.451	0.345	0.442	0.494	0.37	0.154	0.4	0.175	0.043	0.24	0.302	0.264	0.239	0.254	0.282	0.203	0.337	0.149	0.345	0.257	0.224	0.293	0.249	0.246	-0.103	0.197	0.007	-0.156	-0.182	-0.184	-0.129	0.049	-0.008	0.183	0.044	0.178	-0.055	0.136	-0.191	-0.279	0.175	0.154	0.304	0.351
4387266	Nrxn1	17	91.0292	exon 9		0.509	0.399	0.391	0.583	0.369	0.217	0.511	0.201	0.197	0.287	0.339	0.34	0.286	0.402	0.398	0.341	0.457	0.279	0.499	0.369	0.361	0.371	0.309	0.284	-0.021	0.329	0.057	-0.115	0.017	0.027	-0.057	0.136	0.071	0.189	0.173	0.193	-0.088	0.184	-0.171	-0.207	0.31	0.398	0.409	0.471
5225986	Nrxn1	17	91.0423	exon 8		0.205	0.28	0.312	0.351	0.393	0.078	0.221	0.084	-0.18	-0.099	-0.128	-0.148	-0.17	-0.193	-0.245	-0.296	-0.187	-0.299	-0.168	-0.212	-0.23	-0.181	-0.233	-0.122	-0.118	-0.06	-0.066	-0.178	-0.151	-0.029	-0.573	-0.457	-0.433	0.085	-0.278	-0.404	-0.413	-0.323	-0.352	-0.346	-0.337	-0.097	-0.17	-0.004
5309511	Nrxn1	17	91.0427	exon 8		-0.02	0.261	0.334	0.194	0.26	-0.055	0.249	-0.066	0.195	0.079	0.141	0.181	0.101	0.207	0.211	0.159	0.176	0.164	0.172	0.207	0.117	0.133	0.186	0.161	0.036	0.161	0.113	0.123	0.275	0.243	0.003	0.124	0.122	0.13	0.356	0.276	0.007	0.166	0.089	0.161	0.068	0.184	-0.032	0.207
5394567	Nrxn1	17	91.1	intron 8; overlaps exon		0.298	0.23	0.389	0.194	0.261	-0.006	0.154	0.326	0.408	0.507	0.579	0.509	0.448	0.47	0.518	0.497	0.519	0.493	0.499	0.566	0.484	0.565	0.572	0.496	0.175	0.489	0.296	0.269	0.279	0.295	0.135	0.399	0.415	0.322	0.516	0.495	0.374	0.462	0.108	0.163	0.437	0.312	0.265	0.307
5406231	Nrxn1	17	91.1001	exon 7		-0.14	-0.066	-0.003	-0.018	0.074	-0.218	-0.067	0.099	-0.148	-0.133	-0.133	-0.178	-0.142	-0.209	-0.274	-0.39	-0.257	-0.31	-0.319	-0.275	-0.36	-0.294	-0.219	-0.103	0.031	-0.163	0.012	-0.105	-0.178	-0.133	-0.25	-0.298	-0.262	0.058	-0.246	-0.25	-0.211	-0.241	-0.106	-0.19	-0.449	-0.446	-0.406	-0.059
5561613	Nrxn1	17	91.103	intron 6; overlaps alternative exon or 3'UTR		0.384	0.17	0.228	0.27	0.193	0.116	0.195	0.106	0.612	0.417	0.613	0.654	0.504	0.524	0.636	0.622	0.559	0.577	0.594	0.661	0.651	0.655	0.639	0.511	0.059	0.405	0.291	0.389	0.381	0.365	0.249	0.425	0.395	-0.137	0.539	0.597	0.297	0.442	0.175	0.096	0.537	0.478	0.234	0.349
5583643	Nrxn1	17	91.1035	exon 5		-0.048	0.006	0.112	0.045	0.063	-0.218	-0.019	-0.021	0.215	0.081	0.229	0.206	0.169	0.154	0.165	0.136	0.14	0.108	0.125	0.11	0.109	0.143	0.198	0.1	0.076	0.105	0.185	0.155	0.133	0.08	-0.067	0.032	0.018	0.035	0.174	0.254	0.079	0.158	0.109	0.179	-0.06	-0.095	-0.034	0.287
5361767	Nrxn1	17	91.1036	exon 5 and alternative 5' UTR		0.009	0.192	0.208	0.129	0.137	-0.089	0.242	0.03	0.242	0.153	0.156	0.159	0.109	0.124	0.109	0.087	0.132	0.103	0.093	0.098	0.033	0.093	0.124	0.02	0.005	0.133	0.125	0.146	0.239	0.088	-0.153	-0.067	-0.164	-0.113	0.047	0.069	-0.201	-0.088	-0.129	0.002	-0.018	0.033	0.003	0.059
4440761	Nrxn1	17	91.1037	exon 5 and alternative 5' UTR		-0.326	-0.18	-0.163	-0.16	-0.079	-0.304	-0.228	-0.127	-0.019	-0.288	-0.255	-0.199	-0.137	-0.262	-0.269	-0.306	-0.304	-0.219	-0.307	-0.286	-0.274	-0.285	-0.231	-0.254	-0.005	-0.213	0.001	-0.017	0.016	0.065	-0.202	-0.231	-0.253	-0.19	-0.17	-0.164	-0.185	-0.225	-0.025	0.104	-0.403	-0.39	-0.255	0.067
4617215	Nrxn1	17	91.3915	exon 3		-0.169	-0.045	-0.11	-0.129	-0.126	-0.212	-0.05	0.013	-0.547	-0.19	-0.29	-0.407	-0.421	-0.293	-0.509	-0.581	-0.399	-0.631	-0.416	-0.573	-0.635	-0.508	-0.446	-0.308	0.081	-0.294	-0.169	-0.412	-0.444	-0.525	-0.426	-0.572	-0.532	0.23	-0.543	-0.507	-0.493	-0.391	-0.361	-0.408	-0.618	-0.533	-0.447	-0.378
5294997	Nrxn1	17	91.4873	exon 1		-0.208	0.091	-0.018	-0.02	-0.034	-0.215	0.126	-0.157	-0.136	-0.238	-0.226	-0.231	-0.248	-0.139	-0.216	-0.261	-0.171	-0.251	-0.179	-0.256	-0.326	-0.31	-0.246	-0.28	-0.033	-0.196	-0.213	-0.329	-0.092	-0.106	-0.038	-0.148	-0.205	0.02	-0.169	-0.13	-0.326	-0.182	-0.217	0.018	-0.24	-0.246	0.013	0.193
5427359	Adcyap1	17	93.5994	exon 2		-0.171	-0.055	-0.066	-0.058	-0.044	-0.007	-0.114	-0.476	-0.571	-0.389	-0.406	-0.496	-0.563	-0.472	-0.489	-0.451	-0.456	-0.567	-0.414	-0.51	-0.498	-0.507	-0.435	-0.572	-0.272	-0.498	-0.398	-0.469	-0.466	-0.36	-0.138	-0.403	-0.326	-0.129	-0.435	-0.227	-0.295	-0.187	-0.227	0.038	-0.557	-0.436	-0.164	-0.067
5427290	Adcyap1	17	93.6016	exon 3		0.035	-0.072	0.053	0.173	-0.049	0.177	0.012	-0.116	-0.293	-0.05	-0.135	-0.104	-0.103	-0.026	-0.026	-0.105	-0.064	-0.124	-0.022	-0.109	-0.11	-0.065	-0.076	-0.056	-0.104	-0.066	-0.089	-0.079	-0.188	-0.11	0.117	0.037	0.034	0.05	-0.074	0.037	-0.071	-0.026	0.015	-0.131	-0.043	0.082	0.05	-0.057
4807173	Adcyap1	17	93.6021	exon 4		0.031	-0.062	0.01	-0.045	-0.056	0.167	-0.007	-0.102	-0.059	0.16	0.23	0.052	0.072	0.135	0.17	0.22	0.214	0.119	0.235	0.111	0.212	0.159	0.178	0.003	0.173	0.093	-0.025	-0.065	-0.074	-0.06	-0.209	-0.1	-0.184	-0.304	-0.096	0.024	-0.135	-0.01	-0.116	-0.022	-0.097	0.067	0.131	0.151
4988922	Adcyap1	17	93.6033	exon 5		-0.101	-0.041	0.116	-0.055	0.032	-0.085	-0.013	0.128	-0.134	0.119	0.193	0.152	-0.039	0.147	0.071	0.091	0.135	0.012	0.168	0.114	0.091	0.18	0.186	0.195	0.217	0.202	0.064	0.007	-0.167	-0.129	-0.137	-0.194	-0.128	0.105	-0.043	-0.031	0.018	0.061	-0.215	-0.18	-0.079	-0.109	0.059	0.129
4737637	Adcyap1	17	93.6034	exon 5		-0.133	0.009	0.132	-0.073	-0.079	-0.068	-0.042	0.131	-0.127	0.143	0.067	0.017	-0.019	0.082	0.037	0.004	0.096	0.015	0.021	0.056	0.028	0.074	0.066	0.21	0.206	0.139	0.149	0.087	-0.054	0.016	-0.255	-0.155	-0.166	0.062	-0.035	-0.077	-0.002	-0.059	0.054	-0.134	-0.141	0.043	-0.156	-0.291
4541453	Adra2a	19	54.1208	exon 1		-0.125	0.113	-0.065	-0.06	-0.074	-0.269	-0.08	-0.123	-0.262	-0.422	-0.278	-0.189	-0.238	-0.2	-0.197	-0.169	-0.112	-0.187	-0.116	-0.218	-0.128	-0.185	-0.234	-0.149	-0.066	-0.244	-0.274	-0.362	-0.456	-0.189	-0.081	-0.147	-0.163	0.213	-0.115	-0.111	0.063	0.107	0.044	0.097	-0.096	-0.292	0.331	0.289
5371994	Adra2a	19	54.1211	exon 1		0.021	-0.059	0.095	-0.051	0.156	0.32	0.063	-0.049	-0.01	0.138	0.094	-0.093	-0.064	-0.124	-0.067	-0.071	-0.062	-0.086	-0.068	-0.045	-0.039	-0.059	-0.097	-0.118	-0.207	-0.053	-0.107	-0.032	-0.091	-0.065	0.08	-0.098	0.031	-0.093	-0.028	-0.159	-0.104	-0.055	-0.095	-0.157	-0.094	0.081	-0.251	-0.074
5239169	Adra2a	19	54.1211	exon 1		-0.2	-0.1	-0.205	0.071	-0.284	-0.334	-0.023	-0.246	-0.22	-0.187	-0.118	-0.016	-0.185	0.108	0.063	0.137	0.108	0.028	0.165	-0.018	0.092	0.025	0.015	-0.08	0.081	-0.016	-0.121	-0.161	-0.211	-0.157	-0.03	-0.002	-0.109	0.128	0.049	0.105	0.116	0.219	0.121	0.26	0.051	0.008	0.481	0.171
5545151	Adra2a	19	54.1213	exon 1		0.22	0.169	0.095	0.346	0.088	0.103	0.213	-0.08	0.069	0.111	0.111	0.205	0.202	0.212	0.253	0.258	0.24	0.2	0.321	0.18	0.269	0.248	0.157	0.11	-0.184	0.106	-0.062	0	-0.034	-0.063	-0.015	0.207	0.117	0.079	0.2	0.222	0.107	0.229	0.135	-0.03	0.246	0.37	0.294	0.218
5274770	Adra2a	19	54.1214	exon 1		-0.157	-0.143	-0.282	-0.078	-0.303	-0.099	-0.12	-0.3	-0.244	-0.219	-0.288	-0.321	-0.221	-0.152	-0.144	-0.166	-0.202	-0.221	-0.123	-0.217	-0.189	-0.271	-0.243	-0.245	-0.089	-0.264	-0.227	-0.279	-0.051	-0.37	-0.085	-0.135	-0.265	-0.224	-0.291	-0.182	-0.31	-0.309	-0.232	-0.165	-0.045	0.035	-0.019	-0.199
5113317	Adra2a	19	54.1217	exon 1		-0.362	-0.338	-0.427	-0.333	-0.342	0.007	-0.287	0.038	-0.053	-0.083	-0.273	-0.065	-0.058	-0.091	-0.157	-0.12	-0.191	-0.081	-0.133	-0.217	-0.177	-0.158	-0.133	-0.137	0.118	-0.023	0.061	0.086	0.157	-0.065	0.059	-0.103	-0.161	-0.279	-0.196	-0.219	-0.149	-0.19	0.068	-0.045	-0.201	-0.026	-0.293	-0.3
4810261	Adra2a	19	54.1217	exon 1		-0.478	-0.394	-0.538	-0.525	-0.318	-0.238	-0.46	-0.229	-0.288	-0.427	-0.485	-0.433	-0.496	-0.498	-0.561	-0.498	-0.58	-0.483	-0.483	-0.588	-0.516	-0.517	-0.479	-0.548	0.051	-0.387	-0.202	-0.217	-0.134	-0.16	-0.199	-0.494	-0.454	-0.304	-0.408	-0.526	-0.354	-0.33	-0.252	0.026	-0.497	-0.469	-0.394	-0.256
4963667	Adra2a	19	54.1219	exon 1		-0.293	-0.128	-0.212	-0.204	-0.182	-0.394	-0.203	-0.13	-0.461	-0.337	-0.376	-0.481	-0.484	-0.409	-0.481	-0.478	-0.41	-0.537	-0.368	-0.533	-0.49	-0.495	-0.488	-0.485	-0.067	-0.358	-0.357	-0.56	-0.462	-0.503	-0.403	-0.517	-0.598	0.019	-0.562	-0.575	-0.56	-0.412	-0.465	-0.274	-0.395	-0.498	-0.033	-0.151
5474093	Adra2a	19	54.122	exon 1		-0.447	0.03	-0.025	-0.259	-0.052	-0.284	0.012	-0.321	-0.455	-0.552	-0.483	-0.552	-0.518	-0.464	-0.545	-0.513	-0.474	-0.507	-0.517	-0.556	-0.57	-0.6	-0.562	-0.496	-0.122	-0.444	-0.375	-0.38	-0.308	-0.313	-0.259	-0.424	-0.424	0.022	-0.39	-0.42	-0.326	-0.383	-0.238	0.062	-0.489	-0.542	-0.053	0.093
4672579	Adra2a	19	54.1221	exon 1		-0.491	-0.059	-0.212	-0.292	-0.227	-0.327	-0.109	-0.337	-0.597	-0.572	-0.536	-0.549	-0.543	-0.46	-0.569	-0.545	-0.473	-0.584	-0.488	-0.637	-0.594	-0.623	-0.59	-0.507	-0.058	-0.481	-0.408	-0.461	-0.491	-0.492	-0.276	-0.482	-0.493	0.098	-0.45	-0.461	-0.343	-0.332	-0.194	-0.079	-0.572	-0.583	-0.086	-0.119
4897081	Syp	X	7.21582	exon 1		0.499	0.231	0.272	0.484	0.188	0.223	0.515	0.239	0.18	0.444	0.43	0.393	0.181	0.429	0.374	0.375	0.458	0.239	0.49	0.347	0.338	0.426	0.327	0.24	0.024	0.348	0.03	-0.111	-0.039	-0.042	0.058	0.094	0.034	0.124	0.126	0.105	-0.139	0.173	-0.311	-0.294	0.432	0.45	0.399	0.241
4842558	Syp	X	7.217	exon 2		0.62	0.197	0.273	0.513	0.275	0.336	0.4	0.243	0.516	0.527	0.608	0.632	0.469	0.528	0.622	0.63	0.598	0.531	0.647	0.643	0.652	0.663	0.566	0.461	0.006	0.462	0.146	0.185	0.271	0.339	0.176	0.383	0.298	-0.05	0.433	0.375	0.116	0.345	-0.004	-0.095	0.617	0.68	0.382	0.285
5014952	Syp	X	7.21823	exon 3		0.438	0.002	0.089	0.372	-0.03	0.269	0.321	0.322	0.049	0.554	0.488	0.422	0.202	0.472	0.367	0.348	0.446	0.172	0.463	0.315	0.288	0.428	0.375	0.34	0.14	0.361	0.106	-0.051	-0.117	-0.226	0.085	0.074	0.023	0.115	-0.013	0.09	-0.08	0.134	-0.214	-0.458	0.306	0.377	0.171	-0.095
5099121	Syp	X	7.21826	exon 3		0.493	0.02	0.082	0.404	-0.009	0.296	0.359	0.254	0.283	0.575	0.545	0.534	0.383	0.569	0.532	0.518	0.548	0.375	0.593	0.446	0.469	0.552	0.467	0.376	0.075	0.407	0.125	0.056	0.082	-0.051	0.25	0.321	0.221	0.09	0.233	0.285	0.029	0.267	-0.059	-0.279	0.564	0.577	0.318	0.036
5196151	Syp	X	7.22124	exon 4		0.566	0.173	0.213	0.43	0.172	0.358	0.364	0.256	0.572	0.63	0.653	0.668	0.567	0.622	0.72	0.732	0.678	0.663	0.698	0.736	0.728	0.733	0.666	0.542	0.04	0.534	0.264	0.334	0.39	0.326	0.355	0.56	0.482	-0.089	0.472	0.523	0.296	0.393	0.149	-0.023	0.742	0.763	0.412	0.206
5315927	Syp	X	7.22215	exon 5		0.346	0.028	0.104	0.329	-0.052	0.213	0.229	0.094	0.505	0.503	0.57	0.656	0.609	0.682	0.794	0.808	0.725	0.741	0.743	0.736	0.801	0.752	0.689	0.567	0.089	0.507	0.291	0.399	0.36	0.274	0.461	0.683	0.556	-0.053	0.577	0.707	0.479	0.512	0.389	0.167	0.763	0.744	0.543	0.279
5547223	Syp	X	7.22571	exon 6		0.392	-0.001	0.1	0.433	-0.043	0.24	0.218	-0.007	0.299	0.375	0.459	0.541	0.493	0.589	0.689	0.683	0.629	0.59	0.658	0.619	0.709	0.645	0.583	0.492	0.049	0.373	0.188	0.26	0.149	0.165	0.283	0.537	0.394	-0.068	0.44	0.627	0.394	0.44	0.338	0.086	0.569	0.613	0.465	0.25
4544209	Syp	X	7.2258	exon 6		-0.007	-0.101	-0.207	0.006	-0.077	-0.199	-0.001	-0.251	-0.198	-0.433	-0.367	-0.257	-0.309	-0.289	-0.291	-0.264	-0.323	-0.246	-0.281	-0.277	-0.205	-0.265	-0.313	-0.289	0.01	-0.295	-0.198	-0.169	-0.159	-0.004	-0.456	-0.341	-0.506	-0.468	-0.339	-0.344	-0.373	-0.423	-0.361	-0.104	-0.224	-0.297	-0.061	0.035
4671599	Syp	X	7.22598	exon 6		-0.293	-0.31	-0.333	-0.239	-0.26	-0.301	-0.133	-0.202	-0.539	-0.415	-0.544	-0.578	-0.522	-0.458	-0.608	-0.55	-0.55	-0.566	-0.518	-0.646	-0.539	-0.555	-0.599	-0.536	0.049	-0.409	-0.252	-0.382	-0.387	-0.332	-0.601	-0.643	-0.711	-0.191	-0.602	-0.688	-0.557	-0.566	-0.416	-0.181	-0.522	-0.486	-0.268	-0.308
5151171	Ndp	X	16.4636	exon 2		0.267	0.03	0.051	0.214	-0.16	0.103	0.066	0.041	0.259	0.459	0.521	0.577	0.448	0.674	0.75	0.744	0.717	0.605	0.79	0.648	0.7	0.662	0.662	0.538	0.251	0.489	0.221	0.197	0.204	0.177	0.351	0.564	0.46	0.139	0.609	0.713	0.399	0.674	0.379	0.22	0.508	0.667	0.429	0.247
4557079	Ndp	X	16.4715	exon 1		-0.002	0.084	0.057	-0.117	-0.147	0.096	-0.088	0.082	0.282	0.337	0.439	0.405	0.43	0.466	0.494	0.488	0.498	0.456	0.447	0.411	0.434	0.434	0.484	0.448	0.259	0.363	0.345	0.434	0.271	0.081	0.239	0.375	0.379	0.172	0.432	0.553	0.522	0.467	0.47	0.249	0.204	0.282	0.061	0.127
4581991	Ndp	X	16.4717	exon 1		0.41	0.237	0.353	0.303	0.184	0.328	0.296	0.327	0.591	0.672	0.659	0.632	0.578	0.609	0.72	0.692	0.696	0.678	0.689	0.737	0.691	0.74	0.685	0.582	0.083	0.632	0.394	0.431	0.476	0.366	0.391	0.5	0.483	-0.025	0.46	0.528	0.327	0.358	0.113	0	0.7	0.766	0.431	0.275
4709553	Il1rapl2	X	134.186	exon 2		0.417	0.225	0.267	0.394	0.172	0.346	0.213	-0.026	-0.145	0.064	0.143	0.105	0.227	0.17	0.202	0.146	0.246	0.107	0.24	0.173	0.24	0.222	0.152	0.24	-0.198	-0.023	-0.075	-0.114	-0.387	-0.214	0.083	0.185	0.238	0.31	0.087	0.301	0.29	0.29	0.231	-0.147	0.199	0.147	0.316	0.083
4839276	Il1rapl2	X	134.709	exon 3		0.393	0.203	0.325	0.465	0.26	0.163	0.247	-0.116	-0.162	0.07	0.206	0.098	-0.079	0.145	0.128	0.079	0.153	-0.091	0.223	0.103	0.1	0.147	0.117	0.081	-0.161	-0.033	-0.179	-0.306	-0.37	-0.161	-0.008	-0.025	0.057	0.346	0.114	0.181	-0.032	0.288	-0.126	-0.151	0.127	0.111	0.195	0.203
5053204	Il1rapl2	X	134.709	exon 3		0.076	0.147	0.389	0.263	0.164	0.248	0.152	-0.083	-0.34	0.078	0.108	-0.039	-0.085	0.093	0.012	-0.054	0.091	-0.128	0.056	-0.027	-0.046	0.029	0.046	0.072	-0.072	-0.043	-0.1	-0.184	-0.378	-0.244	-0.041	-0.104	0.015	0.418	0.022	0.132	0.101	0.184	0.017	-0.094	-0.154	-0.05	-0.007	0.045
4341493	Il1rapl2	X	134.755	exon 4		0.383	0.303	0.435	0.486	0.282	0.376	0.356	0.074	0.306	0.274	0.259	0.364	0.579	0.417	0.541	0.51	0.492	0.597	0.457	0.542	0.567	0.526	0.432	0.463	-0.239	0.3	0.164	0.381	0.197	0.25	0.35	0.652	0.617	0.24	0.538	0.664	0.642	0.46	0.527	0.265	0.604	0.579	0.495	0.423
4529690	Il1rapl2	X	134.755	exon 4		0.578	0.572	0.572	0.555	0.551	0.419	0.451	-0.003	0.262	0.13	0.303	0.27	0.296	0.246	0.338	0.281	0.353	0.313	0.316	0.379	0.361	0.33	0.259	0.265	-0.287	0.083	-0.123	0.003	-0.045	0.29	0.235	0.437	0.494	0.492	0.537	0.483	0.396	0.498	0.26	0.173	0.46	0.305	0.374	0.389
5480523	Il1rapl2	X	134.755	exon 4		0.206	0.26	0.294	0.282	0.24	0.213	0.26	0.09	-0.173	0.095	0.143	0.053	0.205	0.162	0.123	0.067	0.197	0.03	0.141	0.103	0.091	0.09	0.089	0.252	-0.033	0.063	-0.007	-0.068	-0.253	-0.2	0.033	0.129	0.248	0.524	0.12	0.179	0.261	0.215	0.253	-0.136	0.018	0.069	0.112	0.047
4348230	Il1rapl2	X	134.771	exon 5		0.492	0.498	0.561	0.461	0.556	0.206	0.383	0.012	0.054	0.005	0.144	0.02	0.178	0.004	0.136	0.062	0.161	0.095	0.1	0.182	0.188	0.126	0.032	0.133	-0.226	0.027	-0.067	-0.081	-0.167	0.127	-0.104	0.132	0.191	0.347	0.19	0.138	0.117	0.097	-0.037	-0.091	0.227	0.101	0.32	0.272
5220345	Il1rapl2	X	135.04	exon 6		0.134	0.079	0.096	0.2	-0.033	0.13	0.064	0.041	0.025	0.234	0.281	0.33	0.342	0.45	0.399	0.36	0.407	0.284	0.457	0.281	0.355	0.363	0.366	0.359	0.044	0.238	0.146	0.074	-0.07	-0.173	0.293	0.329	0.371	0.402	0.294	0.498	0.412	0.485	0.394	0.047	0.268	0.273	0.251	0.218
5525347	Il1rapl2	X	135.324	exon 7		0.562	0.508	0.526	0.427	0.441	0.486	0.524	0.201	0.466	0.553	0.659	0.531	0.611	0.544	0.657	0.616	0.668	0.585	0.637	0.656	0.615	0.619	0.575	0.526	-0.114	0.412	0.105	0.207	0.217	0.182	0.393	0.585	0.614	0.249	0.548	0.592	0.372	0.49	0.254	-0.015	0.673	0.663	0.456	0.398
4346957	Il1rapl2	X	135.351	exon 8		0.248	0.151	0.323	0.35	0.208	0.183	0.265	0.03	-0.001	0.102	0.238	0.269	0.098	0.243	0.257	0.34	0.329	0.167	0.345	0.3	0.308	0.295	0.265	0.214	-0.074	0.167	0	-0.109	-0.141	-0.125	0.04	0.035	0.076	0.114	0.141	0.237	0.143	0.326	-0.026	0.046	0.1	0.18	0.326	0.439
5525958	Il1rapl2	X	135.361	exon 9		0.365	0.37	0.479	0.425	0.27	0.296	0.336	0.223	0.409	0.557	0.653	0.666	0.639	0.719	0.791	0.732	0.772	0.678	0.784	0.755	0.727	0.746	0.728	0.719	0.086	0.587	0.31	0.387	0.306	0.14	0.223	0.528	0.479	0.274	0.6	0.677	0.421	0.535	0.332	-0.023	0.591	0.688	0.398	0.314
4375272	Il1rapl2	X	135.369	exon 10		0.543	0.4	0.396	0.544	0.433	0.558	0.488	0.104	0.455	0.347	0.381	0.443	0.548	0.389	0.559	0.55	0.524	0.562	0.559	0.609	0.624	0.561	0.463	0.399	-0.315	0.283	0.013	0.13	0.191	0.157	0.277	0.475	0.403	-0.159	0.302	0.43	0.227	0.257	0.137	-0.117	0.662	0.674	0.513	0.411
5306341	Il1rapl2	X	135.381	exon 11		0.067	0.138	0.318	0.187	0.29	0.01	0.189	0.117	-0.218	-0.023	-0.034	-0.117	-0.171	-0.114	-0.226	-0.276	-0.167	-0.266	-0.134	-0.172	-0.223	-0.103	-0.136	-0.064	-0.09	-0.028	-0.007	-0.089	-0.21	-0.224	-0.366	-0.452	-0.35	0.091	-0.302	-0.339	-0.373	-0.3	-0.469	-0.426	-0.186	-0.199	-0.04	-0.026
4636387	Dcx	X	140.298	exon 6		0.303	0.139	0.174	0.209	0.289	0.119	0.145	0.115	0.527	0.116	0.372	0.469	0.398	0.199	0.311	0.344	0.286	0.346	0.289	0.339	0.417	0.402	0.346	0.238	0	0.209	0.224	0.319	0.235	0.339	0.04	0.102	0.121	-0.219	0.274	0.256	0.179	0.213	0.06	0.087	0.226	0.135	0.208	0.471
5555852	Dcx	X	140.305	exon 5		0.27	0.171	0.158	0.258	0.206	0.176	0.19	0.193	0.588	0.252	0.325	0.505	0.636	0.35	0.509	0.511	0.428	0.595	0.413	0.52	0.527	0.5	0.454	0.4	-0.116	0.347	0.25	0.462	0.44	0.265	0.36	0.564	0.483	-0.04	0.434	0.525	0.517	0.309	0.331	0.21	0.535	0.406	0.368	0.478
4766879	Dcx	X	140.31	exon 4		0.225	0.083	0.256	0.282	0.067	0.177	0.116	0.082	0.325	0.512	0.532	0.56	0.46	0.536	0.635	0.632	0.558	0.5	0.618	0.568	0.564	0.6	0.608	0.487	0.039	0.515	0.357	0.464	0.416	0.126	0.257	0.371	0.346	0.049	0.44	0.579	0.328	0.408	0.296	0.112	0.426	0.669	0.278	0.139
5067253	Dcx	X	140.312	exon 3		0.26	-0.08	0.092	0.183	-0.032	0.085	-0.078	0.166	0.441	0.389	0.522	0.656	0.589	0.499	0.625	0.636	0.53	0.56	0.555	0.592	0.666	0.674	0.637	0.585	0.088	0.458	0.483	0.566	0.315	0.203	0.334	0.44	0.455	-0.057	0.428	0.636	0.556	0.467	0.444	0.119	0.468	0.46	0.277	0.194
4537395	Dcx	X	140.358	exon 2		0.346	0.271	0.282	0.255	0.208	0.383	0.252	0.281	0.567	0.527	0.498	0.603	0.603	0.461	0.572	0.601	0.526	0.59	0.505	0.616	0.574	0.61	0.571	0.55	-0.046	0.498	0.385	0.608	0.558	0.331	0.356	0.458	0.48	-0.058	0.449	0.494	0.438	0.33	0.37	0.064	0.537	0.725	0.197	0.088
4547158	Dcx	X	140.366	exon 1		0.38	0.223	0.275	0.249	0.135	0.215	0.224	0.181	0.294	0.525	0.564	0.503	0.307	0.459	0.487	0.461	0.464	0.302	0.498	0.464	0.382	0.482	0.498	0.438	0.064	0.436	0.29	0.27	0.306	0.002	0.202	0.189	0.221	0.058	0.238	0.372	0.12	0.246	-0.021	-0.163	0.366	0.525	0.093	0.034
5132569	Htr2c	X	143.507	exon 3		0.438	0.351	0.271	0.422	0.174	0.227	0.346	-0.058	0.471	0.287	0.406	0.543	0.54	0.51	0.709	0.701	0.638	0.668	0.679	0.657	0.683	0.609	0.559	0.412	-0.176	0.351	0.063	0.25	0.304	0.197	0.475	0.693	0.538	0.078	0.616	0.775	0.49	0.566	0.337	0.304	0.744	0.655	0.687	0.521
4428472	Htr2c	X	143.51	exon 4		0.424	0.277	0.308	0.375	0.286	0.346	0.247	-0.092	0.396	0.242	0.38	0.458	0.504	0.37	0.601	0.612	0.519	0.609	0.535	0.607	0.637	0.548	0.522	0.363	-0.241	0.259	0.066	0.302	0.216	0.212	0.442	0.632	0.577	0.002	0.548	0.749	0.611	0.552	0.398	0.358	0.584	0.479	0.528	0.507
5408893	Htr2c	X	143.51	exon 4		0.477	0.439	0.39	0.436	0.38	0.445	0.332	-0.062	0.33	0.293	0.388	0.452	0.423	0.358	0.54	0.546	0.502	0.516	0.511	0.567	0.534	0.497	0.503	0.354	-0.246	0.251	0.006	0.235	0.191	0.195	0.369	0.546	0.518	0.113	0.521	0.698	0.546	0.558	0.367	0.294	0.471	0.483	0.394	0.363
5209130	Htr2c	X	143.51	exon 4		0.225	0.372	0.402	0.297	0.314	0.319	0.264	-0.239	0.117	0.123	0.257	0.219	0.246	0.209	0.341	0.352	0.323	0.271	0.347	0.307	0.319	0.28	0.302	0.13	-0.285	0.091	-0.077	0.087	0.043	-0.069	0.214	0.278	0.27	0.109	0.272	0.51	0.283	0.337	0.202	0.194	0.265	0.256	0.385	0.329
4757843	Htr2c	X	143.511	exon 4		0.443	0.318	0.362	0.403	0.335	0.417	0.329	0.011	0.524	0.429	0.521	0.566	0.595	0.488	0.698	0.716	0.625	0.671	0.661	0.713	0.706	0.643	0.616	0.449	-0.197	0.403	0.114	0.338	0.372	0.299	0.475	0.67	0.634	0.056	0.644	0.744	0.516	0.578	0.378	0.283	0.65	0.689	0.478	0.451
5315222	Htr2c	X	143.604	exon 5		0.347	0.369	0.416	0.368	0.303	0.313	0.368	-0.02	0.417	0.39	0.495	0.502	0.524	0.483	0.657	0.667	0.616	0.613	0.617	0.649	0.624	0.579	0.581	0.413	-0.179	0.376	0.109	0.272	0.299	0.133	0.47	0.612	0.571	0.128	0.547	0.739	0.503	0.526	0.323	0.274	0.621	0.572	0.57	0.457
4581652	Htr2c	X	143.604	exon 5		0.313	0.362	0.35	0.309	0.224	0.196	0.345	-0.075	0.35	0.396	0.498	0.449	0.438	0.521	0.63	0.63	0.585	0.526	0.614	0.593	0.558	0.52	0.561	0.409	-0.051	0.366	0.138	0.25	0.333	0.105	0.336	0.498	0.461	0.144	0.523	0.698	0.37	0.487	0.289	0.25	0.544	0.584	0.423	0.35
4324477	Htr2c	X	143.628	exon 6		0.268	0.379	0.291	0.254	0.169	0.206	0.289	-0.034	0.05	0.211	0.218	0.21	0.288	0.288	0.361	0.347	0.358	0.282	0.378	0.32	0.282	0.269	0.279	0.256	-0.185	0.215	-0.012	0.114	0.098	-0.15	0.281	0.371	0.335	0.305	0.233	0.457	0.324	0.284	0.231	0.094	0.376	0.379	0.435	0.189
[truncated: 19 more columns]
