# Supplementary material for: A cross-species genetic analysis identifies candidate genes for mouse anxiety and human bipolar disorder
Source: Front Behav Neurosci. 2015 Jul 1;9:171. doi: 10.3389/fnbeh.2015.00171 (PMC4486840; doi:10.3389/fnbeh.2015.00171)
Supplement: Supplementary file 15 [file Table13.XLSX]

## Sheet: Sheet1
Supplementary Table 13: Genes which commonly coexpress with MCTP1, RXRG and TNR (from GeneFriends; Supplementary Tables 2 and 5) and coexpress with Mctp1, Rxrg and Tnr in the mouse striatum (from GeneNetwork; Supplementary Table 11). This shows the mouse gene symbol, the Entrez ID of the human homologue and the human gene name.
Mouse gene symbols	Human homologue Entrez ID	Human gene name
A2bp1	54715	RNA binding protein, fox-1 homolog 1
Acsl6	23305	acyl-CoA synthetase long-chain family member 6
Ank3	288	ankyrin 3, node of Ranvier (ankyrin G)
Cacna1c	775	calcium channel, voltage-dependent, L type, alpha 1C subunit
Cartpt	9607	CART prepropeptide
Dcx	1641	doublecortin
Erbb4	2066	v-erb-b2 avian erythroblastic leukemia viral oncogene homolog 4
Gabra4	2557	gamma-aminobutyric acid (GABA) A receptor, alpha 4
Gabrb1	2560	gamma-aminobutyric acid (GABA) A receptor, beta 1
Gabrb2	2561	gamma-aminobutyric acid (GABA) A receptor, beta 2
Gabrg2	2566	gamma-aminobutyric acid (GABA) A receptor, gamma 2
Gad2	2572	glutamate decarboxylase 2 (pancreatic islets and brain, 65kDa)
Gria4	2893	glutamate receptor, ionotropic, AMPA 4
Grik1	2897	glutamate receptor, ionotropic, kainate 1
Grin2a	2903	glutamate receptor, ionotropic, N-methyl D-aspartate 2A
Grin2b	2904	glutamate receptor, ionotropic, N-methyl D-aspartate 2B
Grm3	2913	glutamate receptor, metabotropic 3
Hcrt	3060	hypocretin (orexin) neuropeptide precursor
Htr2c	3358	5-hydroxytryptamine (serotonin) receptor 2C, G protein-coupled
Il1rapl2	26280	interleukin 1 receptor accessory protein-like 2
Mctp1	79772	multiple C2 domains, transmembrane 1
Mog	4340	myelin oligodendrocyte glycoprotein
Nos1	4842	nitric oxide synthase 1 (neuronal)
Ntrk2	4915	neurotrophic tyrosine kinase, receptor, type 2
Ntrk3	4916	neurotrophic tyrosine kinase, receptor, type 3
Odz4	26011	teneurin transmembrane protein 4
Oprk1	4986	opioid receptor, kappa 1
Pde4b	5142	phosphodiesterase 4B, cAMP-specific
Phkg1	5260	phosphorylase kinase, gamma 1 (muscle)
Reln	5649	reelin
Rxrg	6258	retinoid X receptor, gamma
Slc1a2	6506	solute carrier family 1 (glial high affinity glutamate transporter), member 2
Syp	6855	synaptophysin
Tnr	7143	tenascin R
Vgf	7425	VGF nerve growth factor inducible
