# Supplementary material for: A cross-species genetic analysis identifies candidate genes for mouse anxiety and human bipolar disorder
Source: Front Behav Neurosci. 2015 Jul 1;9:171. doi: 10.3389/fnbeh.2015.00171 (PMC4486840; doi:10.3389/fnbeh.2015.00171)
Supplement: Supplementary file 16 [file Table14.XLSX]

## Sheet: Sheet1
Supplementary Table 14: Phenotypes which correlate with expression of all correlated probes for Cmya5, Mctp1, Rxrg and Tnr. For each gene, the phenotypes which correlated with all the probes is shown, including the GeneNetwork record ID, the phenotype name and description, the authors of the study, the year it was published on GeneNetwork, the Pubmed ID if it is published data and the number of l…
	Record ID	GeneNetwork phenotype name	Authors				Probe ID	4607097		5002455		5221041		4891563		4530179		4609991		4462225		4460543		4631748		4980972		5363905		4352927		5042588		4779217		4306371		5177782		4504276		Averages
				Year	Pubmed Id	N Cases		r	p	r	p	r	p	r	p	r	p	r	p	r	p	r	p	r	p	r	p	r	p	r	p	r	p	r	p	r	p	r	p	r	p	Average r	Average p
Mctp1	15553	Central nervous system, gene expression: Dock1 (D2 medium spiny neuron expression signature) mRNA expression in striatum (caudate-putamen), first principal component generated using six Affymetrix exon-level Dock1 probe sets (exon 45 to 50) and Striatum_Exon_0209 data [relative residual concentration]	Roy S, Rosen GD, Lu L, Williams RW	2012		32		-0.815897	7.30677e-10	-0.832187	1.24923e-10	-0.769398	4.09556e-08	-0.784727	1.26564e-08	-0.739539	3.17083e-07	-0.732056	5.03091e-07	-0.627025	7.30379e-05	-0.82103	4.28753e-10	-0.80037	3.26414e-09	-0.793409	6.0703e-09	-0.700988	2.85468e-06	-0.601118	0.000182465	-0.619466	9.63518e-05	-0.570268	0.00048455	-0.642089	4.09611e-05	-0.515731	0.00212438	-0.64495	3.65479e-05	-0.706485	0.000178943
	15554	Central nervous system, gene expression: Dopamine-associated trait (rwilliams@uthsc.edu)	Roy S, Rosen GD, Lu L, Williams RW	2012		32		0.874445	3.42171e-13	0.857736	4.65139e-12	0.781939	1.54703e-08	0.845374	2.50269e-11	0.743771	2.42171e-07	0.821885	3.91544e-10	0.683943	6.64934e-06	0.898243	3.33067e-15	0.878728	1.62759e-13	0.833184	1.11291e-10	0.790041	8.11223e-09	0.632822	5.8713e-05	0.620941	9.13415e-05	0.552325	0.000813779	0.65027	2.94557e-05	0.509305	0.00248354	0.71354	1.46268e-06	0.746382	0.000205012
	15185	Central nervous system, gene expression: Dopamine D1 receptor (Drd1a, D1 medium spiny neuron expression signature) mRNA expression in striatum (caudate-putamen), first principal component generated using three Affymetrix exon-level Drd1a probe sets and Striatum_Exon_0209 data [relative residual concentration]	Roy S, Rosen GD, Lu L, Williams RW	2012		32		0.837596	6.59901e-11	0.816254	7.04539e-10	0.753066	1.30989e-07	0.792342	6.65876e-09	0.696598	3.57274e-06	0.764319	5.9507e-08	0.637388	4.92553e-05	0.857677	4.69158e-12	0.829194	1.75762e-10	0.788205	9.47615e-09	0.735799	4.00286e-07	0.619024	9.78995e-05	0.585627	0.00030225	0.502845	0.00289595	0.617761	0.000102445	0.498207	0.00322698	0.67056	1.23417e-05	0.706027	0.000393606
	15552	Central nervous system, gene expression: Early B-cell factor 1 (Ebf1, D1 medium spiny neuron developmental expression signature) mRNA expression in adult striatum (caudate-putamen), first principal component generated using 8 Affymetrix exon-level probe sets (exons 4 to 11) and Striatum_Exon_0209 data [relative residual concentration]	Roy S, Rosen GD, Lu L, Williams RW	2012		32		0.742781	2.58081e-07	0.763113	6.49187e-08	0.720663	9.81883e-07	0.668782	1.33615e-05	0.68559	6.14577e-06	0.763428	6.34655e-08	0.729915	5.72215e-07	0.724853	7.71347e-07	0.788671	9.11082e-09	0.748884	1.73389e-07	0.777391	2.22155e-08	0.692528	4.38072e-06	0.436083	0.0118379	0.567518	0.000525786	0.713364	1.47691e-06	0.644815	3.67463e-05	0.710573	1.71965e-06	0.698762	0.000731203
	13436	Central nervous system, morphology; CX Vol Raw	Rosen GD	2011		31		0.512318	0.00275087	0.56905	0.000628687	0.642551	5.4648e-05	0.541846	0.00132412	0.679814	1.1576e-05	0.50519	0.00324629	0.502232	0.00347314	0.521245	0.00222269	0.533998	0.0016201	0.622888	0.000112804	0.515823	0.00253196	0.512871	0.00271524	0.458495	0.0087561	0.551011	0.00103866	0.627932	9.41861e-05	0.474796	0.00630071	0.552089	0.00100888	0.548479	0.00222886
	15186	Central nervous system, gene expression: Dopamine D2 receptor (Drd2, D2 medium spiny neuron expression signature) mRNA expression in striatum (caudate-putamen), first principal component generated using eight Affymetrix exon-level Drd2 probe sets and Striatum_Exon_0209 data [relative residual concentration]	Roy S, Rosen GD, Lu L, Williams RW	2012		32		-0.763027	6.5321e-08	-0.761839	7.11248e-08	-0.65932	2.01745e-05	-0.761805	7.12974e-08	-0.651134	2.84285e-05	-0.740118	3.05715e-07	-0.55753	0.000702573	-0.826636	2.33843e-10	-0.777156	2.26275e-08	-0.742632	2.60557e-07	-0.685692	6.11578e-06	-0.523741	0.00173994	-0.589551	0.000266732	-0.456843	0.00789373	-0.509333	0.00248189	-0.382556	0.0299693	-0.61226	0.000124503	-0.647128	0.00254319
	10992	Central nervous system, morphology: Cerebral cortex volume, shrinkage corrected [mm^3]	Beatty J, Laughlin RE	2006	16503985	31		0.519767	0.00230361	0.498143	0.00380893	0.587003	0.000368584	0.52724	0.00191901	0.620365	0.000123283	0.472839	0.00656076	0.514116	0.00263664	0.487331	0.00483217	0.516256	0.00250594	0.545405	0.0012061	0.469203	0.0070679	0.475711	0.00618216	0.523371	0.00211062	0.556805	0.000887122	0.546549	0.00117016	0.435117	0.0136306	0.5112	0.00282395	0.518025	0.0035375
	12916	Blood chemistry: Creatinine of 14-week old males [uM]	Andreux P, Williams EG, Koutnikova H, Houtkooper RH, Champy MF, Henry H, Schoonjans K, Williams RW, Auwerx J	2012	22939713	10		0.788079	0.00478333	0.769142	0.00706075	0.827916	0.00177269	0.806362	0.00313595	0.811719	0.00274337	0.834573	0.00145814	0.884845	0.000217421	0.66119	0.0354507	0.837743	0.00132381	0.810221	0.00284935	0.88123	0.000257746	0.837065	0.00135173	0.695338	0.0231695	0.854415	0.000762272	0.814834	0.00253224	0.800246	0.00363205	0.770553	0.00686891	0.805028	0.00584529
	10993	Central nervous system, morphology: Cerebral cortex volume, regression adjusted for age and body weight, shrinkage corrected [mm^3]	Beatty J, Laughlin RE	2006	16503985	31		0.50136	0.00354253	0.490054	0.00455478	0.562111	0.0007656	0.500363	0.00362337	0.572278	0.00057263	0.463027	0.00800455	0.478666	0.00581188	0.492623	0.00430555	0.504024	0.0033342	0.515786	0.00253418	0.448532	0.0106169	0.458452	0.00876361	0.511272	0.00281924	0.509775	0.00291961	0.517964	0.0024057	0.381178	0.0336529	0.457557	0.00891876	0.49206	0.00630271
	10181	Cancer biology: Necrosis of implanted breast tumor [number of mice with tumor metastasis]	Grizzle WE, Mountz JD, Yang PA, Xu X, Sun S, Van Zant GE, Williams RW, Hsu HC, Zhang HG	2002	12209979	13		-0.746672	0.00226688	-0.797097	0.000563125	-0.82518	0.000208208	-0.684979	0.00801684	-0.755529	0.00182639	-0.76004	0.00162929	-0.7085	0.00517431	-0.813582	0.000321667	-0.790789	0.000686762	-0.806413	0.000413575	-0.780466	0.000934557	-0.829503	0.000175308	-0.62704	0.0198543	-0.621984	0.0212857	-0.705843	0.00544976	-0.634514	0.0178677	-0.600193	0.0283161	-0.734607	0.00676415
	10646	Central nervous system, morphology: Brain weight [mg]	Williams RW, Airey DC, Kulkarni A, Zhou G, Lu L	2001	11529276	31		0.47701	0.00601705	0.51042	0.002876	0.50188	0.00350102	0.432355	0.0143313	0.60193	0.000229802	0.468804	0.00712543	0.402243	0.0240777	0.457083	0.00900204	0.492394	0.00432733	0.531147	0.00174092	0.499346	0.00370739	0.52081	0.00224623	0.407559	0.0220487	0.403427	0.0236133	0.432294	0.014347	0.437361	0.0130824	0.461774	0.0082067	0.472814	0.00944002
	13484	Central nervous system, electrophysiology: Hippocampus network activity in vitro, spontaneous activity, integrated (1-45 Hz) local field potential amplitude, both sexes at 2 weeks-of-age [ln(uV)]	Jansen R, Timmerman J, Loos M, Spijker S, van Ooyen A, Brussaard AB, Mansvelder HD; Neuro-Bsik Mouse Phenomics Consortium, Smit AB, de Gunst M, Linkenkaer-Hansen K	2011	22066001	19		-0.494858	0.030015	-0.659633	0.00153146	-0.644501	0.00218882	-0.658042	0.00159179	-0.621218	0.00363812	-0.518536	0.0215993	-0.671704	0.00113246	-0.478955	0.0369327	-0.644314	0.00219817	-0.593582	0.00628143	-0.607321	0.00482239	-0.519713	0.0212348	-0.524198	0.0198885	-0.664967	0.00134284	-0.704683	0.000454599	-0.635334	0.00268884	-0.556955	0.0119495	-0.599913	0.00997005
	10594	Central nervous system, morphology: Brain weight [mg]	Seecharan DJ, Kulkarni AL, Lu L, Rosen GD, Williams RW	2003	14657177	23		0.497871	0.0145298	0.509514	0.0119483	0.555836	0.0050618	0.485263	0.0178102	0.652557	0.000488293	0.463845	0.0247101	0.456544	0.0274905	0.461067	0.0257407	0.50082	0.0138372	0.576106	0.00331969	0.477695	0.0200462	0.474432	0.0210764	0.461473	0.0255879	0.420536	0.0449579	0.528046	0.00861222	0.437829	0.0357417	0.528532	0.00853629	0.499292	0.0182056
	Record ID	GeneNetwork phenotype name	Authors				Probe ID	4459448		4712544		4996384		5012352		5403337		5495330		5525073		Averages
				Year	Pubmed Id	N Cases		r	p	r	p	r	p	r	p	r	p	r	p	r	p	Averge r	Average p
Rxrg	10375	Central nervous system, morphology: Hippocampus weight, bilateral, fixed and hand-dissected tissue, unadjusted for differences in age, sex, or body weight [mg]	Lu L, Airey DC, Williams RW	2001	11331379	32		0.600696	0.000185067	0.780825	1.69201e-08	0.742281	2.66461e-07	0.765728	5.37086e-08	0.532565	0.00138734	0.715761	1.29369e-06	0.870232	6.8856e-13	0.715441	0.000224863
	11823	Central nervous system, behavior: Pain response, mechanical nociception, tail clip latency for males and females [sec]	Philip VM, Ansah TA, Blaha CD, Cook MN, Hamre KM, Lariviere WR, Matthews DB, Mittleman G, Goldowitz D, Chesler EJ	2010	19958391	32		0.524055	0.00172617	0.801984	2.81479e-09	0.729167	5.98315e-07	0.724686	7.78897e-07	0.564234	0.000579043	0.677693	8.918e-06	0.864007	1.83609e-12	0.697975	0.000330788
	10906	Central nervous system, behavior: Novel open field behavior, time in the field center [sec]	Yang RJ, Mozhui K, Karlsson RM, Cameron HA, Williams RW, Holmes A.	2008	18185497	32		-0.502354	0.00292959	-0.733351	4.65067e-07	-0.729723	5.78811e-07	-0.680063	7.98638e-06	-0.555491	0.000744451	-0.657527	2.17712e-05	-0.817411	6.25678e-10	-0.667989	0.000529264
	13551	Central nervous system, morphology: Hippocampus residual weight, repeat measurement prior to dissection, statistically adjusted for variation in sex, age, body weight, and epoch (Hager et al., 2012) [residual mg]	Hager R, Lu L, Rosen GD, Williams RW	2012	23011133	32		0.460848	0.00727698	0.542395	0.00106895	0.63858	4.70208e-05	0.597409	0.00020647	0.652364	2.70219e-05	0.65525	2.39617e-05	0.54725	0.000936643	0.584871	0.00136958
	15185	Central nervous system, gene expression: Dopamine D1 receptor (Drd1a, D1 medium spiny neuron expression signature) mRNA expression in striatum (caudate-putamen), first principal component generated using three Affymetrix exon-level Drd1a probe sets and Striatum_Exon_0209 data [relative residual concentration]	Roy S, Rosen GD, Lu L, Williams RW	2012		29		0.448402	0.0138439	0.507907	0.00430414	0.607219	0.000327797	0.640502	0.000108709	0.618415	0.000229864	0.679117	2.45063e-05	0.567935	0.00101563	0.581357	0.00283637
	15552	Central nervous system, gene expression: Early B-cell factor 1 (Ebf1, D1 medium spiny neuron developmental expression signature) mRNA expression in adult striatum (caudate-putamen), first principal component generated using 8 Affymetrix exon-level probe sets (exons 4 to 11) and Striatum_Exon_0209 data [relative residual concentration]	Roy S, Rosen GD, Lu L, Williams RW	2012		32		-0.505304	0.00273258	-0.519166	0.00195139	-0.426685	0.0140981	-0.438445	0.01132	-0.409539	0.0191369	-0.528171	0.00155428	-0.5351	0.00129824	-0.480344	0.00744164
	15554	Central nervous system, gene expression: Dopamine-associated trait (rwilliams@uthsc.edu)	Roy S, Rosen GD, Lu L, Williams RW	2012		17		0.494633	0.0424955	0.697486	0.00125199	0.797699	4.37294e-05	0.624796	0.00610639	0.741828	0.000354902	0.667023	0.00258354	0.731722	0.000485177	0.679312	0.00761732
	15184	Central nervous system, gene expression: Substance P (tachykinin 1, Tac1, substance P, D1 medium spiny neuron expression signature) mRNA expression in striatum (caudate-putamen), first principal component generated using ten Affymetrix exon-level Tac1 probe sets and Striatum_Exon_0209 data [relative residual concentration]	Roy S, Rosen GD, Lu L, Williams RW	2012		32		0.379489	0.0314629	0.627752	7.10864e-05	0.60733	0.000147754	0.546598	0.00095353	0.371947	0.0353888	0.476886	0.00519621	0.69569	3.74029e-06	0.529385	0.0104606
	15553	Central nervous system, gene expression: Dock1 (D2 medium spiny neuron expression signature) mRNA expression in striatum (caudate-putamen), first principal component generated using six Affymetrix exon-level Dock1 probe sets (exon 45 to 50) and Striatum_Exon_0209 data [relative residual concentration]	Roy S, Rosen GD, Lu L, Williams RW	2012		25		-0.405412	0.0436548	-0.424876	0.0333619	-0.482043	0.013683	-0.494525	0.0110108	-0.539686	0.00463066	-0.510764	0.00818636	-0.457506	0.0204611	-0.473545	0.0192841
	Record ID	GeneNetwork phenotype name	Authors				Probe ID	4531073		5355672		4426998		4545683		4365453		4801777		Averages
				Year	Pubmed Id	N Cases		r	p	r	p	r	p	r	p	r	p	r	p	Average r	Average p
Tnr	15186	Central nervous system, gene expression: Dopamine D2 receptor (Drd2, D2 medium spiny neuron expression signature) mRNA expression in striatum (caudate-putamen), first principal component generated using eight Affymetrix exon-level Drd2 probe sets and Striatum_Exon_0209 data [relative residual concentration]	Roy S, Rosen GD, Lu L, Williams RW	2012		32		-0.789886	8.22024e-09	-0.691815	4.53808e-06	-0.714108	1.41764e-06	-0.745563	2.15647e-07	-0.688865	5.2453e-06	-0.686843	5.78599e-06	-0.719513	2.86848e-06
	15554	Central nervous system, gene expression: Dopamine-associated trait (rwilliams@uthsc.edu)	Roy S, Rosen GD, Lu L, Williams RW	2012		32		0.739443	3.18986e-07	0.773605	2.97921e-08	0.690851	4.759e-06	0.705613	2.24197e-06	0.661486	1.83863e-05	0.784905	1.24722e-08	0.725984	4.29142e-06
	15185	Central nervous system, gene expression: Dopamine D1 receptor (Drd1a, D1 medium spiny neuron expression signature) mRNA expression in striatum (caudate-putamen), first principal component generated using three Affymetrix exon-level Drd1a probe sets and Striatum_Exon_0209 data [relative residual concentration]	Roy S, Rosen GD, Lu L, Williams RW	2012		32		0.649642	3.02243e-05	0.740408	3.00166e-07	0.613007	0.000121279	0.634681	5.46844e-05	0.629437	6.67383e-05	0.739811	3.11687e-07	0.667831	4.55896e-05
	15553	Central nervous system, gene expression: Dock1 (D2 medium spiny neuron expression signature) mRNA expression in striatum (caudate-putamen), first principal component generated using six Affymetrix exon-level Dock1 probe sets (exon 45 to 50) and Striatum_Exon_0209 data [relative residual concentration]	Roy S, Rosen GD, Lu L, Williams RW	2012		32		-0.649845	2.99738e-05	-0.743158	2.51906e-07	-0.70992	1.78135e-06	-0.660305	1.93429e-05	-0.575245	0.000417072	-0.741319	2.83305e-07	-0.679965	7.81175e-05
	15552	Central nervous system, gene expression: Early B-cell factor 1 (Ebf1, D1 medium spiny neuron developmental expression signature) mRNA expression in adult striatum (caudate-putamen), first principal component generated using 8 Affymetrix exon-level probe sets (exons 4 to 11) and Striatum_Exon_0209 data [relative residual concentration]	Roy S, Rosen GD, Lu L, Williams RW	2012		32		0.661898	1.80631e-05	0.563608	0.000589722	0.449804	0.00908423	0.479455	0.00491516	0.475099	0.00539968	0.732741	4.82633e-07	0.560434	0.00333456
	10376	Central nervous system, morphology: Hippocampus bilateral weight [mg] with adjustment only for age and sex (no adjustment for brain weight).	Lu L, Airey DC, Williams RW	2001	11331379	31		0.593416	0.000301877	0.776247	4.22347e-08	0.601443	0.000233474	0.676654	1.33392e-05	0.545822	0.0011929	0.381682	0.033393	0.595877	0.00585577
	12590	Central nervous system, morphology: Hippocampus mossy fiber pathway volume, hilus [mm^3]	Krebs J, RÃ¶mer D, Overall RW, Fabel K. Babu H, Brandt M, Williams RW, Jessberger S, Kempermann G	2011	21960957	26		0.627867	0.000401977	0.475226	0.0131942	0.483665	0.0113726	0.712347	1.88958e-05	0.517532	0.00599899	0.530195	0.00463248	0.557805	0.00593652
	13551	Central nervous system, morphology: Hippocampus residual weight, repeat measurement prior to dissection, statistically adjusted for variation in sex, age, body weight, and epoch (Hager et al., 2012) [residual mg]	Hager R, Lu L, Rosen GD, Williams RW	2012	23011133	32		0.498915	0.00317446	0.738503	3.38388e-07	0.583552	0.000322669	0.622862	8.51659e-05	0.502327	0.00293146	0.380434	0.0309962	0.554432	0.00625171
	10646	Central nervous system, morphology: Brain weight [mg]	Williams RW, Airey DC, Kulkarni A, Zhou G, Lu L	2001	11529276	31		0.614111	0.000153066	0.579908	0.000457144	0.514027	0.00264214	0.578893	0.000471214	0.461167	0.00830618	0.395545	0.0268471	0.523942	0.00647948
	12591	Central nervous system, morphology: Hippocampus mossy fiber pathway volume, total (hilus + IMF + SMF) [mm^3]	Krebs J, RÃ¶mer D, Overall RW, Fabel K. Babu H, Brandt M, Williams RW, Jessberger S, Kempermann G	2011	21960957	26		0.51336	0.0065166	0.514489	0.00637308	0.489504	0.0102367	0.675373	8.31097e-05	0.560741	0.00236466	0.452303	0.0193662	0.534295	0.00749007
	10922	Central nervous system, morphology: Cerebral cortex volume, bilateral, in situ postmortem from high field MRI [mm^3]	Badea A, Johnson GA, Williams RW	2009	19349225	11		0.822718	0.000982096	0.918653	7.82781e-06	0.774004	0.00356879	0.87069	0.000157733	0.712308	0.011651	0.641161	0.0315547	0.789922	0.00798703
	10953	Central nervous system, morphology: Brain volume minus cerebellum volume, in situ postmortem value from high field MRI [mm^3]	Badea A, Johnson GA, Williams RW	2009	19349225	11		0.790135	0.00243359	0.92351	5.10358e-06	0.76667	0.00419742	0.874525	0.000131286	0.711292	0.0118454	0.640963	0.03163	0.784516	0.00837379
	10895	Central nervous system, morphology: Hippocampus volume, bilateral, in situ postmortem from high field MRI [mm^3]	Badea A, Johnson GA, Williams RW	2009	19349225	11		0.706216	0.0128511	0.81239	0.00133901	0.727494	0.00900878	0.786154	0.00268426	0.762848	0.00455551	0.630174	0.0359179	0.737546	0.0110594
	10928	Central nervous system, morphology: Brain volume, in situ postmortem from high field MRI [mm^3]	Badea A, Johnson GA, Williams RW	2009	19349225	11		0.766474	0.00421527	0.905997	2.08138e-05	0.758268	0.00501361	0.842499	0.000504833	0.667033	0.0227293	0.607643	0.0460929	0.757986	0.0130961
	12587	Central nervous system, morphology: Hippocampus mossy fiber pathway volume, total without IMF (hilus + SMF) [mm^3]	Krebs J, RÃ¶mer D, Overall RW, Fabel K. Babu H, Brandt M, Williams RW, Jessberger S, Kempermann G	2011	21960957	26		0.503662	0.00786401	0.460128	0.0170421	0.454513	0.0186854	0.674268	8.6542e-05	0.573836	0.00173177	0.4002	0.0420636	0.511101	0.0145789
	10079	Central nervous system, pharmacology, behavior: Ethanol response (3 day exposure to 8-11 g/kg ethanol in vapor chamber with pyrazole 1 mM/kg/day), handling-induced convulsion (HIC) withdrawal severity score (15x 1 hour measurements) in 24-28 week-old males, first experimental replication (Table 4) [HIC area under curve]	Crabbe JC, Kosobud A, Young ER, Janowsky JS	1983	6683363	9		-0.842286	0.00260904	-0.689634	0.0379544	-0.747433	0.0178395	-0.916786	0.000122032	-0.710178	0.0297029	-0.735498	0.0212231	-0.773636	0.0182418
	14383	Hall trait 29	Hall, Huss, Lammert	2012		17		-0.5376	0.0245831	-0.553551	0.0196547	-0.62103	0.00654818	-0.581343	0.0129083	-0.487307	0.0463145	-0.568152	0.0158399	-0.558164	0.0209748
	14381	Hall trait 27	Hall, Huss, Lammert	2012		17		-0.518374	0.0317028	-0.528087	0.027936	-0.618345	0.00687838	-0.564	0.0168611	-0.619637	0.00671788	-0.48952	0.0451352	-0.556327	0.0225386
	12514	Metabolism, nutrition: Iron level of liver of 120-day-old males fed 270 ppm Fe diet [Âµg/g]	Byron C. Jones	2009		22		-0.44788	0.0356248	-0.448153	0.0354942	-0.467083	0.0273102	-0.441371	0.038845	-0.598306	0.00261387	-0.426347	0.0471281	-0.471523	0.0311693
	Record ID	GeneNetwork phenotype name	Authors				Probe ID	5133597		5271953		4665456		4372700		5426411		5268044		5453229		Averages
				Year	Pubmed Id	N Cases		r	p	r	p	r	p	r	p	r	p	r	p	r	p	Average r	Average p
Cmya5	11306	Depression assay, Porsolt behavioral despair test, time immobile for males [sec]	Philip VM, Ansah TA, Blaha CD, Cook MN, Hamre KM, Lariviere WR, Matthews DB, Mittleman G, Goldowitz D, Chesler EJ	2010	19958391	21		0.613507	0.00243362	0.686811	0.00035446	0.760053	2.36712e-05	0.638449	0.00134812	0.572483	0.00573001	0.683091	0.000396924	0.633867	0.00150935	0.655466	0.00168516
	11820	Depression assay, Porsolt behavioral despair test, time immobile for males and females [sec]	Philip VM, Ansah TA, Blaha CD, Cook MN, Hamre KM, Lariviere WR, Matthews DB, Mittleman G, Goldowitz D, Chesler EJ	2010	19958391	22		0.466403	0.0275761	0.626593	0.00134025	0.704872	0.000132163	0.570665	0.00470184	0.492707	0.0186634	0.604036	0.0022964	0.607767	0.0021075	0.581863	0.0081168
	11348	Novel open field behavior, locomotion in the periphery from 45-60 min for males in the morphine test battery [cm]	Philip VM, Ansah TA, Blaha CD, Cook MN, Hamre KM, Lariviere WR, Matthews DB, Mittleman G, Goldowitz D, Chesler EJ	2010	19958391	27		0.418626	0.0288838	0.491679	0.00836474	0.420459	0.0280945	0.679275	5.00891e-05	0.404499	0.0355759	0.604704	0.000599417	0.544329	0.00279178	0.509081	0.0149086
	11344	Novel open field behavior, locomotion in the periphery from 45-60 min for males in the morphine test battery [n beam breaks]	Philip VM, Ansah TA, Blaha CD, Cook MN, Hamre KM, Lariviere WR, Matthews DB, Mittleman G, Goldowitz D, Chesler EJ	2010	19958391	27		0.42752	0.025212	0.492248	0.0082744	0.400496	0.0376779	0.687527	3.61081e-05	0.38823	0.0447303	0.615622	0.000436299	0.54647	0.00265829	0.508302	0.0170036
	11790	Central nervous system, behavior: Novel open field behavior, vertical activity (rears) in the periphery from 0-60 min for females [n beam breaks]	Philip VM, Ansah TA, Blaha CD, Cook MN, Hamre KM, Lariviere WR, Matthews DB, Mittleman G, Goldowitz D, Chesler EJ	2010	19958391	27		0.438491	0.0212064	0.456698	0.015699	0.406773	0.0344231	0.463924	0.0138644	0.435673	0.0221826	0.464434	0.0137417	0.425414	0.0260458	0.44163	0.0210233
	11785	Novel open field behavior, vertical activity (rears) in the periphery from 30-45 min for females [n beam breaks]	Philip VM, Ansah TA, Blaha CD, Cook MN, Hamre KM, Lariviere WR, Matthews DB, Mittleman G, Goldowitz D, Chesler EJ	2010	19958391	27		0.411571	0.0320885	0.453168	0.0166643	0.405389	0.0351213	0.502238	0.00681647	0.399594	0.038165	0.462734	0.0141539	0.449383	0.0177521	0.440582	0.0229659
	11786	Central nervous system, behavior: Novel open field behavior, vertical activity (rears) in the periphery from 45-60 min for females [n beam breaks]	Philip VM, Ansah TA, Blaha CD, Cook MN, Hamre KM, Lariviere WR, Matthews DB, Mittleman G, Goldowitz D, Chesler EJ	2010	19958391	27		0.46395	0.0138582	0.401047	0.037383	0.387055	0.0454561	0.451595	0.0171095	0.465553	0.0134759	0.422501	0.0272352	0.42905	0.0246197	0.431536	0.0255911
	12791	Central nervous system, pharmacology: Ethanol response (chronic intermittent ethanol CIE cycles), norepinephrine levels (NE) in the medial septal nucleus 72 h after the 5th cycle of ethanol vapor chamber treatment, 16 to 18 week-old males or females (Dec 2009 Cohort 1) [ng/mg]	Jones SR, Becker HC, Lopez MF, Miles MF, Williams RW	2010		7		0.756623	0.0480942	0.861229	0.00942706	0.790864	0.0317559	0.760566	0.0460306	0.903591	0.00285535	0.755161	0.0488708	0.780971	0.036108	0.801286	0.0318774

## Sheet: Sheet2
4306371
4352927
4460543
4462225
4504276
4530179
4607097
4609991
4631748
4779217
4891563
4980972
5002455
5042588
5177782
5221041
5363905
4306371	4352927	4460543	4462225	4504276	4530179	4607097	4609991	4631748	4779217	4891563	4980972	5002455	5042588	5177782	5221041	5363905
