# Supplementary material for: A cross-species genetic analysis identifies candidate genes for mouse anxiety and human bipolar disorder
Source: Front Behav Neurosci. 2015 Jul 1;9:171. doi: 10.3389/fnbeh.2015.00171 (PMC4486840; doi:10.3389/fnbeh.2015.00171)
Supplement: Supplementary file 17 [file Table15.XLSX]

## Sheet: Sheet1
Supplementary Table 15: Pearson correlations between our target phenotypes (Tables 1 and 2) and phenotypes found to correlate with expression of our candidate genes (Supplementary Table 14). Phenotype IDs are shown for our target phenotypes, while IDs and descriptions are shown for the phenotypes which correlated with expression of our candidate genes. Pearson’s correlation values (r) are shown i…
		1	2	3	4	5	6	7	8	9	10	11	12	13	14	15	16	17	18	19	20	21	22	23	24	25	26	27	28	29	30	31	32	33	34	35	36	37
Record ID	Description	11606	11759	11607	11864	11350	11608	11351	11773	11609	11866	11352	11865	11772	11612	11869	11355	11790	12047	11784	11785	12042	11786	12043	11863	11806	12063	11807	12064	11808	12065	11809	12066	11793	12050	12361	12359	12421
12419	Anxiety assay, saline treated [0.18 ml/kg i.p.] (NOS group), activity in closed quadrants using an elevated zero maze in 60 to 120-day-old males and females during first 5 min [n beam breaks]	r = 0.02 n = 60	r = -0.048 n = 60	r = -0.027 n = 60	r = -0.027 n = 60	r = -0.007 n = 59	r = 0.003 n = 60	r = -0.083 n = 59	r = -0.048 n = 60	r = -0.028 n = 60	r = -0.036 n = 60	r = -0.037 n = 59	r = -0.035 n = 60	r = -0.033 n = 60	r = -0.01 n = 60	r = -0.018 n = 60	r = -0.021 n = 59	r = -0.116 n = 60	r = -0.044 n = 60	r = -0.128 n = 60	r = -0.132 n = 60	r = -0.073 n = 60	r = -0.103 n = 60	r = -0.031 n = 60	r = 0.044 n = 60	r = -0.07 n = 60	r = -0.013 n = 60	r = -0.122 n = 60	r = -0.066 n = 60	r = -0.135 n = 60	r = -0.063 n = 60	r = -0.13 n = 60	r = -0.064 n = 60	r = -0.121 n = 60	r = -0.056 n = 60	r = 0.651 n = 72	r = 0.621 n = 72	r = 0.929 n = 75
12420	Anxiety assay, saline treated [0.18 ml/kg i.p.] (NOS group), activity in closed quadrants using an elevated zero maze in 60 to 120-day-old males and females during last 5 min [n beam breaks]	r = 0.092 n = 60	r = 0.079 n = 60	r = 0.08 n = 60	r = 0.086 n = 60	r = 0.09 n = 59	r = 0.064 n = 60	r = -0.009 n = 59	r = 0.052 n = 60	r = 0.041 n = 60	r = 0.043 n = 60	r = 0.08 n = 59	r = 0.035 n = 60	r = 0.099 n = 60	r = 0.072 n = 60	r = 0.069 n = 60	r = 0.07 n = 59	r = -0.039 n = 60	r = 0.015 n = 60	r = -0.028 n = 60	r = -0.091 n = 60	r = -0.027 n = 60	r = -0.034 n = 60	r = 0.021 n = 60	r = 0.109 n = 60	r = 0.129 n = 60	r = 0.148 n = 60	r = 0.095 n = 60	r = 0.114 n = 60	r = 0.051 n = 60	r = 0.059 n = 60	r = -0.013 n = 60	r = 0.012 n = 60	r = 0.062 n = 60	r = 0.08 n = 60	r = 0.576 n = 72	r = 0.519 n = 72	r = 0.924 n = 75
12411	Anxiety assay, saline treated [0.18 ml/kg i.p.] (NOS group), activity in closed quadrants using an elevated zero maze in 60 to 120-day-old males only during 10 min [n beam breaks]	r = 0.185 n = 60	r = 0.118 n = 60	r = 0.154 n = 60	r = 0.13 n = 60	r = 0.086 n = 59	r = 0.141 n = 60	r = 0.012 n = 59	r = 0.116 n = 60	r = 0.101 n = 60	r = 0.093 n = 60	r = 0.075 n = 59	r = 0.101 n = 60	r = 0.129 n = 60	r = 0.151 n = 60	r = 0.126 n = 60	r = 0.077 n = 59	r = -0.02 n = 60	r = 0.034 n = 60	r = -0.042 n = 60	r = -0.048 n = 60	r = -0.008 n = 60	r = 0.001 n = 60	r = 0.048 n = 60	r = 0.167 n = 60	r = 0.123 n = 60	r = 0.167 n = 60	r = 0.093 n = 60	r = 0.117 n = 60	r = 0.046 n = 60	r = 0.078 n = 60	r = 0.027 n = 60	r = 0.041 n = 60	r = 0.07 n = 60	r = 0.098 n = 60	r = 0.57 n = 70	r = 0.553 n = 70	r = 0.835 n = 73
12409	Anxiety assay, saline treated [0.18 ml/kg i.p.] (NOS group), activity in closed quadrants using an elevated zero maze in 60 to 120-day-old males only during first 5 min [n beam breaks]	r = 0.215 n = 60	r = 0.072 n = 60	r = 0.15 n = 60	r = 0.121 n = 60	r = 0.072 n = 59	r = 0.145 n = 60	r = 0.03 n = 59	r = 0.084 n = 60	r = 0.089 n = 60	r = 0.092 n = 60	r = 0.072 n = 59	r = 0.111 n = 60	r = 0.068 n = 60	r = 0.155 n = 60	r = 0.132 n = 60	r = 0.077 n = 59	r = 0.003 n = 60	r = 0.044 n = 60	r = -0.037 n = 60	r = -0.019 n = 60	r = -0.003 n = 60	r = 0.028 n = 60	r = 0.055 n = 60	r = 0.188 n = 60	r = 0.043 n = 60	r = 0.106 n = 60	r = 0.023 n = 60	r = 0.052 n = 60	r = -0.009 n = 60	r = 0.038 n = 60	r = 0.004 n = 60	r = 0.022 n = 60	r = 0.013 n = 60	r = 0.052 n = 60	r = 0.552 n = 70	r = 0.548 n = 70	r = 0.755 n = 73
14383	Liver, toxicology Fibrosis susceptibility in adult males and females after carbon tetrachloride challenge (12 x 0.7 mg/kg ip, days 1 and 4), mean fibrosis score, semi-quantitative ordinal histology score, 1=mild, 4=severe [severity]	r = -0.409 n = 28	r = -0.042 n = 28	r = -0.33 n = 28	r = -0.289 n = 28	r = -0.207 n = 28	r = -0.372 n = 28	r = -0.187 n = 28	r = -0.098 n = 28	r = -0.351 n = 28	r = -0.299 n = 28	r = -0.215 n = 28	r = -0.3 n = 28	r = 0.027 n = 28	r = -0.38 n = 28	r = -0.325 n = 28	r = -0.234 n = 28	r = -0.265 n = 28	r = -0.259 n = 28	r = -0.227 n = 28	r = -0.225 n = 28	r = -0.241 n = 28	r = -0.286 n = 28	r = -0.265 n = 28	r = -0.39 n = 28	r = -0.124 n = 28	r = -0.189 n = 28	r = -0.127 n = 28	r = -0.196 n = 28	r = -0.119 n = 28	r = -0.198 n = 28	r = -0.152 n = 28	r = -0.198 n = 28	r = -0.135 n = 28	r = -0.203 n = 28	r = 0.044 n = 31	r = 0.048 n = 31	r = 0.049 n = 30
14381	Liver, toxicology Fibrosis susceptibility in males after carbon tetrachloride challenge (12 x 0.7 mg/kg ip, days 1 and 4), mean fibrosis score, semi-quantitative ordinal histology score, 1=mild, 4=severe [severity]	r = -0.417 n = 28	r = -0.117 n = 28	r = -0.361 n = 28	r = -0.306 n = 28	r = -0.206 n = 28	r = -0.383 n = 28	r = -0.151 n = 28	r = -0.152 n = 28	r = -0.383 n = 28	r = -0.311 n = 28	r = -0.201 n = 28	r = -0.287 n = 28	r = -0.058 n = 28	r = -0.403 n = 28	r = -0.326 n = 28	r = -0.213 n = 28	r = -0.262 n = 28	r = -0.255 n = 28	r = -0.196 n = 28	r = -0.24 n = 28	r = -0.238 n = 28	r = -0.291 n = 28	r = -0.259 n = 28	r = -0.376 n = 28	r = -0.188 n = 28	r = -0.269 n = 28	r = -0.153 n = 28	r = -0.246 n = 28	r = -0.185 n = 28	r = -0.257 n = 28	r = -0.174 n = 28	r = -0.203 n = 28	r = -0.18 n = 28	r = -0.251 n = 28	r = -0.038 n = 31	r = -0.022 n = 31	r = 0.047 n = 30
13551	Central nervous system, morphology Hippocampus residual weight, repeat measurement prior to dissection, statistically adjusted for variation in sex, age, body weight, and epoch (Hager et al., 2012) [residual mg]	r = 0.144 n = 57	r = 0.186 n = 57	r = 0.232 n = 57	r = 0.196 n = 57	r = 0.131 n = 56	r = 0.283 n = 57	r = 0.12 n = 56	r = 0.254 n = 57	r = 0.278 n = 57	r = 0.219 n = 57	r = 0.122 n = 56	r = 0.225 n = 57	r = 0.097 n = 57	r = 0.255 n = 57	r = 0.218 n = 57	r = 0.15 n = 56	r = 0.015 n = 57	r = 0.119 n = 57	r = -0.068 n = 57	r = 0.04 n = 57	r = 0.144 n = 57	r = 0.094 n = 57	r = 0.15 n = 57	r = 0.179 n = 57	r = 0.125 n = 57	r = 0.179 n = 57	r = 0.147 n = 57	r = 0.185 n = 57	r = 0.161 n = 57	r = 0.195 n = 57	r = 0.119 n = 57	r = 0.19 n = 57	r = 0.143 n = 57	r = 0.194 n = 57	r = 0.316 n = 60	r = 0.284 n = 60	r = 0.291 n = 61
12916	Blood chemistry Creatinine of 14-week old males [uM]	r = 0.177 n = 28	r = -0.036 n = 28	r = 0.149 n = 28	r = 0.185 n = 28	r = 0.198 n = 28	r = 0.112 n = 28	r = 0.236 n = 28	r = -0.058 n = 28	r = 0.201 n = 28	r = 0.189 n = 28	r = 0.12 n = 28	r = 0.167 n = 28	r = -0.098 n = 28	r = 0.17 n = 28	r = 0.204 n = 28	r = 0.217 n = 28	r = -0.099 n = 28	r = 0.035 n = 28	r = -0.167 n = 28	r = -0.098 n = 28	r = 0.013 n = 28	r = -0.088 n = 28	r = 0.013 n = 28	r = 0.249 n = 28	r = 0.011 n = 28	r = 0.096 n = 28	r = 0.011 n = 28	r = 0.085 n = 28	r = -0.03 n = 28	r = 0.057 n = 28	r = -0.079 n = 28	r = 0.034 n = 28	r = -0.027 n = 28	r = 0.067 n = 28	r = 0.293 n = 32	r = 0.35 n = 32	r = 0.196 n = 32
12514	Liver, metabolism, nutrition Iron level of liver of 120-day-old males fed 270 ppm Fe diet [-Ág/g]	r = -0.237 n = 21	r = 0.103 n = 21	r = -0.325 n = 21	r = -0.228 n = 21	r = -0.109 n = 21	r = -0.318 n = 21	r = -0.145 n = 21	r = 0.072 n = 21	r = -0.251 n = 21	r = -0.183 n = 21	r = -0.109 n = 21	r = -0.219 n = 21	r = 0.163 n = 21	r = -0.308 n = 21	r = -0.22 n = 21	r = -0.127 n = 21	r = -0.004 n = 21	r = -0.119 n = 21	r = -0.029 n = 21	r = -0.015 n = 21	r = -0.125 n = 21	r = -0.07 n = 21	r = -0.114 n = 21	r = -0.198 n = 21	r = -0.22 n = 21	r = -0.231 n = 21	r = -0.147 n = 21	r = -0.134 n = 21	r = -0.085 n = 21	r = -0.1 n = 21	r = -0.025 n = 21	r = -0.068 n = 21	r = -0.121 n = 21	r = -0.135 n = 21	r = 0.023 n = 22	r = -0.099 n = 22	r = 0.118 n = 21
13484	Central nervous system, electrophysiology Hippocampus network activity in vitro, spontaneous activity, integrated (1-45 Hz) local field potential amplitude, both sexes at 2 weeks-of-age [ln(uV)]	r = 0.139 n = 29	r = 0.173 n = 29	r = 0.315 n = 29	r = 0.316 n = 29	r = 0.271 n = 29	r = 0.261 n = 29	r = 0.162 n = 29	r = 0.119 n = 29	r = 0.285 n = 29	r = 0.238 n = 29	r = 0.161 n = 29	r = 0.215 n = 29	r = 0.24 n = 29	r = 0.27 n = 29	r = 0.261 n = 29	r = 0.22 n = 29	r = 0.411 n = 29	r = 0.257 n = 29	r = 0.414 n = 29	r = 0.367 n = 29	r = 0.212 n = 29	r = 0.38 n = 29	r = 0.26 n = 29	r = 0.232 n = 29	r = 0.461 n = 29	r = 0.312 n = 29	r = 0.382 n = 29	r = 0.275 n = 29	r = 0.35 n = 29	r = 0.209 n = 29	r = 0.293 n = 29	r = 0.092 n = 29	r = 0.382 n = 29	r = 0.224 n = 29	r = -0.133 n = 30	r = -0.212 n = 30	r = -0.075 n = 30
12590	Central nervous system, morphology Hippocampus mossy fiber pathway volume, hilus [mm^3]	r = 0.285 n = 24	r = 0.306 n = 24	r = 0.422 n = 24	r = 0.352 n = 24	r = 0.236 n = 24	r = 0.437 n = 24	r = 0.241 n = 24	r = 0.334 n = 24	r = 0.43 n = 24	r = 0.376 n = 24	r = 0.276 n = 24	r = 0.353 n = 24	r = 0.279 n = 24	r = 0.424 n = 24	r = 0.368 n = 24	r = 0.285 n = 24	r = 0.134 n = 24	r = 0.235 n = 24	r = -0.023 n = 24	r = 0.169 n = 24	r = 0.257 n = 24	r = 0.318 n = 24	r = 0.351 n = 24	r = 0.334 n = 24	r = 0.27 n = 24	r = 0.279 n = 24	r = 0.34 n = 24	r = 0.359 n = 24	r = 0.311 n = 24	r = 0.324 n = 24	r = 0.255 n = 24	r = 0.29 n = 24	r = 0.309 n = 24	r = 0.326 n = 24	r = 0.036 n = 26	r = 0.086 n = 26	r = 0.09 n = 26
12591	Central nervous system, morphology Hippocampus mossy fiber pathway volume, total (hilus + IMF + SMF) [mm^3]	r = 0.28 n = 24	r = 0.174 n = 24	r = 0.371 n = 24	r = 0.295 n = 24	r = 0.175 n = 24	r = 0.38 n = 24	r = 0.169 n = 24	r = 0.199 n = 24	r = 0.35 n = 24	r = 0.302 n = 24	r = 0.213 n = 24	r = 0.289 n = 24	r = 0.124 n = 24	r = 0.369 n = 24	r = 0.312 n = 24	r = 0.228 n = 24	r = 0.005 n = 24	r = 0.172 n = 24	r = -0.092 n = 24	r = 0.02 n = 24	r = 0.193 n = 24	r = 0.141 n = 24	r = 0.246 n = 24	r = 0.323 n = 24	r = 0.212 n = 24	r = 0.214 n = 24	r = 0.192 n = 24	r = 0.251 n = 24	r = 0.143 n = 24	r = 0.191 n = 24	r = 0.048 n = 24	r = 0.146 n = 24	r = 0.153 n = 24	r = 0.206 n = 24	r = 0.24 n = 26	r = 0.307 n = 26	r = 0.233 n = 26
12587	Central nervous system, morphology Hippocampus mossy fiber pathway volume, total without IMF (hilus + SMF) [mm^3]	r = 0.259 n = 24	r = 0.17 n = 24	r = 0.372 n = 24	r = 0.304 n = 24	r = 0.192 n = 24	r = 0.382 n = 24	r = 0.2 n = 24	r = 0.214 n = 24	r = 0.363 n = 24	r = 0.322 n = 24	r = 0.243 n = 24	r = 0.303 n = 24	r = 0.122 n = 24	r = 0.369 n = 24	r = 0.321 n = 24	r = 0.247 n = 24	r = -0.016 n = 24	r = 0.18 n = 24	r = -0.106 n = 24	r = 0.007 n = 24	r = 0.206 n = 24	r = 0.132 n = 24	r = 0.266 n = 24	r = 0.308 n = 24	r = 0.213 n = 24	r = 0.229 n = 24	r = 0.227 n = 24	r = 0.287 n = 24	r = 0.17 n = 24	r = 0.224 n = 24	r = 0.081 n = 24	r = 0.177 n = 24	r = 0.179 n = 24	r = 0.236 n = 24	r = 0.238 n = 26	r = 0.302 n = 26	r = 0.226 n = 26
11820	Central nervous system, behavior Depression assay, Porsolt behavioral despair test, time immobile for males and females [sec]	r = 0.031 n = 55	r = 0.081 n = 55	r = 0.082 n = 55	r = 0.109 n = 55	r = 0.117 n = 55	r = 0.05 n = 55	r = 0.147 n = 55	r = 0.049 n = 55	r = 0.062 n = 55	r = 0.103 n = 55	r = 0.117 n = 55	r = 0.093 n = 55	r = 0.103 n = 55	r = 0.061 n = 55	r = 0.1 n = 55	r = 0.127 n = 55	r = 0.168 n = 55	r = 0.103 n = 55	r = 0.185 n = 55	r = 0.157 n = 55	r = 0.113 n = 55	r = 0.143 n = 55	r = 0.063 n = 55	r = 0.072 n = 55	r = 0.261 n = 55	r = 0.236 n = 55	r = 0.218 n = 55	r = 0.18 n = 55	r = 0.202 n = 55	r = 0.136 n = 55	r = 0.269 n = 55	r = 0.146 n = 55	r = 0.246 n = 55	r = 0.176 n = 55	r = -0.112 n = 51	r = -0.141 n = 51	r = -0.004 n = 51
11306	Central nervous system, behavior Depression assay, Porsolt behavioral despair test, time immobile for males [sec]	r = 0.066 n = 52	r = 0.062 n = 52	r = 0.139 n = 52	r = 0.169 n = 52	r = 0.177 n = 52	r = 0.109 n = 52	r = 0.189 n = 52	r = 0.041 n = 52	r = 0.107 n = 52	r = 0.136 n = 52	r = 0.133 n = 52	r = 0.146 n = 52	r = 0.066 n = 52	r = 0.114 n = 52	r = 0.15 n = 52	r = 0.172 n = 52	r = 0.212 n = 52	r = 0.166 n = 52	r = 0.227 n = 52	r = 0.201 n = 52	r = 0.177 n = 52	r = 0.185 n = 52	r = 0.12 n = 52	r = 0.119 n = 52	r = 0.272 n = 52	r = 0.263 n = 52	r = 0.228 n = 52	r = 0.203 n = 52	r = 0.204 n = 52	r = 0.15 n = 52	r = 0.28 n = 52	r = 0.176 n = 52	r = 0.254 n = 52	r = 0.2 n = 52	r = -0.015 n = 48	r = -0.04 n = 48	r = 0.052 n = 48
11823	Central nervous system, peripheral nervous system, behavior, nociception Pain response, mechanical nociception, tail clip latency for males and females [sec]	r = -0.283 n = 61	r = -0.222 n = 61	r = -0.297 n = 61	r = -0.256 n = 61	r = -0.181 n = 60	r = -0.315 n = 61	r = -0.214 n = 60	r = -0.202 n = 61	r = -0.288 n = 61	r = -0.24 n = 61	r = -0.147 n = 60	r = -0.286 n = 61	r = -0.196 n = 61	r = -0.316 n = 61	r = -0.274 n = 61	r = -0.194 n = 60	r = -0.304 n = 61	r = -0.338 n = 61	r = -0.34 n = 61	r = -0.301 n = 61	r = -0.317 n = 61	r = -0.247 n = 61	r = -0.247 n = 61	r = -0.256 n = 61	r = -0.239 n = 61	r = -0.264 n = 61	r = -0.215 n = 61	r = -0.235 n = 61	r = -0.27 n = 61	r = -0.275 n = 61	r = -0.245 n = 61	r = -0.263 n = 61	r = -0.252 n = 61	r = -0.269 n = 61	r = 0.029 n = 57	r = 0.024 n = 57	r = 0.025 n = 57
11348	Central nervous system, pharmacology, behavior Novel open field behavior, locomotion in the periphery from 45-60 min for males in the morphine test battery [cm]	r = 0.409 n = 63	r = 0.423 n = 63	r = 0.536 n = 63	r = 0.63 n = 63	r = 0.667 n = 63	r = 0.518 n = 63	r = 0.747 n = 63	r = 0.433 n = 63	r = 0.591 n = 63	r = 0.756 n = 63	r = 0.847 n = 63	r = 0.677 n = 63	r = 0.382 n = 63	r = 0.554 n = 63	r = 0.681 n = 63	r = 0.756 n = 63	r = 0.499 n = 63	r = 0.577 n = 63	r = 0.444 n = 63	r = 0.527 n = 63	r = 0.596 n = 63	r = 0.565 n = 63	r = 0.638 n = 63	r = 0.475 n = 63	r = 0.461 n = 63	r = 0.445 n = 63	r = 0.503 n = 63	r = 0.523 n = 63	r = 0.545 n = 63	r = 0.552 n = 63	r = 0.539 n = 63	r = 0.555 n = 63	r = 0.534 n = 63	r = 0.542 n = 63	r = 0.009 n = 59	r = -0.029 n = 59	r = -0.031 n = 59
11344	Central nervous system, pharmacology, behavior Novel open field behavior, locomotion in the periphery from 45-60 min for males in the morphine test battery [n beam breaks]	r = 0.434 n = 63	r = 0.376 n = 63	r = 0.537 n = 63	r = 0.631 n = 63	r = 0.669 n = 63	r = 0.51 n = 63	r = 0.742 n = 63	r = 0.379 n = 63	r = 0.573 n = 63	r = 0.738 n = 63	r = 0.822 n = 63	r = 0.668 n = 63	r = 0.344 n = 63	r = 0.552 n = 63	r = 0.677 n = 63	r = 0.75 n = 63	r = 0.5 n = 63	r = 0.585 n = 63	r = 0.452 n = 63	r = 0.521 n = 63	r = 0.599 n = 63	r = 0.543 n = 63	r = 0.623 n = 63	r = 0.494 n = 63	r = 0.443 n = 63	r = 0.43 n = 63	r = 0.463 n = 63	r = 0.492 n = 63	r = 0.504 n = 63	r = 0.52 n = 63	r = 0.503 n = 63	r = 0.524 n = 63	r = 0.498 n = 63	r = 0.513 n = 63	r = 0.002 n = 59	r = -0.014 n = 59	r = -0.052 n = 59
10953	Central nervous system, morphology Brain volume minus cerebellum volume, in situ postmortem value from high field MRI [mm^3]	r = 0.15 n = 10	r = 0.397 n = 10	r = 0.213 n = 10	r = 0.178 n = 10	r = 0.128 n = 10	r = 0.229 n = 10	r = 0.177 n = 10	r = 0.469 n = 10	r = 0.17 n = 10	r = 0.208 n = 10	r = 0.278 n = 10	r = 0.19 n = 10	r = 0.179 n = 10	r = 0.199 n = 10	r = 0.204 n = 10	r = 0.219 n = 10	r = 0.072 n = 10	r = 0.23 n = 10	r = -0.09 n = 10	r = 0.114 n = 10	r = 0.32 n = 10	r = 0.298 n = 10	r = 0.364 n = 10	r = 0.221 n = 10	r = 0.093 n = 10	r = 0.177 n = 10	r = 0.304 n = 10	r = 0.334 n = 10	r = 0.284 n = 10	r = 0.299 n = 10	r = 0.235 n = 10	r = 0.36 n = 10	r = 0.248 n = 10	r = 0.309 n = 10	r = 0.528 n = 11	r = 0.467 n = 11	r = 0.56 n = 11
10928	Central nervous system, morphology Brain volume, in situ postmortem from high field MRI [mm^3]	r = 0.133 n = 10	r = 0.367 n = 10	r = 0.202 n = 10	r = 0.157 n = 10	r = 0.098 n = 10	r = 0.214 n = 10	r = 0.137 n = 10	r = 0.445 n = 10	r = 0.157 n = 10	r = 0.183 n = 10	r = 0.238 n = 10	r = 0.162 n = 10	r = 0.17 n = 10	r = 0.185 n = 10	r = 0.18 n = 10	r = 0.186 n = 10	r = 0.037 n = 10	r = 0.191 n = 10	r = -0.125 n = 10	r = 0.087 n = 10	r = 0.287 n = 10	r = 0.267 n = 10	r = 0.338 n = 10	r = 0.205 n = 10	r = 0.07 n = 10	r = 0.154 n = 10	r = 0.278 n = 10	r = 0.314 n = 10	r = 0.255 n = 10	r = 0.266 n = 10	r = 0.198 n = 10	r = 0.325 n = 10	r = 0.217 n = 10	r = 0.28 n = 10	r = 0.494 n = 11	r = 0.431 n = 11	r = 0.55 n = 11
10922	Central nervous system, morphology Cerebral cortex volume, bilateral, in situ postmortem from high field MRI [mm^3]	r = 0.166 n = 10	r = 0.251 n = 10	r = 0.204 n = 10	r = 0.172 n = 10	r = 0.122 n = 10	r = 0.205 n = 10	r = 0.15 n = 10	r = 0.324 n = 10	r = 0.173 n = 10	r = 0.193 n = 10	r = 0.24 n = 10	r = 0.165 n = 10	r = 0.024 n = 10	r = 0.195 n = 10	r = 0.196 n = 10	r = 0.204 n = 10	r = 0.005 n = 10	r = 0.229 n = 10	r = -0.148 n = 10	r = 0.067 n = 10	r = 0.314 n = 10	r = 0.207 n = 10	r = 0.341 n = 10	r = 0.241 n = 10	r = 0.056 n = 10	r = 0.164 n = 10	r = 0.191 n = 10	r = 0.283 n = 10	r = 0.177 n = 10	r = 0.234 n = 10	r = 0.118 n = 10	r = 0.276 n = 10	r = 0.146 n = 10	r = 0.251 n = 10	r = 0.583 n = 11	r = 0.53 n = 11	r = 0.678 n = 11
10895	Central nervous system, morphology Hippocampus volume, bilateral, in situ postmortem from high field MRI [mm^3]	r = 0.067 n = 10	r = 0.278 n = 10	r = 0.181 n = 10	r = 0.203 n = 10	r = 0.214 n = 10	r = 0.212 n = 10	r = 0.312 n = 10	r = 0.334 n = 10	r = 0.193 n = 10	r = 0.279 n = 10	r = 0.392 n = 10	r = 0.25 n = 10	r = 0.023 n = 10	r = 0.175 n = 10	r = 0.232 n = 10	r = 0.302 n = 10	r = 0.186 n = 10	r = 0.366 n = 10	r = 0.086 n = 10	r = 0.225 n = 10	r = 0.457 n = 10	r = 0.361 n = 10	r = 0.446 n = 10	r = 0.156 n = 10	r = 0.21 n = 10	r = 0.245 n = 10	r = 0.306 n = 10	r = 0.345 n = 10	r = 0.299 n = 10	r = 0.338 n = 10	r = 0.268 n = 10	r = 0.395 n = 10	r = 0.285 n = 10	r = 0.346 n = 10	r = 0.581 n = 11	r = 0.524 n = 11	r = 0.611 n = 11
10906	Central nervous system, behavior Novel open field behavior, time in the field center [sec]	r = 0.811 n = 13	r = 0.249 n = 13	r = 0.701 n = 13	r = 0.651 n = 13	r = 0.463 n = 13	r = 0.582 n = 13	r = 0.505 n = 13	r = 0.276 n = 13	r = 0.435 n = 13	r = 0.484 n = 13	r = 0.502 n = 13	r = 0.57 n = 13	r = -0.141 n = 13	r = 0.683 n = 13	r = 0.656 n = 13	r = 0.565 n = 13	r = 0.097 n = 13	r = 0.284 n = 13	r = 0.056 n = 13	r = 0.094 n = 13	r = 0.307 n = 13	r = 0.132 n = 13	r = 0.179 n = 13	r = 0.75 n = 13	r = 0.632 n = 13	r = 0.656 n = 13	r = 0.477 n = 13	r = 0.544 n = 13	r = 0.36 n = 13	r = 0.423 n = 13	r = 0.261 n = 13	r = 0.341 n = 13	r = 0.473 n = 13	r = 0.514 n = 13	r = 0.054 n = 16	r = 0.05 n = 16	r = 0.318 n = 16
10993	Central nervous system, morphology Cerebral cortex volume, regression adjusted for age and body weight, shrinkage corrected [mm^3]	r = -0.172 n = 28	r = 0.039 n = 28	r = -0.212 n = 28	r = -0.227 n = 28	r = -0.236 n = 28	r = -0.181 n = 28	r = -0.175 n = 28	r = 0.085 n = 28	r = -0.138 n = 28	r = -0.113 n = 28	r = -0.087 n = 28	r = -0.177 n = 28	r = -0.044 n = 28	r = -0.185 n = 28	r = -0.178 n = 28	r = -0.173 n = 28	r = -0.315 n = 28	r = -0.189 n = 28	r = -0.458 n = 28	r = -0.2 n = 28	r = -0.099 n = 28	r = -0.147 n = 28	r = -0.038 n = 28	r = -0.167 n = 28	r = -0.122 n = 28	r = -0.108 n = 28	r = -0.102 n = 28	r = -0.044 n = 28	r = -0.027 n = 28	r = -0.01 n = 28	r = -0.123 n = 28	r = -0.01 n = 28	r = -0.095 n = 28	r = -0.04 n = 28	r = 0.154 n = 29	r = 0.169 n = 29	r = 0.068 n = 30
10992	Central nervous system, morphology Cerebral cortex volume, shrinkage corrected [mm^3]	r = -0.211 n = 28	r = 0.056 n = 28	r = -0.251 n = 28	r = -0.269 n = 28	r = -0.277 n = 28	r = -0.218 n = 28	r = -0.232 n = 28	r = 0.086 n = 28	r = -0.18 n = 28	r = -0.168 n = 28	r = -0.151 n = 28	r = -0.225 n = 28	r = -0.027 n = 28	r = -0.226 n = 28	r = -0.225 n = 28	r = -0.224 n = 28	r = -0.355 n = 28	r = -0.24 n = 28	r = -0.505 n = 28	r = -0.241 n = 28	r = -0.145 n = 28	r = -0.174 n = 28	r = -0.078 n = 28	r = -0.201 n = 28	r = -0.147 n = 28	r = -0.123 n = 28	r = -0.128 n = 28	r = -0.072 n = 28	r = -0.06 n = 28	r = -0.043 n = 28	r = -0.157 n = 28	r = -0.048 n = 28	r = -0.126 n = 28	r = -0.07 n = 28	r = 0.121 n = 29	r = 0.119 n = 29	r = 0.058 n = 30
10594	Central nervous system, morphology Brain weight [mg]	r = -0.066 n = 19	r = 0.308 n = 19	r = 0.063 n = 19	r = -0.03 n = 19	r = -0.129 n = 19	r = 0.172 n = 19	r = -0.06 n = 19	r = 0.387 n = 19	r = 0.153 n = 19	r = 0.095 n = 19	r = 0.008 n = 19	r = 0.073 n = 19	r = 0.199 n = 19	r = 0.098 n = 19	r = 0.049 n = 19	r = -0.019 n = 19	r = -0.133 n = 19	r = 0.081 n = 19	r = -0.27 n = 19	r = -0.021 n = 19	r = 0.176 n = 19	r = 0.11 n = 19	r = 0.299 n = 19	r = 0.032 n = 19	r = 0.015 n = 19	r = 0.102 n = 19	r = 0.12 n = 19	r = 0.201 n = 19	r = 0.167 n = 19	r = 0.246 n = 19	r = 0.121 n = 19	r = 0.268 n = 19	r = 0.115 n = 19	r = 0.218 n = 19	r = 0.253 n = 21	r = 0.237 n = 21	r = 0.151 n = 21
10181	Cancer biology Necrosis of implanted breast tumor [n]	r = -0.564 n = 11	r = -0.311 n = 11	r = -0.391 n = 11	r = -0.349 n = 11	r = -0.248 n = 11	r = -0.363 n = 11	r = -0.151 n = 11	r = -0.451 n = 11	r = -0.413 n = 11	r = -0.364 n = 11	r = -0.241 n = 11	r = -0.306 n = 11	r = -0.033 n = 11	r = -0.452 n = 11	r = -0.387 n = 11	r = -0.27 n = 11	r = -0.077 n = 11	r = -0.388 n = 11	r = 0.162 n = 11	r = -0.134 n = 11	r = -0.35 n = 11	r = -0.248 n = 11	r = -0.433 n = 11	r = -0.488 n = 11	r = -0.031 n = 11	r = -0.174 n = 11	r = -0.024 n = 11	r = -0.203 n = 11	r = -0.144 n = 11	r = -0.341 n = 11	r = -0.166 n = 11	r = -0.374 n = 11	r = -0.096 n = 11	r = -0.291 n = 11	r = -0.204 n = 14	r = -0.165 n = 14	r = -0.332 n = 15
10646	Central nervous system, morphology Brain weight [mg]	r = 0.285 n = 28	r = 0.472 n = 28	r = 0.399 n = 28	r = 0.37 n = 28	r = 0.314 n = 28	r = 0.475 n = 28	r = 0.395 n = 28	r = 0.527 n = 28	r = 0.447 n = 28	r = 0.467 n = 28	r = 0.424 n = 28	r = 0.461 n = 28	r = 0.363 n = 28	r = 0.436 n = 28	r = 0.432 n = 28	r = 0.396 n = 28	r = 0.2 n = 28	r = 0.308 n = 28	r = 0.027 n = 28	r = 0.282 n = 28	r = 0.365 n = 28	r = 0.394 n = 28	r = 0.434 n = 28	r = 0.313 n = 28	r = 0.303 n = 28	r = 0.347 n = 28	r = 0.347 n = 28	r = 0.363 n = 28	r = 0.415 n = 28	r = 0.41 n = 28	r = 0.338 n = 28	r = 0.415 n = 28	r = 0.37 n = 28	r = 0.401 n = 28	r = 0.093 n = 29	r = 0.103 n = 29	r = 0.125 n = 30
10376	Central nervous system, morphology Hippocampus bilateral weight with adjustment only for age and sex (no adjustment for brain weight) [mg]	r = 0.454 n = 28	r = 0.425 n = 28	r = 0.586 n = 28	r = 0.521 n = 28	r = 0.412 n = 28	r = 0.628 n = 28	r = 0.479 n = 28	r = 0.532 n = 28	r = 0.63 n = 28	r = 0.609 n = 28	r = 0.534 n = 28	r = 0.574 n = 28	r = 0.27 n = 28	r = 0.62 n = 28	r = 0.582 n = 28	r = 0.509 n = 28	r = 0.3 n = 28	r = 0.462 n = 28	r = 0.17 n = 28	r = 0.338 n = 28	r = 0.472 n = 28	r = 0.428 n = 28	r = 0.522 n = 28	r = 0.486 n = 28	r = 0.256 n = 28	r = 0.366 n = 28	r = 0.366 n = 28	r = 0.444 n = 28	r = 0.416 n = 28	r = 0.482 n = 28	r = 0.386 n = 28	r = 0.502 n = 28	r = 0.379 n = 28	r = 0.471 n = 28	r = 0.351 n = 29	r = 0.34 n = 29	r = 0.341 n = 30
10375	Central nervous system, morphology Hippocampus weight, bilateral, fixed and hand-dissected tissue, unadjusted for differences in age, sex, or body weight [mg]	r = 0.291 n = 28	r = 0.374 n = 28	r = 0.388 n = 28	r = 0.318 n = 28	r = 0.216 n = 28	r = 0.433 n = 28	r = 0.282 n = 28	r = 0.462 n = 28	r = 0.414 n = 28	r = 0.389 n = 28	r = 0.341 n = 28	r = 0.368 n = 28	r = 0.202 n = 28	r = 0.412 n = 28	r = 0.372 n = 28	r = 0.311 n = 28	r = 0.14 n = 28	r = 0.32 n = 28	r = 0.024 n = 28	r = 0.172 n = 28	r = 0.348 n = 28	r = 0.283 n = 28	r = 0.399 n = 28	r = 0.331 n = 28	r = 0.165 n = 28	r = 0.272 n = 28	r = 0.277 n = 28	r = 0.349 n = 28	r = 0.295 n = 28	r = 0.369 n = 28	r = 0.241 n = 28	r = 0.38 n = 28	r = 0.26 n = 28	r = 0.36 n = 28	r = 0.408 n = 27	r = 0.432 n = 27	r = 0.514 n = 28
10079	Central nervous system, pharmacology, behavior Ethanol response (3 day exposure to 8-11 g/kg ethanol in vapor chamber with pyrazole 1 mM/kg/day), handling-induced convulsion (HIC) withdrawal severity score (15x 1 hour measurements) in 24-28 week-old males, first experimental replication (Table 4) [HIC area under curve]	r = -0.001 n = 7	r = -0.161 n = 7	r = -0.107 n = 7	r = -0.228 n = 7	r = -0.358 n = 7	r = -0.096 n = 7	r = -0.581 n = 7	r = -0.239 n = 7	r = -0.164 n = 7	r = -0.403 n = 7	r = -0.632 n = 7	r = -0.271 n = 7	r = -0.09 n = 7	r = -0.096 n = 7	r = -0.274 n = 7	r = -0.492 n = 7	r = -0.38 n = 7	r = -0.338 n = 7	r = -0.356 n = 7	r = -0.512 n = 7	r = -0.536 n = 7	r = -0.41 n = 7	r = -0.355 n = 7	r = -0.154 n = 7	r = -0.525 n = 7	r = -0.426 n = 7	r = -0.487 n = 7	r = -0.552 n = 7	r = -0.405 n = 7	r = -0.473 n = 7	r = -0.281 n = 7	r = -0.376 n = 7	r = -0.435 n = 7	r = -0.47 n = 7	r = -0.154 n = 9	r = -0.226 n = 9	r = -0.272 n = 8
15553	Dock1 (D2 medium spiny neuron expression signature) mRNA expression in striatum (caudate-putamen), first principal component generated using six Affymetrix exon-level Dock1 probe sets (exon 45 to 50) and Striatum_Exon_0209 data [relative residual concentration]	r = -0.299 n = 27	r = 0.019 n = 27	r = -0.151 n = 27	r = -0.092 n = 27	r = -0.032 n = 27	r = -0.145 n = 27	r = 0.031 n = 27	r = -0.009 n = 27	r = -0.063 n = 27	r = -0.069 n = 27	r = -0.059 n = 27	r = -0.062 n = 27	r = 0.148 n = 27	r = -0.163 n = 27	r = -0.122 n = 27	r = -0.07 n = 27	r = -0.084 n = 27	r = -0.189 n = 27	r = 0.016 n = 27	r = -0.094 n = 27	r = -0.182 n = 27	r = -0.135 n = 27	r = -0.157 n = 27	r = -0.291 n = 27	r = -0.102 n = 27	r = -0.14 n = 27	r = -0.021 n = 27	r = -0.07 n = 27	r = -0.055 n = 27	r = -0.077 n = 27	r = -0.032 n = 27	r = -0.08 n = 27	r = -0.052 n = 27	r = -0.092 n = 27	r = -0.302 n = 28	r = -0.396 n = 28	r = -0.105 n = 28
15185	Dopamine D1 receptor (Drd1a, D1 medium spiny neuron expression signature) mRNA expression in striatum (caudate-putamen), first principal component generated using three Affymetrix exon-level Drd1a probe sets and Striatum_Exon_0209 data [relative residual concentration]	r = 0.218 n = 27	r = 0.061 n = 27	r = 0.151 n = 27	r = 0.102 n = 27	r = 0.052 n = 27	r = 0.195 n = 27	r = -0.023 n = 27	r = 0.091 n = 27	r = 0.118 n = 27	r = 0.116 n = 27	r = 0.091 n = 27	r = 0.096 n = 27	r = -0.057 n = 27	r = 0.177 n = 27	r = 0.144 n = 27	r = 0.096 n = 27	r = 0.128 n = 27	r = 0.192 n = 27	r = 0.056 n = 27	r = 0.11 n = 27	r = 0.178 n = 27	r = 0.173 n = 27	r = 0.149 n = 27	r = 0.267 n = 27	r = 0.136 n = 27	r = 0.151 n = 27	r = 0.021 n = 27	r = 0.051 n = 27	r = 0.072 n = 27	r = 0.095 n = 27	r = 0.071 n = 27	r = 0.098 n = 27	r = 0.076 n = 27	r = 0.1 n = 27	r = 0.296 n = 28	r = 0.357 n = 28	r = 0.212 n = 28
15186	Dopamine D2 receptor (Drd2, D2 medium spiny neuron expression signature) mRNA expression in striatum (caudate-putamen), first principal component generated using eight Affymetrix exon-level Drd2 probe sets and Striatum_Exon_0209 data [relative residual concentration]	r = -0.143 n = 27	r = -0.076 n = 27	r = -0.103 n = 27	r = -0.026 n = 27	r = 0.039 n = 27	r = -0.158 n = 27	r = 0.04 n = 27	r = -0.128 n = 27	r = -0.135 n = 27	r = -0.135 n = 27	r = -0.081 n = 27	r = -0.071 n = 27	r = 0.055 n = 27	r = -0.143 n = 27	r = -0.1 n = 27	r = -0.038 n = 27	r = -0.157 n = 27	r = -0.203 n = 27	r = -0.016 n = 27	r = -0.174 n = 27	r = -0.186 n = 27	r = -0.271 n = 27	r = -0.215 n = 27	r = -0.156 n = 27	r = -0.146 n = 27	r = -0.159 n = 27	r = -0.093 n = 27	r = -0.088 n = 27	r = -0.123 n = 27	r = -0.127 n = 27	r = -0.124 n = 27	r = -0.147 n = 27	r = -0.126 n = 27	r = -0.134 n = 27	r = -0.101 n = 28	r = -0.18 n = 28	r = -0.042 n = 28
15554	Dopamine-associated trait (rwilliams@uthsc.edu)	r = 0.239 n = 27	r = 0.078 n = 27	r = 0.149 n = 27	r = 0.091 n = 27	r = 0.037 n = 27	r = 0.193 n = 27	r = -0.016 n = 27	r = 0.108 n = 27	r = 0.116 n = 27	r = 0.127 n = 27	r = 0.105 n = 27	r = 0.099 n = 27	r = -0.052 n = 27	r = 0.18 n = 27	r = 0.147 n = 27	r = 0.097 n = 27	r = 0.143 n = 27	r = 0.204 n = 27	r = 0.042 n = 27	r = 0.127 n = 27	r = 0.18 n = 27	r = 0.204 n = 27	r = 0.164 n = 27	r = 0.274 n = 27	r = 0.174 n = 27	r = 0.184 n = 27	r = 0.075 n = 27	r = 0.081 n = 27	r = 0.107 n = 27	r = 0.114 n = 27	r = 0.099 n = 27	r = 0.119 n = 27	r = 0.116 n = 27	r = 0.126 n = 27	r = 0.235 n = 28	r = 0.309 n = 28	r = 0.184 n = 28
15552	Early B-cell factor 1 (Ebf1, D1 medium spiny neuron developmental expression signature) mRNA expression in adult striatum (caudate-putamen), first principal component generated using 8 Affymetrix exon-level probe sets (exons 4 to 11) and Striatum_Exon_0209 data [relative residual concentration]	r = 0.213 n = 27	r = -0.044 n = 27	r = 0.055 n = 27	r = 0.07 n = 27	r = 0.086 n = 27	r = 0.067 n = 27	r = 0.027 n = 27	r = -0.057 n = 27	r = -0.002 n = 27	r = 0.056 n = 27	r = 0.11 n = 27	r = 0.051 n = 27	r = -0.123 n = 27	r = 0.078 n = 27	r = 0.103 n = 27	r = 0.12 n = 27	r = 0.089 n = 27	r = 0.134 n = 27	r = 0.067 n = 27	r = 0.048 n = 27	r = 0.078 n = 27	r = 0.048 n = 27	r = 0 n = 27	r = 0.26 n = 27	r = 0.208 n = 27	r = 0.192 n = 27	r = 0.048 n = 27	r = 0.022 n = 27	r = 0.042 n = 27	r = 0.01 n = 27	r = 0.038 n = 27	r = -0.012 n = 27	r = 0.081 n = 27	r = 0.045 n = 27	r = 0.144 n = 28	r = 0.161 n = 28	r = 0.273 n = 28
15184	Substance P (tachykinin 1, Tac1, substance P, D1 medium spiny neuron expression signature) mRNA expression in striatum (caudate-putamen), first principal component generated using ten Affymetrix exon-level Tac1 probe sets and Striatum_Exon_0209 data [relative residual concentration]	r = -0.195 n = 27	r = -0.141 n = 27	r = -0.228 n = 27	r = -0.219 n = 27	r = -0.223 n = 27	r = -0.322 n = 27	r = -0.196 n = 27	r = -0.209 n = 27	r = -0.251 n = 27	r = -0.304 n = 27	r = -0.303 n = 27	r = -0.283 n = 27	r = -0.08 n = 27	r = -0.269 n = 27	r = -0.276 n = 27	r = -0.268 n = 27	r = -0.164 n = 27	r = -0.195 n = 27	r = -0.144 n = 27	r = -0.145 n = 27	r = -0.206 n = 27	r = -0.194 n = 27	r = -0.179 n = 27	r = -0.23 n = 27	r = -0.245 n = 27	r = -0.246 n = 27	r = -0.18 n = 27	r = -0.185 n = 27	r = -0.234 n = 27	r = -0.213 n = 27	r = -0.187 n = 27	r = -0.222 n = 27	r = -0.22 n = 27	r = -0.223 n = 27	r = -0.192 n = 28	r = -0.172 n = 28	r = -0.275 n = 28
13436	Central nervous system, morphology; CX Vol Raw	r = -0.044 n = 58	r = -0.031 n = 58	r = -0.108 n = 58	r = -0.174 n = 58	r = -0.241 n = 57	r = -0.095 n = 58	r = -0.217 n = 57	r = 0.016 n = 58	r = -0.16 n = 58	r = -0.185 n = 58	r = -0.198 n = 57	r = -0.151 n = 58	r = -0.072 n = 58	r = -0.112 n = 58	r = -0.164 n = 58	r = -0.223 n = 57	r = -0.242 n = 58	r = -0.208 n = 58	r = -0.279 n = 58	r = -0.206 n = 58	r = -0.175 n = 58	r = -0.169 n = 58	r = -0.136 n = 58	r = -0.102 n = 58	r = -0.165 n = 58	r = -0.156 n = 58	r = -0.139 n = 58	r = -0.148 n = 58	r = -0.119 n = 58	r = -0.145 n = 58	r = -0.156 n = 58	r = -0.152 n = 58	r = -0.148 n = 58	r = -0.155 n = 58	r = 0.129 n = 60	r = 0.195 n = 60	r = 0.006 n = 60
12791	Ethanol response (chronic intermittent ethanol CIE cycles), norepinephrine levels (NE) in the medial septal nucleus 72 h after the 5th cycle of ethanol vapor chamber treatment, 16 to 18 week-old males or females (Dec 2009 Cohort 1) [ng/mg]	r = 0.008 n = 18	r = -0.392 n = 18	r = -0.247 n = 18	r = -0.233 n = 18	r = -0.189 n = 17	r = -0.327 n = 18	r = -0.092 n = 17	r = -0.392 n = 18	r = -0.26 n = 18	r = -0.258 n = 18	r = -0.217 n = 17	r = -0.281 n = 18	r = -0.393 n = 18	r = -0.237 n = 18	r = -0.219 n = 18	r = -0.159 n = 17	r = 0.085 n = 18	r = -0.065 n = 18	r = 0.128 n = 18	r = 0.136 n = 18	r = -0.054 n = 18	r = -0.001 n = 18	r = -0.136 n = 18	r = -0.005 n = 18	r = -0.108 n = 18	r = -0.18 n = 18	r = -0.272 n = 18	r = -0.395 n = 18	r = -0.395 n = 18	r = -0.517 n = 18	r = -0.24 n = 18	r = -0.385 n = 18	r = -0.274 n = 18	r = -0.415 n = 18	r = -0.354 n = 27	r = -0.253 n = 27	r = -0.209 n = 27
